# Supplementary material for: Pathological mechanisms and candidate therapeutic approaches in the hearing loss of mice carrying human MIR96 mutations
Source: Genome Med. 2024 Oct 21;16:121. doi: 10.1186/s13073-024-01394-5 (PMC11492784; doi:10.1186/s13073-024-01394-5)
Supplement: Supplementary file 1 — Additional file 1: Table S1. Differential gene expression in Mir96 +13G>A homozygotes. RNA-seq results showing gene expression in Mir96 +13G>A homozygotes as log 2 fold change (log 2 FC) compared to sex-matched wildtype littermates. Genes are ordered by false discovery rate (FDR); unadjusted p values are also shown. [file 13073_2024_1394_MOESM1_ESM.xlsx]

## Sheet: TAOC_edgeR_Results
	log2FC	PValue	FDR	Name
ENSMUSG00000027107	-1.21652	1.15124e-34	1.73088e-30	Chrna1
ENSMUSG00000052229	3.12545	3.64906e-29	2.74318e-25	Gpr17
ENSMUSG00000081225	2.2693	9.11596e-23	4.56862e-19	Cyp2j12
ENSMUSG00000059022	-0.822294	1.27773e-20	4.80266e-17	Kcp
ENSMUSG00000046160	4.27202	4.80384e-20	1.44452e-16	Olig1
ENSMUSG00000091155	1.72261	1.49204e-19	3.73881e-16	Serpine3
ENSMUSG00000062372	-0.70801	6.00301e-17	1.28936e-13	Otof
ENSMUSG00000063594	1.17944	2.89051e-16	5.43235e-13	Gng8
ENSMUSG00000056812	0.63371	1.33452e-15	2.2294e-12	St8sia3
ENSMUSG00000109392	-2.35454	1.54393e-14	2.3213e-11	Gm5737
ENSMUSG00000072511	-1.24948	1.57295e-13	2.14993e-10	Hhla1
ENSMUSG00000025716	0.818624	2.35518e-13	2.95084e-10	Myo3a
ENSMUSG00000029618	-1.58695	9.84874e-13	1.13904e-09	Ocm
ENSMUSG00000032942	-1.43842	3.51705e-12	3.77706e-09	Ucp3
ENSMUSG00000026380	0.606095	1.99729e-11	1.89393e-08	Tfcp2l1
ENSMUSG00000110266	0.897749	2.01549e-11	1.89393e-08	Gm32742
ENSMUSG00000025938	-0.82313	2.69227e-11	2.38108e-08	Slco5a1
ENSMUSG00000007080	-0.562874	3.1534e-11	2.63396e-08	Pole
ENSMUSG00000020374	0.900267	1.09787e-10	8.41462e-08	Rasgef1c
ENSMUSG00000031450	1.21969	1.15329e-10	8.41462e-08	Grk1
ENSMUSG00000025161	-0.814066	1.1753e-10	8.41462e-08	Slc16a3
ENSMUSG00000059970	0.692726	2.50359e-10	1.71098e-07	Hspa2
ENSMUSG00000025056	-1.82991	3.44597e-10	2.25261e-07	Nr0b1
ENSMUSG00000046318	0.982478	4.65986e-10	2.86379e-07	Ccbe1
ENSMUSG00000064337	-0.467079	4.76188e-10	2.86379e-07	mt-Rnr1
ENSMUSG00000033470	1.34357	1.51321e-09	8.75045e-07	Cysltr2
ENSMUSG00000063548	-1.49031	1.77858e-09	9.90405e-07	Gm4825
ENSMUSG00000100345	0.888481	3.32548e-09	1.78566e-06	Gm29418
ENSMUSG00000030411	1.00984	3.8948e-09	2.01925e-06	Nova2
ENSMUSG00000017734	1.17688	4.45433e-09	2.23236e-06	Dbndd2
ENSMUSG00000007594	3.0925	4.61222e-09	2.23693e-06	Hapln4
ENSMUSG00000066964	-0.821509	5.5106e-09	2.58912e-06	Tmem211
ENSMUSG00000026778	-0.596937	7.42949e-09	3.33951e-06	Prkcq
ENSMUSG00000021680	-1.20571	7.55194e-09	3.33951e-06	Crhbp
ENSMUSG00000043460	0.709355	9.60089e-09	4.12427e-06	Elfn2
ENSMUSG00000022636	0.438649	1.10021e-08	4.59489e-06	Alcam
ENSMUSG00000018906	-0.58569	1.36121e-08	5.5313e-06	P4ha2
ENSMUSG00000020475	1.06163	1.4677e-08	5.80706e-06	Pgam2
ENSMUSG00000034185	-1.1303	1.60951e-08	6.20485e-06	6430628N08Rik
ENSMUSG00000027276	-0.465505	1.67073e-08	6.27986e-06	Jag1
ENSMUSG00000031837	0.606299	2.7473e-08	9.92252e-06	Necab2
ENSMUSG00000086542	-0.670309	2.77184e-08	9.92252e-06	Gm13782
ENSMUSG00000031438	-0.494075	3.32694e-08	1.16327e-05	Rnf128
ENSMUSG00000074923	0.624573	3.4243e-08	1.1701e-05	Pak6
ENSMUSG00000028716	1.02031	3.58356e-08	1.19731e-05	Pdzk1ip1
ENSMUSG00000040125	1.1476	4.12614e-08	1.34862e-05	Gpr26
ENSMUSG00000026824	1.06813	4.74152e-08	1.51678e-05	Kcnj3
ENSMUSG00000001025	-0.371287	5.18899e-08	1.62534e-05	S100a6
ENSMUSG00000115015	-0.905561	7.14946e-08	2.19372e-05	D330046F09Rik
ENSMUSG00000021591	0.463469	7.80023e-08	2.34553e-05	Glrx
ENSMUSG00000024366	-1.32524	8.32145e-08	2.44566e-05	Gfra3
ENSMUSG00000037855	-0.490163	8.61602e-08	2.44566e-05	Zfp365
ENSMUSG00000033177	-0.764306	8.62122e-08	2.44566e-05	Tmprss7
ENSMUSG00000056380	1.6893	1.12132e-07	3.12205e-05	Gpr50
ENSMUSG00000022245	1.09703	1.18e-07	3.22569e-05	Skor1
ENSMUSG00000029015	-1.31381	1.64769e-07	4.42377e-05	Slc26a5
ENSMUSG00000032252	-0.331682	2.28587e-07	6.02949e-05	Glce
ENSMUSG00000032374	0.377313	2.44064e-07	6.32673e-05	Plod2
ENSMUSG00000055409	0.740215	2.65996e-07	6.7784e-05	Nell1
ENSMUSG00000062044	0.562491	2.75393e-07	6.9009e-05	Lmtk3
ENSMUSG00000016194	-0.593914	2.98848e-07	7.36586e-05	Hsd11b1
ENSMUSG00000032818	0.691536	3.87016e-07	9.26033e-05	Loxhd1
ENSMUSG00000043122	-1.08271	3.88029e-07	9.26033e-05	A530016L24Rik
ENSMUSG00000026980	-0.53068	4.06008e-07	9.43873e-05	Ly75
ENSMUSG00000022415	0.365629	4.0806e-07	9.43873e-05	Syngr1
ENSMUSG00000040339	-0.39414	4.14349e-07	9.439e-05	Fam102b
ENSMUSG00000026558	0.30015	4.40612e-07	9.88748e-05	Uck2
ENSMUSG00000017740	0.88337	4.4795e-07	9.90431e-05	Slc12a5
ENSMUSG00000037683	0.987174	5.05199e-07	0.000110082	Armc3
ENSMUSG00000044835	0.871892	5.9962e-07	0.00012879	Ankrd45
ENSMUSG00000029055	0.456288	7.68275e-07	0.000161252	Plch2
ENSMUSG00000040289	-0.379995	7.72208e-07	0.000161252	Hey1
ENSMUSG00000025870	0.413151	1.01684e-06	0.000207157	Arl10
ENSMUSG00000041380	0.9618	1.01959e-06	0.000207157	Htr2c
ENSMUSG00000095193	-0.591686	1.08881e-06	0.00021827	Gm20939
ENSMUSG00000031111	0.863209	1.14522e-06	0.000226557	Igsf1
ENSMUSG00000046321	1.47483	1.20277e-06	0.000234853	Hs3st2
ENSMUSG00000028337	0.620377	1.28507e-06	0.000244954	Coro2a
ENSMUSG00000035780	-0.8139	1.31277e-06	0.000244954	Ugt2a3
ENSMUSG00000056978	-1.46621	1.3179e-06	0.000244954	Hamp2
ENSMUSG00000084939	1.02162	1.31967e-06	0.000244954	Gm830
ENSMUSG00000020990	0.849318	1.34328e-06	0.000246295	Cdkl1
ENSMUSG00000051832	1.09289	1.38565e-06	0.000251003	E230016K23Rik
ENSMUSG00000024749	-0.592685	1.49421e-06	0.000267445	Tmc1
ENSMUSG00000049044	0.462954	1.59586e-06	0.00028228	Rapgef4
ENSMUSG00000042581	0.496706	1.83682e-06	0.000320439	Thsd7b
ENSMUSG00000045934	-0.303594	1.85422e-06	0.000320439	Mtmr11
ENSMUSG00000048782	-0.570662	2.20302e-06	0.000376391	Insc
ENSMUSG00000001930	0.633442	2.52028e-06	0.000425758	Vwf
ENSMUSG00000033498	-0.420736	2.58997e-06	0.00043267	Strc
ENSMUSG00000010086	0.691247	2.92534e-06	0.000483323	Rnf112
ENSMUSG00000070524	-0.385402	3.23292e-06	0.000528336	Fcrlb
ENSMUSG00000028536	0.714729	3.7664e-06	0.000608902	2610528J11Rik
ENSMUSG00000022679	0.384264	4.10522e-06	0.000656617	Mpv17l
ENSMUSG00000020077	0.453997	4.44119e-06	0.000702877	Srgn
ENSMUSG00000021587	0.855875	4.65432e-06	0.000728935	Pcsk1
ENSMUSG00000033453	-0.453867	5.3249e-06	0.00082536	Adamts15
ENSMUSG00000030872	0.279065	5.46135e-06	0.000837871	Gga2
ENSMUSG00000016520	0.343589	5.78406e-06	0.000876312	Lnx2
ENSMUSG00000029123	0.803746	5.82848e-06	0.000876312	Stk32b
ENSMUSG00000031378	0.292455	6.02357e-06	0.000896677	Abcd1
ENSMUSG00000007279	-0.70412	6.12649e-06	0.000903056	Scube2
ENSMUSG00000024172	0.759034	6.4456e-06	0.000940679	St6gal2
ENSMUSG00000060882	1.014	6.50686e-06	0.000940679	Kcnd2
ENSMUSG00000043419	0.671494	7.39475e-06	0.00105886	Rnf227
ENSMUSG00000026156	0.543504	7.60874e-06	0.00107922	B3gat2
ENSMUSG00000030669	0.848657	8.39274e-06	0.0011793	Calca
ENSMUSG00000030020	-0.298786	8.69562e-06	0.00121054	Prickle2
ENSMUSG00000024347	0.809656	9.15001e-06	0.00125994	Psd2
ENSMUSG00000058589	0.385669	9.21806e-06	0.00125994	Anks1b
ENSMUSG00000050010	-0.553903	9.49954e-06	0.00128672	Shisa3
ENSMUSG00000006731	0.755551	9.75506e-06	0.0013034	B4galnt1
ENSMUSG00000018126	-0.403613	9.79609e-06	0.0013034	Baiap2l2
ENSMUSG00000038457	0.415417	9.89021e-06	0.00130438	Tmem255b
ENSMUSG00000060780	-0.271169	1.06132e-05	0.00138756	Lrrtm1
ENSMUSG00000051726	0.760678	1.09733e-05	0.00142227	Kcnf1
ENSMUSG00000051652	0.515101	1.13039e-05	0.00144597	Lrrc3
ENSMUSG00000018634	-0.741585	1.13485e-05	0.00144597	Crhr1
ENSMUSG00000117314	-0.738329	1.17361e-05	0.0014828	C030013G03Rik
ENSMUSG00000042105	0.587681	1.39069e-05	0.00174242	Inpp5f
ENSMUSG00000009292	0.736323	1.40325e-05	0.00174362	Trpm2
ENSMUSG00000026399	0.477844	1.45562e-05	0.00178317	Cd55
ENSMUSG00000071984	0.622212	1.46564e-05	0.00178317	Fndc1
ENSMUSG00000031841	0.415263	1.47066e-05	0.00178317	Cdh13
ENSMUSG00000027220	0.301871	1.7366e-05	0.00208878	Syt13
ENSMUSG00000061186	0.624757	1.82684e-05	0.00217988	Sfmbt2
ENSMUSG00000031910	0.656129	1.85122e-05	0.00219159	Has3
ENSMUSG00000046449	0.615663	1.98395e-05	0.00233037	Nexmif
ENSMUSG00000060332	0.825295	2.02774e-05	0.00236334	Tmc2
ENSMUSG00000009734	1.03595	2.14031e-05	0.00247535	Pou6f2
ENSMUSG00000101860	0.554915	2.23265e-05	0.00253773	Mindy4b-ps
ENSMUSG00000020788	-0.518814	2.23638e-05	0.00253773	Atp2a3
ENSMUSG00000044378	-0.741624	2.24488e-05	0.00253773	Slc15a5
ENSMUSG00000061062	-1.02925	2.28827e-05	0.00256747	Hdac1-ps
ENSMUSG00000045573	0.441581	2.33585e-05	0.00260145	Penk
ENSMUSG00000020186	-0.337955	2.4025e-05	0.002656	Csrp2
ENSMUSG00000049420	-0.325826	2.42255e-05	0.00265861	Tmem200a
ENSMUSG00000018830	0.843046	2.66332e-05	0.00290167	Myh11
ENSMUSG00000023805	-0.292659	2.71598e-05	0.00293776	Synj2
ENSMUSG00000020882	0.513452	2.85415e-05	0.00306516	Cacnb1
ENSMUSG00000062296	1.11936	2.91723e-05	0.00311068	Trank1
ENSMUSG00000029790	-0.397264	2.99033e-05	0.00315322	Cep41
ENSMUSG00000037428	0.685895	2.99908e-05	0.00315322	Vgf
ENSMUSG00000030759	-0.356432	3.09177e-05	0.00322811	Far1
ENSMUSG00000020799	-0.569624	3.11366e-05	0.00322855	Tekt1
ENSMUSG00000056296	0.815653	3.18084e-05	0.00327561	Synpr
ENSMUSG00000075318	0.822777	3.27297e-05	0.00334756	Scn2a
ENSMUSG00000063446	0.742704	3.50507e-05	0.00356073	Plppr1
ENSMUSG00000030584	0.55222	3.71651e-05	0.00375018	Dpf1
ENSMUSG00000046159	0.727653	4.00065e-05	0.00400998	Chrm3
ENSMUSG00000055976	-0.596189	4.18687e-05	0.00416884	Cldn23
ENSMUSG00000044037	0.406576	4.41091e-05	0.00434244	Als2cl
ENSMUSG00000078815	1.2053	4.41898e-05	0.00434244	Cacng6
ENSMUSG00000042845	-0.75812	4.62033e-05	0.00451082	Wfdc12
ENSMUSG00000068011	-0.422302	4.82215e-05	0.00467748	Mkrn2os
ENSMUSG00000061126	-0.68467	4.92037e-05	0.00474217	Cyp4f39
ENSMUSG00000039057	0.749124	4.97958e-05	0.00476866	Myo16
ENSMUSG00000042348	0.297736	5.03128e-05	0.00478768	Arl15
ENSMUSG00000039913	0.753687	5.0897e-05	0.00481281	Pak5
ENSMUSG00000032356	0.916472	5.19383e-05	0.00487304	Rasgrf1
ENSMUSG00000044716	0.419134	5.21822e-05	0.00487304	Dok7
ENSMUSG00000030774	0.278084	5.39487e-05	0.00500691	Pak1
ENSMUSG00000015401	-1.14619	5.82426e-05	0.00537225	Cltrn
ENSMUSG00000036565	0.26212	5.90202e-05	0.00541079	Ttyh3
ENSMUSG00000031343	0.991653	6.06356e-05	0.00552519	Gabra3
ENSMUSG00000098590	-0.820284	6.13614e-05	0.00555764	Gm1113
ENSMUSG00000052310	0.263159	6.39941e-05	0.00576139	Slc39a1
ENSMUSG00000055373	0.710126	6.67683e-05	0.00597536	Fut9
ENSMUSG00000000792	0.77694	6.83543e-05	0.0060811	Slc5a5
ENSMUSG00000031285	0.51867	6.95045e-05	0.00614706	Dcx
ENSMUSG00000010307	-0.353371	7.18366e-05	0.00631616	Tmem86a
ENSMUSG00000036257	0.230138	7.66175e-05	0.00669735	Pnpla8
ENSMUSG00000037833	-0.38174	8.03578e-05	0.0069837	Sh2d4b
ENSMUSG00000044217	1.4415	8.4785e-05	0.00732611	Aqp5
ENSMUSG00000042766	0.406394	8.5899e-05	0.00735067	Trim46
ENSMUSG00000035916	-0.405741	8.6047e-05	0.00735067	Ptprq
ENSMUSG00000066324	0.219691	8.68002e-05	0.00737311	Bpnt2
ENSMUSG00000021508	-0.403981	8.75192e-05	0.00739242	Cxcl14
ENSMUSG00000026805	0.388533	8.9825e-05	0.0075448	Barhl1
ENSMUSG00000073574	0.383297	9.2191e-05	0.00770051	Grxcr2
ENSMUSG00000036264	0.579117	9.37408e-05	0.0077867	Fstl4
ENSMUSG00000030092	0.378591	9.48495e-05	0.00783551	Cntn6
ENSMUSG00000045038	0.321996	0.000103213	0.00847981	Prkce
ENSMUSG00000022261	0.246087	0.000104145	0.00850988	Sdc2
ENSMUSG00000037126	0.632554	0.000105216	0.00855096	Psd
ENSMUSG00000021411	-0.373456	0.000106174	0.00858237	Pxdc1
ENSMUSG00000048001	0.690657	0.000106748	0.00858264	Hes5
ENSMUSG00000004651	2.82174	0.000110922	0.00887085	Tyr
ENSMUSG00000058656	0.378623	0.000116624	0.00927744	Samd12
ENSMUSG00000003469	0.974397	0.000118926	0.00941076	Phyhip
ENSMUSG00000021803	0.725227	0.000122396	0.00963464	Cdhr1
ENSMUSG00000024261	0.472649	0.000125619	0.00983687	Syt4
ENSMUSG00000037989	0.299051	0.000126924	0.00988756	Wnk2
ENSMUSG00000031210	0.783297	0.000135619	0.0105105	Gpr165
ENSMUSG00000075334	-0.402339	0.000137796	0.0106244	Rprm
ENSMUSG00000022887	-0.309965	0.00014495	0.011119	Masp1
ENSMUSG00000064339	-0.318042	0.000148017	0.0112966	mt-Rnr2
ENSMUSG00000053550	0.437215	0.000153048	0.0116216	Shisa7
ENSMUSG00000033703	-0.304949	0.000154281	0.0116563	Fcsk
ENSMUSG00000027577	0.598354	0.000156017	0.0116913	Chrna4
ENSMUSG00000047636	-0.686609	0.000156866	0.0116913	Cdcp2
ENSMUSG00000040055	0.415342	0.000157077	0.0116913	Gjb6
ENSMUSG00000022353	0.257366	0.000158229	0.0117048	Mtss1
ENSMUSG00000066438	-0.504433	0.000159439	0.0117048	Plekhd1
ENSMUSG00000023484	-0.731053	0.000160304	0.0117048	Prph
ENSMUSG00000015829	0.906578	0.000160372	0.0117048	Tnr
ENSMUSG00000041920	0.407193	0.000161435	0.0117255	Slc16a6
ENSMUSG00000021943	-0.501918	0.00016532	0.0119027	Gdf10
ENSMUSG00000071379	0.246676	0.000165459	0.0119027	Hpcal1
ENSMUSG00000039672	-1.07002	0.000177297	0.0126936	Kcne2
ENSMUSG00000046447	0.22954	0.000181491	0.0129323	Camk2n1
ENSMUSG00000053702	0.296671	0.000186575	0.013173	Nebl
ENSMUSG00000027489	0.649555	0.000186622	0.013173	Necab3
ENSMUSG00000039629	-0.226395	0.000193624	0.0136034	Strip2
ENSMUSG00000097587	-0.674943	0.00019733	0.0137993	4930578M01Rik
ENSMUSG00000021678	-0.656221	0.000202687	0.0141083	F2rl1
ENSMUSG00000036437	0.834424	0.000204473	0.0141671	Npy1r
ENSMUSG00000062609	0.590523	0.000210315	0.0144662	Kcnj15
ENSMUSG00000001672	-0.332106	0.000210714	0.0144662	Marveld3
ENSMUSG00000041757	0.497013	0.000213477	0.0145892	Plekha6
ENSMUSG00000050822	0.333189	0.00022418	0.0152514	Slc29a4
ENSMUSG00000022311	0.80674	0.000231197	0.0156579	Csmd3
ENSMUSG00000030889	-0.622989	0.000236117	0.0158944	Vwa3a
ENSMUSG00000032452	0.45025	0.000236804	0.0158944	Clstn2
ENSMUSG00000021047	0.628469	0.00024843	0.0166006	Nova1
ENSMUSG00000047842	0.508475	0.000255931	0.0169576	Diras2
ENSMUSG00000090291	-0.36897	0.000256028	0.0169576	Lrrc10b
ENSMUSG00000042388	0.688505	0.000259447	0.0171087	Dlgap3
ENSMUSG00000022003	-0.310631	0.000260937	0.0171318	Slc25a30
ENSMUSG00000025876	0.488833	0.000263106	0.0171991	Unc5a
ENSMUSG00000041660	-0.530276	0.000266183	0.017325	Bbox1
ENSMUSG00000026904	1.11295	0.000272613	0.017667	Slc4a10
ENSMUSG00000090066	-0.68012	0.00027838	0.0179633	1110002E22Rik
ENSMUSG00000100546	0.466927	0.000284946	0.0182717	Gm29483
ENSMUSG00000032366	0.251135	0.000285591	0.0182717	Tpm1
ENSMUSG00000022378	0.245852	0.000292169	0.0186134	Cyrib
ENSMUSG00000052276	0.973861	0.000296506	0.01881	Ostn
ENSMUSG00000057454	0.812302	0.000305507	0.0192996	Lypd3
ENSMUSG00000040035	0.900994	0.000307452	0.0193412	Disp2
ENSMUSG00000000402	0.33968	0.000317268	0.0198755	Egfl6
ENSMUSG00000097709	0.564089	0.000319839	0.0199535	2810429I04Rik
ENSMUSG00000054580	-0.500065	0.000325142	0.0202004	Pla2r1
ENSMUSG00000112437	-0.672965	0.000330177	0.0204036	Gm35188
ENSMUSG00000002799	0.296914	0.000331397	0.0204036	Jag2
ENSMUSG00000028980	0.224979	0.000332483	0.0204036	H6pd
ENSMUSG00000048534	0.706794	0.000337513	0.0206281	Jaml
ENSMUSG00000031575	-0.20035	0.000340306	0.0207146	Ash2l
ENSMUSG00000018589	0.924262	0.000342463	0.0207618	Glra2
ENSMUSG00000051343	0.21411	0.000346018	0.0208811	Rab11fip5
ENSMUSG00000075027	-0.847088	0.000347209	0.0208811	4631405J19Rik
ENSMUSG00000014773	0.457575	0.000353692	0.0211863	Dll1
ENSMUSG00000062421	0.241957	0.000362657	0.0216371	Arf2
ENSMUSG00000033849	-0.290387	0.000374745	0.0222699	B3galt2
ENSMUSG00000031451	0.21731	0.000383142	0.0226793	Gas6
ENSMUSG00000029503	-0.351087	0.000389385	0.0229584	P2rx2
ENSMUSG00000105408	-0.71207	0.000399005	0.0234338	Gm7285
ENSMUSG00000030518	0.392849	0.00040522	0.0237062	Fam189a1
ENSMUSG00000019817	0.333852	0.000410254	0.0239076	Plagl1
ENSMUSG00000023828	-0.315283	0.000425833	0.0247197	Slc22a3
ENSMUSG00000069227	0.557655	0.000427507	0.0247214	Gprin1
ENSMUSG00000042043	-0.256984	0.000429855	0.024762	Tbca
ENSMUSG00000028793	-0.312998	0.000433488	0.0248759	Rnf19b
ENSMUSG00000021198	0.52167	0.00043645	0.0249507	Unc79
ENSMUSG00000059901	-0.381754	0.000443637	0.0252655	Adamts14
ENSMUSG00000022054	0.543776	0.000450425	0.0254743	Nefm
ENSMUSG00000031517	0.286084	0.000450692	0.0254743	Gpm6a
ENSMUSG00000000182	1.00837	0.000453991	0.0255646	Fgf23
ENSMUSG00000050711	1.74956	0.00045806	0.0256814	Scg2
ENSMUSG00000070880	-0.393838	0.000459481	0.0256814	Gad1
ENSMUSG00000051703	0.589961	0.000461505	0.025699	Tmem198
ENSMUSG00000026188	0.961371	0.000474841	0.0263265	Tmem169
ENSMUSG00000015354	-0.329748	0.000476276	0.0263265	Pcolce2
ENSMUSG00000030223	0.511623	0.000493538	0.0271807	Ptpro
ENSMUSG00000028167	-0.300651	0.000501872	0.0275118	Bdh2
ENSMUSG00000073607	-0.496227	0.00050321	0.0275118	Gm10548
ENSMUSG00000030022	-0.248287	0.000515326	0.0280722	Adamts9
ENSMUSG00000024979	-0.413572	0.00052131	0.0282957	Tectb
ENSMUSG00000051790	0.267586	0.000525294	0.0284093	Nlgn2
ENSMUSG00000019916	-0.21572	0.000530888	0.0286089	P4ha1
ENSMUSG00000071519	-0.545407	0.000547006	0.0293723	Prss3
ENSMUSG00000022489	0.293677	0.000563138	0.0300321	Pde1b
ENSMUSG00000028351	0.341809	0.000563289	0.0300321	Brinp1
ENSMUSG00000040351	0.231335	0.000576636	0.0306351	Ankib1
ENSMUSG00000028360	0.79309	0.000595688	0.0315358	Slc44a5
ENSMUSG00000086040	-0.26786	0.00060085	0.0316975	Wipf3
ENSMUSG00000045725	-0.424632	0.000611412	0.0321419	Prr15
ENSMUSG00000028717	0.589641	0.000614813	0.0322081	Tal1
ENSMUSG00000028049	0.225691	0.000623225	0.0324376	Scamp3
ENSMUSG00000006469	-0.796249	0.000625088	0.0324376	Slc34a3
ENSMUSG00000021130	0.237906	0.000625667	0.0324376	Galnt16
ENSMUSG00000118170	0.862781	0.000647606	0.0334501	Gm30094
ENSMUSG00000063060	0.457196	0.000649647	0.0334501	Sox7
ENSMUSG00000047109	-0.412661	0.00067049	0.0344055	Cldn14
ENSMUSG00000041798	-0.538251	0.000684696	0.035015	Gck
ENSMUSG00000028782	0.219157	0.000695906	0.0354676	Adgrb2
ENSMUSG00000043388	0.641778	0.000705742	0.0358474	Tmem130
ENSMUSG00000029819	-0.393263	0.000718114	0.036353	Npy
ENSMUSG00000020042	0.34429	0.000739062	0.0372879	Btbd11
ENSMUSG00000038831	0.292298	0.000762744	0.038354	Ralgps1
ENSMUSG00000073774	-0.443392	0.000765837	0.0383812	Kncn
ENSMUSG00000075267	-0.573308	0.000786467	0.0392841	Pjvk
ENSMUSG00000035000	-0.311589	0.000795488	0.0394751	Dpp4
ENSMUSG00000020589	-0.247298	0.000795815	0.0394751	Cyria
ENSMUSG00000067889	0.253284	0.000798167	0.0394751	Sptbn2
ENSMUSG00000070476	0.300024	0.000832572	0.0410417	Fam217b
ENSMUSG00000049122	-0.250708	0.00085125	0.0418253	Frmd3
ENSMUSG00000035158	0.324427	0.000867188	0.0424696	Mitf
ENSMUSG00000033676	0.427209	0.000874044	0.0426132	Gabrb3
ENSMUSG00000027965	1.10311	0.000875789	0.0426132	Olfm3
ENSMUSG00000024065	0.416655	0.000881557	0.0427555	Ehd3
ENSMUSG00000043068	-0.756359	0.000905594	0.0436457	Fam89a
ENSMUSG00000031290	0.297625	0.000905718	0.0436457	Lrch2
ENSMUSG00000038126	-0.309178	0.000917373	0.0440661	Mphosph9
ENSMUSG00000050967	0.618712	0.000934341	0.0447383	Creg2
ENSMUSG00000044080	-0.414436	0.000944092	0.0450616	S100a1
ENSMUSG00000015970	0.387509	0.000960109	0.0456811	Chdh
ENSMUSG00000045179	0.686201	0.000969674	0.0459907	Sox3
ENSMUSG00000028194	0.282333	0.000973038	0.0460051	Ddah1
ENSMUSG00000042258	-0.176898	0.000980545	0.0462147	Isl1
ENSMUSG00000109209	0.647586	0.000995373	0.046767	Gm45104
ENSMUSG00000048915	0.290028	0.00102135	0.047838	Efna5
ENSMUSG00000047635	-0.308786	0.00102562	0.0478887	2810006K23Rik
ENSMUSG00000033400	-0.280487	0.00105111	0.0486678	Agl
ENSMUSG00000027800	-0.206314	0.00105491	0.0486678	Tm4sf1
ENSMUSG00000047495	0.773338	0.00105759	0.0486678	Dlgap2
ENSMUSG00000022144	0.436047	0.00105787	0.0486678	Gdnf
ENSMUSG00000018169	0.293804	0.00105849	0.0486678	Mfng
ENSMUSG00000032115	-0.225907	0.001082	0.0495971	Hyou1
ENSMUSG00000070000	0.275866	0.00109839	0.0501952	Fcho1
ENSMUSG00000026944	0.332698	0.00110587	0.0503456	Abca2
ENSMUSG00000019785	0.742107	0.00110975	0.0503456	Clvs2
ENSMUSG00000043629	-0.636497	0.00111172	0.0503456	1700019D03Rik
ENSMUSG00000040152	-0.223111	0.00112354	0.0507282	Thbs1
ENSMUSG00000030203	-0.23013	0.00112967	0.0508522	Dusp16
ENSMUSG00000014786	0.360828	0.0011337	0.0508813	Slc9a5
ENSMUSG00000029126	0.458591	0.00113819	0.0509307	Nsg1
ENSMUSG00000027238	0.443076	0.00116376	0.0519204	Frmd5
ENSMUSG00000029314	0.881027	0.001169	0.0519999	Gpat3
ENSMUSG00000043165	0.51374	0.00119367	0.0529407	Lor
ENSMUSG00000027463	0.779556	0.00122604	0.0540645	Slc52a3
ENSMUSG00000045319	-0.313332	0.0012262	0.0540645	Proser2
ENSMUSG00000046634	0.519376	0.00125467	0.0551578	Pkd1l1
ENSMUSG00000019997	-0.273032	0.00126289	0.0553574	Ccn2
ENSMUSG00000046637	-0.638166	0.00127987	0.0558805	Ttc34
ENSMUSG00000029415	0.232616	0.00128226	0.0558805	Sdad1
ENSMUSG00000029205	-0.394	0.00128965	0.0560401	Chrna9
ENSMUSG00000024096	-0.183397	0.00130342	0.0563683	Ralbp1
ENSMUSG00000031133	0.222768	0.0013047	0.0563683	Arhgef6
ENSMUSG00000054204	0.59699	0.00132503	0.056934	Alkal2
ENSMUSG00000047496	0.550478	0.00132537	0.056934	Rnf152
ENSMUSG00000052544	0.268396	0.0013433	0.05754	St6galnac3
ENSMUSG00000026051	-0.357777	0.00134815	0.0575837	Ecrg4
ENSMUSG00000024524	0.592598	0.00136264	0.0579508	Gnal
ENSMUSG00000021895	0.229918	0.00136546	0.0579508	Arhgef3
ENSMUSG00000083678	-0.617064	0.00136831	0.0579508	Gm12989
ENSMUSG00000087370	0.304582	0.00138229	0.057954	Tmem170b
ENSMUSG00000031137	0.359248	0.00138381	0.057954	Fgf13
ENSMUSG00000020811	0.272564	0.00138541	0.057954	Wscd1
ENSMUSG00000052581	-0.277861	0.00138573	0.057954	Lrrtm4
ENSMUSG00000038886	-0.22427	0.00138766	0.057954	Man2a2
ENSMUSG00000028523	0.836397	0.00139516	0.0581034	Dynlt5
ENSMUSG00000051359	0.368898	0.00139896	0.0581034	Ncald
ENSMUSG00000072662	-0.467101	0.0014099	0.0583961	Mansc4
ENSMUSG00000031665	-0.233915	0.00142488	0.0587801	Sall1
ENSMUSG00000036834	-0.267922	0.00143028	0.0587801	Plch1
ENSMUSG00000028222	0.243406	0.0014309	0.0587801	Calb1
ENSMUSG00000087014	-0.67784	0.00143929	0.0589638	Gm16364
ENSMUSG00000115263	0.468992	0.00146553	0.0598755	Gm5089
ENSMUSG00000039616	-0.374595	0.00148852	0.060626	Mocos
ENSMUSG00000040570	0.320635	0.0014943	0.060626	Rundc3b
ENSMUSG00000033233	-0.207577	0.00149599	0.060626	Trim45
ENSMUSG00000029490	0.52493	0.00150528	0.0608385	Mfsd7a
ENSMUSG00000030089	0.417463	0.00151311	0.0609718	Slc41a3
ENSMUSG00000033285	-0.210766	0.00152274	0.0609718	Wdr3
ENSMUSG00000027177	-0.249225	0.00152337	0.0609718	Hipk3
ENSMUSG00000026463	0.317772	0.00152624	0.0609718	Atp2b4
ENSMUSG00000030093	-0.330612	0.00153615	0.0609718	Wnt7a
ENSMUSG00000037318	0.512789	0.00153691	0.0609718	Traf3ip3
ENSMUSG00000028613	0.292602	0.00153697	0.0609718	Lrp8
ENSMUSG00000015468	0.243072	0.00154923	0.0612964	Notch4
ENSMUSG00000029168	0.374331	0.0015858	0.0625789	Dpysl5
ENSMUSG00000055692	0.293576	0.00159577	0.0626803	Tmem191c
ENSMUSG00000022629	-0.20905	0.00159671	0.0626803	Kif21a
ENSMUSG00000032373	0.38288	0.00161864	0.0633757	Car12
ENSMUSG00000014837	0.299839	0.00162948	0.0636343	4931428F04Rik
ENSMUSG00000006457	0.434016	0.00164358	0.0640186	Actn3
ENSMUSG00000002459	0.697038	0.00166368	0.064634	Rgs20
ENSMUSG00000039058	0.537429	0.00168547	0.0653121	Ak5
ENSMUSG00000028991	0.207348	0.00170074	0.0657291	Mtor
ENSMUSG00000036904	-0.244788	0.00170498	0.0657291	Fzd8
ENSMUSG00000044254	-0.499844	0.00172102	0.0661779	Pcsk9
ENSMUSG00000038020	0.230253	0.00175438	0.0672884	Rapgefl1
ENSMUSG00000085224	-0.545609	0.00178829	0.0683935	Gm13425
ENSMUSG00000027015	-0.307079	0.00179229	0.0683935	Cybrd1
ENSMUSG00000069808	-0.254188	0.00181944	0.0692537	Tlcd3a
ENSMUSG00000021186	-0.221801	0.00187409	0.0710412	Fbln5
ENSMUSG00000026305	0.22154	0.00187585	0.0710412	Lrrfip1
ENSMUSG00000042678	-0.353573	0.00188856	0.0713429	Myo15
ENSMUSG00000036422	0.8886	0.00189396	0.0713678	Pcdh8
ENSMUSG00000004933	0.316651	0.00194432	0.073082	Matk
ENSMUSG00000020709	0.391647	0.00195635	0.0733509	Adap2
ENSMUSG00000040447	0.366977	0.00196346	0.0734344	Spns2
ENSMUSG00000014498	0.244472	0.001995	0.0744288	Ankrd52
ENSMUSG00000020357	0.367052	0.00202492	0.0752074	Flt4
ENSMUSG00000052133	-0.237051	0.00203214	0.0752074	Sema5b
ENSMUSG00000106978	0.441387	0.00203807	0.0752074	N4bp2os
ENSMUSG00000023942	-0.185703	0.00203968	0.0752074	Slc29a1
ENSMUSG00000055850	-0.212702	0.00204088	0.0752074	Rnf181
ENSMUSG00000026413	1.05079	0.00205047	0.0752954	Pkp1
ENSMUSG00000027255	-0.172081	0.00205328	0.0752954	Arfgap2
ENSMUSG00000100826	0.849171	0.00211101	0.0771703	Snhg14
ENSMUSG00000047878	0.335423	0.00211468	0.0771703	A4galt
ENSMUSG00000047881	-0.241008	0.0021366	0.077551	Rell1
ENSMUSG00000038453	0.305457	0.00213886	0.077551	Srcin1
ENSMUSG00000043230	-0.419882	0.00214058	0.077551	Fam124b
ENSMUSG00000002341	0.459425	0.00214843	0.0776481	Ncan
ENSMUSG00000028293	0.217981	0.00217583	0.0784499	Slc35a1
ENSMUSG00000047730	-0.507995	0.00218651	0.0786463	Fcgbp
ENSMUSG00000042377	-0.330953	0.00219568	0.0787108	Fam83g
ENSMUSG00000055044	0.451589	0.00220298	0.0787108	Pdlim1
ENSMUSG00000028655	-0.238762	0.00220401	0.0787108	Mfsd2a
ENSMUSG00000040016	1.05942	0.00220974	0.0787285	Ptger3
ENSMUSG00000058420	0.506903	0.00222403	0.0789519	Syt17
ENSMUSG00000024270	-0.186927	0.00222651	0.0789519	Slc39a6
ENSMUSG00000003808	-0.236252	0.00223275	0.078987	Farsa
ENSMUSG00000032502	0.926357	0.00224589	0.0792653	Stac
ENSMUSG00000042671	0.405416	0.00228372	0.0804114	Rgs8
ENSMUSG00000044951	-0.443517	0.00230232	0.0808772	Mylk4
ENSMUSG00000032849	0.335174	0.00233252	0.081747	Abcc4
ENSMUSG00000050621	-0.430896	0.00236236	0.0826001	Rps27rt
ENSMUSG00000035783	0.514273	0.00237395	0.0827303	Acta2
ENSMUSG00000043770	-0.474247	0.00237709	0.0827303	Gm12481
ENSMUSG00000027932	0.228479	0.00240012	0.083339	Slc27a3
ENSMUSG00000003528	0.254531	0.00241442	0.0835581	Slc25a1
ENSMUSG00000026278	0.399096	0.00241754	0.0835581	Bok
ENSMUSG00000028385	0.239891	0.00245134	0.0845319	Snx30
ENSMUSG00000058246	0.468678	0.00245888	0.0845586	Gm10037
ENSMUSG00000046699	0.370755	0.00246336	0.0845586	Slitrk4
ENSMUSG00000021492	-0.672819	0.00248402	0.0850735	F12
ENSMUSG00000024776	0.283238	0.00249107	0.0851211	Stambpl1
ENSMUSG00000000560	0.940756	0.0025278	0.0861801	Gabra2
ENSMUSG00000046312	-0.225179	0.00254042	0.0864144	Myorg
ENSMUSG00000066392	-0.335282	0.00256074	0.0869091	Nrxn3
ENSMUSG00000074971	-0.281839	0.00258502	0.0875354	Fibin
ENSMUSG00000027559	0.751918	0.00262441	0.0884905	Car3
ENSMUSG00000086596	0.391157	0.00262718	0.0884905	Susd5
ENSMUSG00000024053	-0.409298	0.00263088	0.0884905	Emilin2
ENSMUSG00000024517	0.455765	0.00267152	0.0896465	Grp
ENSMUSG00000022180	0.342183	0.00267717	0.0896465	Slc7a8
ENSMUSG00000018909	0.199717	0.00268735	0.0897873	Arrb1
ENSMUSG00000041986	0.318052	0.00269365	0.0897984	Elmod1
ENSMUSG00000029335	0.410303	0.00272021	0.0904831	Bmp3
ENSMUSG00000097431	0.265409	0.0027384	0.090887	Gm26782
ENSMUSG00000026080	0.250848	0.00276837	0.0916793	Chst10
ENSMUSG00000038132	-0.338716	0.00278218	0.0919341	Rbm24
ENSMUSG00000037465	0.206097	0.00280098	0.0923526	Klf10
ENSMUSG00000063011	0.861601	0.00282403	0.0929088	Msln
ENSMUSG00000112831	-0.313006	0.00286268	0.0939747	Gm35533
ENSMUSG00000057060	0.327701	0.002885	0.0945009	Slc35f3
ENSMUSG00000054252	-0.273752	0.00293855	0.096046	Fgfr3
ENSMUSG00000054641	0.50547	0.00296326	0.0966434	Mmrn1
ENSMUSG00000033900	-0.202185	0.00297745	0.096896	Map9
ENSMUSG00000028463	-0.355608	0.00300683	0.0976407	Car9
ENSMUSG00000000881	0.176276	0.00301568	0.0977171	Dlg3
ENSMUSG00000024411	-0.364967	0.00306257	0.0990233	Aqp4
ENSMUSG00000082284	-0.487609	0.00314196	0.101178	H3f3a-ps1
ENSMUSG00000031170	0.771594	0.00314268	0.101178	Slc38a5
ENSMUSG00000000253	0.300348	0.00319992	0.102801	Gmpr
ENSMUSG00000031885	-0.206655	0.00321684	0.103124	Cbfb
ENSMUSG00000044338	0.310895	0.00322626	0.103206	Aplnr
ENSMUSG00000044033	0.384535	0.00324659	0.103636	Ccdc141
ENSMUSG00000040387	0.301528	0.00325779	0.103773	Klhl32
ENSMUSG00000032601	-0.161779	0.00336838	0.107069	Prkar2a
ENSMUSG00000052632	0.246838	0.00338685	0.107429	Asap2
ENSMUSG00000093908	0.441604	0.0034519	0.109262	Gm5784
ENSMUSG00000038725	0.494033	0.00346787	0.109536	Pkhd1l1
ENSMUSG00000022358	-0.255242	0.00347965	0.109678	Fbxo32
ENSMUSG00000040133	-0.498528	0.00363331	0.113845	Gpr176
ENSMUSG00000036760	0.960306	0.00363422	0.113845	Kcnk9
ENSMUSG00000030835	-0.187909	0.00363455	0.113845	Nomo1
ENSMUSG00000030376	0.226191	0.00365547	0.114262	Slc8a2
ENSMUSG00000042195	0.396377	0.00366612	0.114357	Slc35f2
ENSMUSG00000097316	0.320662	0.00368382	0.114671	Gm10516
ENSMUSG00000090206	0.414955	0.00370502	0.115093	Tepp
ENSMUSG00000108231	-0.4992	0.00372059	0.115338	Gm4045
ENSMUSG00000027797	0.36585	0.00378857	0.117204	Dclk1
ENSMUSG00000057777	0.871247	0.00380639	0.117513	Mab21l2
ENSMUSG00000032511	0.608426	0.00383295	0.117758	Scn5a
ENSMUSG00000027525	0.470432	0.00384046	0.117758	Phactr3
ENSMUSG00000030000	0.505034	0.00384557	0.117758	Add2
ENSMUSG00000024857	-0.586844	0.00384602	0.117758	Cabp2
ENSMUSG00000024033	-0.510469	0.00385346	0.117758	Rsph1
ENSMUSG00000078486	-0.50682	0.00386153	0.117765	Perm1
ENSMUSG00000064289	-0.215595	0.00387982	0.118083	Tank
ENSMUSG00000042861	-0.280956	0.00393119	0.119405	Kcna10
ENSMUSG00000035258	-0.376897	0.00398707	0.120814	Abi3bp
ENSMUSG00000029534	0.230268	0.00399364	0.120814	St7
ENSMUSG00000037503	-0.184499	0.004036	0.121775	Fam168b
ENSMUSG00000004961	0.291654	0.00405573	0.121775	Syt5
ENSMUSG00000032359	0.210391	0.00406065	0.121775	Ctsh
ENSMUSG00000091002	0.350774	0.00407222	0.121775	Tcerg1l
ENSMUSG00000015981	-0.481678	0.00407285	0.121775	Stk32c
ENSMUSG00000040867	0.283918	0.00407402	0.121775	Begain
ENSMUSG00000005892	0.579779	0.00409898	0.122278	Trh
ENSMUSG00000037610	0.3409	0.00415614	0.123497	Kcnmb2
ENSMUSG00000006218	0.322205	0.00415628	0.123497	Fam131c
ENSMUSG00000062270	0.180048	0.00417332	0.123759	Morf4l1
ENSMUSG00000029149	-0.333685	0.00423038	0.125204	Krtcap3
ENSMUSG00000002108	-0.374889	0.00424495	0.125389	Nr1h3
ENSMUSG00000007653	0.454697	0.00429257	0.126547	Gabrb2
ENSMUSG00000030616	0.278579	0.00433069	0.127421	Sytl2
ENSMUSG00000070802	0.225359	0.00435165	0.127618	Pnmal2
ENSMUSG00000031400	-0.299285	0.00435859	0.127618	G6pdx
ENSMUSG00000064179	-0.34508	0.00436287	0.127618	Tnnt1
ENSMUSG00000005357	0.514429	0.00438074	0.127892	Slc1a6
ENSMUSG00000050272	0.621815	0.00441488	0.128639	Dscam
ENSMUSG00000041324	-0.210168	0.00448042	0.130296	Inhba
ENSMUSG00000040276	0.376128	0.00451562	0.131066	Pacsin1
ENSMUSG00000030268	0.704767	0.00457271	0.132344	Bcat1
ENSMUSG00000041372	-0.222701	0.00457726	0.132344	B4galnt3
ENSMUSG00000021068	-0.257253	0.00469393	0.135227	Nin
ENSMUSG00000106379	1.01465	0.00469495	0.135227	Lhfpl3
ENSMUSG00000100199	0.420612	0.0047174	0.135614	Gm20324
ENSMUSG00000115662	-0.576695	0.00481092	0.137846	Gm7232
ENSMUSG00000041923	0.584976	0.00481526	0.137846	Nol4
ENSMUSG00000006576	0.217091	0.00482254	0.137846	Slc4a3
ENSMUSG00000027865	-0.222043	0.00484077	0.138104	Gdap2
ENSMUSG00000106037	-0.6749	0.00486025	0.138397	Gm4332
ENSMUSG00000020325	-0.459604	0.00492754	0.139876	Fstl3
ENSMUSG00000022211	0.356762	0.00493622	0.139876	Carmil3
ENSMUSG00000045871	-0.193366	0.0049401	0.139876	Slitrk6
ENSMUSG00000051435	-0.467585	0.00505566	0.142879	Fhad1
ENSMUSG00000038393	0.209286	0.00507195	0.143053	Txnip
ENSMUSG00000030110	0.427598	0.00508082	0.143053	Ret
ENSMUSG00000021395	0.18524	0.00509557	0.1432	Spin1
ENSMUSG00000066952	-0.420693	0.00512263	0.143517	Myo1h
ENSMUSG00000037578	-0.357964	0.00512594	0.143517	Pkd2l1
ENSMUSG00000022747	0.269781	0.00518467	0.144891	St3gal6
ENSMUSG00000117322	-0.410024	0.00520565	0.145208	6330415G19Rik
ENSMUSG00000115518	-0.47426	0.00522282	0.145417	Gm10791
ENSMUSG00000016409	0.229912	0.00526212	0.14624	Nkap
ENSMUSG00000048163	0.543331	0.00527511	0.146331	Selplg
ENSMUSG00000034336	0.619613	0.00529738	0.146678	Ina
ENSMUSG00000039179	0.68475	0.00540114	0.149276	Tekt5
ENSMUSG00000040697	-0.220979	0.00541339	0.14934	Dnajc16
ENSMUSG00000022129	1.94323	0.00551146	0.150859	Dct
ENSMUSG00000118667	0.358046	0.00552165	0.150859	Ahnak2
ENSMUSG00000052364	0.375236	0.00552286	0.150859	B630019K06Rik
ENSMUSG00000047261	0.406927	0.00555212	0.150859	Gap43
ENSMUSG00000028413	-0.182625	0.00555236	0.150859	B4galt1
ENSMUSG00000027536	-0.260688	0.00556216	0.150859	Chmp4c
ENSMUSG00000025359	1.00566	0.00556473	0.150859	Pmel
ENSMUSG00000058952	-0.368425	0.00556655	0.150859	Cfi
ENSMUSG00000070644	0.385801	0.00556688	0.150859	Etnk2
ENSMUSG00000032575	-0.195144	0.00557366	0.150859	Manf
ENSMUSG00000019787	0.429861	0.00557881	0.150859	Trdn
ENSMUSG00000032244	0.165774	0.00562269	0.151476	Fem1b
ENSMUSG00000026971	-0.269984	0.00562341	0.151476	Itgb6
ENSMUSG00000030098	0.480645	0.00563186	0.151476	Grip2
ENSMUSG00000047013	0.473039	0.00564326	0.151511	Fbxo41
ENSMUSG00000097068	-0.492807	0.00567512	0.152095	Gm26760
ENSMUSG00000050640	0.323011	0.00577045	0.154186	Tmem150c
ENSMUSG00000040297	-0.200044	0.00577363	0.154186	Suco
ENSMUSG00000007122	-0.295501	0.00578554	0.15423	Casq1
ENSMUSG00000067996	1.5143	0.00584389	0.15551	Bpifb9b
ENSMUSG00000037685	-0.273915	0.00585926	0.155643	Atp8a1
ENSMUSG00000036046	0.171412	0.00595087	0.157798	5031439G07Rik
ENSMUSG00000068794	-0.514332	0.00597644	0.158197	Col28a1
ENSMUSG00000047735	0.339129	0.0059968	0.158279	Samd9l
ENSMUSG00000002769	0.536024	0.0060006	0.158279	Gnmt
ENSMUSG00000033191	0.254399	0.00602706	0.158449	Tie1
ENSMUSG00000022537	0.183793	0.00602813	0.158449	Tmem44
ENSMUSG00000026955	-0.353554	0.00610709	0.160152	Sapcd2
ENSMUSG00000027833	0.646615	0.00611421	0.160152	Shox2
ENSMUSG00000002565	-0.418853	0.00634227	0.165836	Scin
ENSMUSG00000037568	-0.228878	0.00637108	0.166301	Vash2
ENSMUSG00000068696	0.521673	0.00639501	0.166636	Gpr88
ENSMUSG00000044576	0.41232	0.00640824	0.166692	Garem2
ENSMUSG00000020044	-0.168806	0.00655357	0.170136	Timp3
ENSMUSG00000020423	-0.210274	0.00656506	0.170136	Btg2
ENSMUSG00000032440	0.163544	0.00657459	0.170136	Tgfbr2
ENSMUSG00000034205	0.272493	0.00665453	0.171669	Loxl2
ENSMUSG00000054091	-0.23144	0.00666335	0.171669	1810037I17Rik
ENSMUSG00000038059	-0.255161	0.0066684	0.171669	Smim3
ENSMUSG00000038738	0.554723	0.0066795	0.171669	Shank1
ENSMUSG00000015222	0.484896	0.00671259	0.172225	Map2
ENSMUSG00000021557	0.337683	0.00675294	0.172965	Agtpbp1
ENSMUSG00000025481	-0.414766	0.00678398	0.173092	Urah
ENSMUSG00000038807	0.284178	0.00678788	0.173092	Rap1gap2
ENSMUSG00000045555	-0.39033	0.00679244	0.173092	Mettl24
ENSMUSG00000027500	0.519176	0.00687027	0.174779	Stmn2
ENSMUSG00000051279	-0.580263	0.00691174	0.175537	Gdf6
ENSMUSG00000021640	-0.623059	0.00694116	0.175987	Naip1
ENSMUSG00000031422	0.157833	0.00698369	0.176571	Morf4l2
ENSMUSG00000062184	-0.216862	0.00698899	0.176571	Hs6st2
ENSMUSG00000033781	0.291162	0.00699941	0.176571	Asb13
ENSMUSG00000051727	0.245523	0.00702667	0.176961	Kctd14
ENSMUSG00000044674	-0.192244	0.00703956	0.17699	Fzd1
ENSMUSG00000053297	0.450141	0.00709071	0.177782	AI854703
ENSMUSG00000062961	0.589619	0.00709472	0.177782	Ccdc177
ENSMUSG00000047181	0.186549	0.00714291	0.178692	Samd14
ENSMUSG00000041189	0.325588	0.00717768	0.179263	Chrnb1
ENSMUSG00000025854	0.183279	0.00722424	0.180127	Fam20c
ENSMUSG00000039824	0.245334	0.00729462	0.18158	Myl6b
ENSMUSG00000053395	0.465136	0.00732823	0.181983	Cacng8
ENSMUSG00000029669	-0.189659	0.007335	0.181983	Tspan12
ENSMUSG00000039349	0.193943	0.00738376	0.182891	C130074G19Rik
ENSMUSG00000094103	-0.460041	0.00741297	0.183312	Fam177a2
ENSMUSG00000022469	0.195413	0.00746326	0.184253	Rapgef3
ENSMUSG00000112280	0.412298	0.0075118	0.185148	A830082N09Rik
ENSMUSG00000101878	-0.693592	0.00756631	0.186186	Gm8203
ENSMUSG00000042524	0.168035	0.00758906	0.18644	Sun2
ENSMUSG00000029121	0.441224	0.00760752	0.186589	Crmp1
ENSMUSG00000026888	-0.245906	0.00775534	0.189905	Grb14
ENSMUSG00000022340	0.35588	0.00777927	0.190181	Sybu
ENSMUSG00000029675	0.214658	0.00780588	0.190522	Eln
ENSMUSG00000033966	-0.295045	0.00794649	0.193032	Cdkl4
ENSMUSG00000003814	-0.202158	0.00794979	0.193032	Calr
ENSMUSG00000040829	-0.507406	0.0079561	0.193032	Zmynd15
ENSMUSG00000097357	0.47852	0.00796007	0.193032	Gm16793
ENSMUSG00000030672	-0.746741	0.00800782	0.193877	Mylpf
ENSMUSG00000043496	-0.185027	0.00812788	0.196467	Tril
ENSMUSG00000032036	0.278903	0.00818924	0.1974	Kirrel3
ENSMUSG00000087675	0.352166	0.00819273	0.1974	Gm11762
ENSMUSG00000017144	-0.194379	0.00826019	0.198707	Rnd3
ENSMUSG00000098720	0.411401	0.00830651	0.199502	Gm27239
ENSMUSG00000008090	-0.2727	0.00836124	0.20028	Fgfrl1
ENSMUSG00000022844	-0.283994	0.00836553	0.20028	Pdia5
ENSMUSG00000085569	-0.26342	0.00838802	0.20048	Gm12602
ENSMUSG00000045180	0.23144	0.00840056	0.20048	Shroom2
ENSMUSG00000091455	-0.261905	0.00842026	0.2006	Otogl
ENSMUSG00000001946	0.266622	0.00843228	0.2006	Esam
ENSMUSG00000070643	-0.190646	0.00846662	0.201099	Sox13
ENSMUSG00000106237	0.413882	0.00852091	0.202069	Gm8066
ENSMUSG00000028436	-0.155807	0.00857552	0.203044	Dcaf12
ENSMUSG00000082809	-0.717973	0.00861268	0.203398	Gm14150
ENSMUSG00000020218	-0.31454	0.00862379	0.203398	Wif1
ENSMUSG00000069170	0.394781	0.00864639	0.203398	Adgrv1
ENSMUSG00000022240	0.1769	0.00865416	0.203398	Ctnnd2
ENSMUSG00000072940	-0.662861	0.00865809	0.203398	Gm10443
ENSMUSG00000052921	0.408494	0.00868525	0.203691	Arhgef15
ENSMUSG00000032946	0.653492	0.00870773	0.203691	Rasgrp2
ENSMUSG00000041773	-0.179566	0.00871122	0.203691	Enc1
ENSMUSG00000037035	-0.450083	0.0087556	0.204411	Inhbb
ENSMUSG00000022055	0.479217	0.0088073	0.205299	Nefl
ENSMUSG00000030256	0.259698	0.00887612	0.206265	Bhlhe41
ENSMUSG00000010066	0.230978	0.00887619	0.206265	Cacna2d2
ENSMUSG00000031075	-0.330445	0.00891514	0.20685	Ano1
ENSMUSG00000053399	-0.539368	0.00897689	0.207962	Adamts18
ENSMUSG00000073418	0.648716	0.009011	0.208431	C4b
ENSMUSG00000011832	0.172741	0.00904955	0.209001	Evi5l
ENSMUSG00000032773	0.379692	0.00906344	0.209001	Chrm1
ENSMUSG00000015966	0.352116	0.00911877	0.209955	Il17rb
ENSMUSG00000026107	0.299	0.00913521	0.210012	Nabp1
ENSMUSG00000108236	-0.621622	0.00928732	0.212392	0610033M10Rik
ENSMUSG00000006930	0.277813	0.00928873	0.212392	Hap1
ENSMUSG00000037362	-0.207734	0.00929782	0.212392	Ccn3
ENSMUSG00000063887	0.412674	0.00930814	0.212392	Nlgn1
ENSMUSG00000024084	-0.360724	0.00930936	0.212392	Qpct
ENSMUSG00000024112	0.331529	0.00933347	0.212619	Cacna1h
ENSMUSG00000040010	0.203774	0.00946959	0.214529	Slc7a5
ENSMUSG00000097756	0.30957	0.00948511	0.214529	A730056A06Rik
ENSMUSG00000061808	-0.448606	0.00949415	0.214529	Ttr
ENSMUSG00000049907	-0.280672	0.00950257	0.214529	Rasl11b
ENSMUSG00000087403	-0.283016	0.00951085	0.214529	Kantr
ENSMUSG00000030844	0.478245	0.00951212	0.214529	Rgs10
ENSMUSG00000031953	-0.223417	0.00952666	0.214529	Tmem170
ENSMUSG00000051527	0.662592	0.00954446	0.214529	Usp29
ENSMUSG00000020571	-0.229651	0.00954573	0.214529	Pdia6
ENSMUSG00000041141	0.711557	0.00958068	0.214993	Pnmal1
ENSMUSG00000016763	-0.228578	0.00959833	0.215068	Scube1
ENSMUSG00000031554	-0.539028	0.00967649	0.216497	Adam5
ENSMUSG00000033007	0.891194	0.00975718	0.217978	Asic4
ENSMUSG00000015143	0.34329	0.00984914	0.219706	Actn1
ENSMUSG00000020681	-0.21443	0.00986817	0.219804	Ace
ENSMUSG00000049532	-0.171744	0.00988745	0.219858	Sall2
ENSMUSG00000053897	-0.207098	0.00989983	0.219858	Slc39a8
ENSMUSG00000044005	0.608853	0.00995169	0.220684	Gls2
ENSMUSG00000049928	-0.764097	0.00998326	0.221058	Glp2r
ENSMUSG00000032482	0.163147	0.0100561	0.222344	Cspg5
ENSMUSG00000022802	-0.266944	0.0100747	0.222427	Lmln
ENSMUSG00000036395	-0.33408	0.0101421	0.223588	Glb1l2
ENSMUSG00000035504	-0.269115	0.0101577	0.223604	Reep6
ENSMUSG00000033720	0.183362	0.0102293	0.224548	Sfxn5
ENSMUSG00000038291	-0.169451	0.0102305	0.224548	Snx25
ENSMUSG00000045288	0.618439	0.0102622	0.224915	Ush1g
ENSMUSG00000048895	0.48877	0.010302	0.225317	Cdk5r1
ENSMUSG00000009487	-0.345802	0.0103105	0.225317	Otog
ENSMUSG00000024471	0.522704	0.0103815	0.226222	Myot
ENSMUSG00000027901	0.250171	0.010382	0.226222	Dennd2d
ENSMUSG00000049555	0.261443	0.010414	0.226591	Tmie
ENSMUSG00000045799	-0.350056	0.0104409	0.226847	Gm9800
ENSMUSG00000107659	-0.658284	0.0104935	0.227662	Gm44170
ENSMUSG00000020884	0.378982	0.0105147	0.227792	Asgr1
ENSMUSG00000029752	0.275193	0.0106413	0.230074	Asns
ENSMUSG00000027474	0.461545	0.0106525	0.230074	Ccm2l
ENSMUSG00000000031	-0.250469	0.0106659	0.230074	H19
ENSMUSG00000020297	0.428355	0.0107132	0.230763	Nsg2
ENSMUSG00000066129	0.239259	0.0107895	0.23199	Kndc1
ENSMUSG00000024066	-0.391713	0.010801	0.23199	Xdh
ENSMUSG00000036596	-0.326726	0.0108522	0.232757	Cpz
ENSMUSG00000049303	0.541641	0.0109102	0.23331	Syt12
ENSMUSG00000058248	0.718301	0.0109161	0.23331	Kcnh1
ENSMUSG00000040147	0.287554	0.0109245	0.23331	Maob
ENSMUSG00000055254	0.218929	0.0109471	0.233461	Ntrk2
ENSMUSG00000029778	0.322185	0.0109965	0.234091	Adcyap1r1
ENSMUSG00000096768	1.54663	0.0110078	0.234091	Gm47283
ENSMUSG00000029407	-0.140928	0.0110571	0.234806	Uso1
ENSMUSG00000021209	-0.313353	0.0111267	0.235816	Ppp4r4
ENSMUSG00000026726	-0.268036	0.011136	0.235816	Cubn
ENSMUSG00000078235	1.6091	0.0111561	0.235908	Fam43b
ENSMUSG00000035930	-0.468952	0.0111782	0.235908	Chst4
ENSMUSG00000004285	-0.249466	0.0111874	0.235908	Atp6v1f
ENSMUSG00000034472	-0.221394	0.0112222	0.236312	Rasd2
ENSMUSG00000035513	0.22326	0.0112995	0.237605	Ntng2
ENSMUSG00000025648	-0.19846	0.0113254	0.237818	Pfkfb4
ENSMUSG00000034867	0.163944	0.0113497	0.237996	Ankrd27
ENSMUSG00000036800	0.776489	0.0115832	0.242552	Fam135b
ENSMUSG00000062353	-0.594396	0.0116299	0.243192	Gm15772
ENSMUSG00000021798	0.408465	0.0116472	0.243215	Ldb3
ENSMUSG00000041794	0.482073	0.0117558	0.245144	Myrip
ENSMUSG00000056158	0.475522	0.0117793	0.245294	Car10
ENSMUSG00000004231	0.904577	0.0118443	0.246306	Pax2
ENSMUSG00000021710	0.188321	0.0118897	0.246894	Nln
ENSMUSG00000079445	-0.230773	0.0119054	0.246894	B3gnt7
ENSMUSG00000023473	0.387471	0.0119267	0.246994	Celsr3
ENSMUSG00000021820	0.226865	0.0120172	0.248522	Camk2g
ENSMUSG00000041552	0.605094	0.0120335	0.248522	Ptchd1
ENSMUSG00000050079	-0.166628	0.0121328	0.250229	Rspry1
ENSMUSG00000029096	-0.244589	0.0121538	0.250318	Htra3
ENSMUSG00000046269	-0.244588	0.0121768	0.250449	Usp27x
ENSMUSG00000029863	0.163038	0.0122304	0.251179	Casp2
ENSMUSG00000026072	0.33577	0.0122457	0.251179	Il1r1
ENSMUSG00000001120	0.308687	0.0122833	0.251389	Pcbp3
ENSMUSG00000028654	-0.251471	0.012296	0.251389	Mycl
ENSMUSG00000051022	-0.162239	0.0123061	0.251389	Hs3st1
ENSMUSG00000008153	0.27863	0.0123244	0.251421	Clstn3
ENSMUSG00000025085	0.1661	0.0123581	0.251767	Ablim1
ENSMUSG00000036036	0.248679	0.0124262	0.252811	Zfp57
ENSMUSG00000078772	-0.44325	0.0124658	0.253274	Gm12353
ENSMUSG00000024747	-0.289729	0.0125186	0.253768	Aldh1a7
ENSMUSG00000024642	0.206212	0.0125238	0.253768	Tle4
ENSMUSG00000044646	0.237893	0.0125508	0.253972	Zbtb7c
ENSMUSG00000073197	0.556725	0.0128314	0.259101	5730507C01Rik
ENSMUSG00000027188	0.264059	0.0128387	0.259101	Pamr1
ENSMUSG00000059406	-0.846987	0.0128646	0.259119	Tmprss9
ENSMUSG00000036882	0.235848	0.0128741	0.259119	Arhgap33
ENSMUSG00000037653	0.257434	0.012893	0.259153	Kctd8
ENSMUSG00000052551	0.457355	0.0129449	0.259848	Adarb2
ENSMUSG00000025380	0.237099	0.013082	0.26225	Fscn2
ENSMUSG00000116793	0.39493	0.0131285	0.262567	Gm34256
ENSMUSG00000048385	0.638292	0.0131419	0.262567	Scrt1
ENSMUSG00000074505	0.351751	0.0131502	0.262567	Fat3
ENSMUSG00000006586	0.268401	0.0131676	0.262567	Runx1t1
ENSMUSG00000003411	0.241174	0.0132541	0.26394	Rab3b
ENSMUSG00000086016	0.434428	0.0133005	0.264178	1700084C06Rik
ENSMUSG00000097748	-0.473461	0.0133011	0.264178	Gm26533
ENSMUSG00000038776	0.295257	0.0133645	0.265086	Ephx1
ENSMUSG00000028701	-0.184209	0.0133919	0.265113	Lurap1
ENSMUSG00000116815	0.428663	0.0134011	0.265113	Gm49760
ENSMUSG00000031077	0.21474	0.013518	0.267073	Fadd
ENSMUSG00000024158	-0.239455	0.0135411	0.26709	Hagh
ENSMUSG00000064193	-0.394321	0.0135668	0.26709	Gm4735
ENSMUSG00000052446	0.210946	0.0135721	0.26709	Zfp961
ENSMUSG00000054855	-0.517884	0.0136297	0.267873	Rnd1
ENSMUSG00000031673	-0.161851	0.0136844	0.268597	Cdh11
ENSMUSG00000021728	-0.308304	0.0137477	0.269486	Emb
ENSMUSG00000025656	-0.156204	0.0139028	0.272172	Arhgef9
ENSMUSG00000035835	0.224706	0.0139383	0.272512	Plppr3
ENSMUSG00000096257	0.513267	0.0139772	0.272612	Ccer2
ENSMUSG00000039982	0.158998	0.0139796	0.272612	Dtx4
ENSMUSG00000034799	0.421871	0.0140733	0.274045	Unc13a
ENSMUSG00000038605	0.165747	0.0141051	0.274045	Samd10
ENSMUSG00000074766	-0.235038	0.0141188	0.274045	Ism1
ENSMUSG00000028986	0.150704	0.014126	0.274045	Klhl7
ENSMUSG00000106981	-0.337696	0.0142834	0.276742	Gm45495
ENSMUSG00000026958	-0.214055	0.0144188	0.279005	Dpp7
ENSMUSG00000059149	-0.431767	0.0144494	0.279238	Mfsd4a
ENSMUSG00000044505	0.461779	0.0145171	0.280185	Lingo4
ENSMUSG00000043671	0.163915	0.0146136	0.281319	Dpy19l3
ENSMUSG00000022696	0.553964	0.0146376	0.281319	Sidt1
ENSMUSG00000018411	0.462711	0.0146485	0.281319	Mapt
ENSMUSG00000031778	0.224141	0.0146507	0.281319	Cx3cl1
ENSMUSG00000000125	0.514493	0.0148584	0.284945	Wnt3
ENSMUSG00000112110	0.488304	0.0150345	0.287078	Gm15608
ENSMUSG00000020193	0.476781	0.0150445	0.287078	Zpbp
ENSMUSG00000002147	0.148548	0.0150624	0.287078	Stat6
ENSMUSG00000029816	1.94261	0.0150628	0.287078	Gpnmb
ENSMUSG00000036087	0.1667	0.0150652	0.287078	Slain2
ENSMUSG00000039523	-0.149632	0.0151114	0.287402	Cep104
ENSMUSG00000036368	-0.233033	0.0151206	0.287402	Rmdn2
ENSMUSG00000047632	0.36503	0.0151395	0.287402	Fgfbp3
ENSMUSG00000038206	-0.204702	0.0151818	0.287737	Fbxo8
ENSMUSG00000020644	-0.240188	0.0151954	0.287737	Id2
ENSMUSG00000047810	0.357843	0.0152353	0.287979	Ccdc88b
ENSMUSG00000023066	-0.202055	0.0152626	0.287979	Rttn
ENSMUSG00000030760	0.188696	0.0153029	0.287979	Acer3
ENSMUSG00000057716	0.436645	0.0153212	0.287979	Tmem178b
ENSMUSG00000053675	-0.465592	0.0153221	0.287979	Tgm5
ENSMUSG00000074794	0.182537	0.0153259	0.287979	Arrdc3
ENSMUSG00000048483	0.795514	0.0153472	0.287979	Zdhhc22
ENSMUSG00000018920	-0.28662	0.0153692	0.287979	Cxcl16
ENSMUSG00000069814	0.36802	0.0153806	0.287979	Ccdc92b
ENSMUSG00000074277	0.323572	0.0155214	0.289907	Phldb3
ENSMUSG00000021497	-0.154002	0.015527	0.289907	Txndc15
ENSMUSG00000094152	0.420114	0.0155428	0.289907	Slc6a16
ENSMUSG00000070719	-0.558877	0.0155722	0.289907	Pla2g4d
ENSMUSG00000043541	0.405746	0.0155799	0.289907	Casc1
ENSMUSG00000022895	0.158057	0.0156798	0.290976	Ets2
ENSMUSG00000038967	0.1851	0.015698	0.290976	Pdk2
ENSMUSG00000112739	0.611856	0.0157101	0.290976	Gm20597
ENSMUSG00000021708	0.33513	0.0157354	0.290976	Rasgrf2
ENSMUSG00000021365	-0.216809	0.0157464	0.290976	Nedd9
ENSMUSG00000023905	-0.213073	0.0157535	0.290976	Tnfrsf12a
ENSMUSG00000015467	-0.381622	0.0158149	0.291424	Egfl8
ENSMUSG00000033633	0.197098	0.0158166	0.291424	Clec18a
ENSMUSG00000045382	-0.198261	0.0158802	0.292169	Cxcr4
ENSMUSG00000030607	-0.525216	0.0158958	0.292169	Acan
ENSMUSG00000021464	-0.22626	0.0159487	0.292783	Ror2
ENSMUSG00000032011	0.763714	0.0160597	0.29446	Thy1
ENSMUSG00000072762	-0.364102	0.0161549	0.295845	4930522L14Rik
ENSMUSG00000059179	-0.448889	0.0161754	0.29586	Gm8991
ENSMUSG00000020096	-0.530368	0.0163065	0.29704	Tbata
ENSMUSG00000025902	0.377332	0.0163238	0.29704	Sox17
ENSMUSG00000038760	-0.477852	0.0163285	0.29704	Trhr
ENSMUSG00000025504	0.205912	0.0163356	0.29704	Eps8l2
ENSMUSG00000027447	-0.205663	0.0163387	0.29704	Cst3
ENSMUSG00000034911	0.310734	0.0163782	0.297399	Ushbp1
ENSMUSG00000032548	0.398147	0.0164866	0.299006	Slco2a1
ENSMUSG00000024286	-0.133574	0.0165473	0.299746	Ccny
ENSMUSG00000022346	0.192183	0.0166207	0.300713	Myc
ENSMUSG00000019178	0.446714	0.0167426	0.302553	Styxl1
ENSMUSG00000085833	0.351146	0.0168526	0.303918	Gm13003
ENSMUSG00000109015	0.408344	0.0168629	0.303918	Gm31024
ENSMUSG00000100764	-0.690174	0.0168832	0.303918	Gm29155
ENSMUSG00000044071	0.395881	0.016899	0.303918	Tafa2
ENSMUSG00000007038	-0.170944	0.0170682	0.306596	Neu1
ENSMUSG00000032101	0.353539	0.0170977	0.306759	Ddx25
ENSMUSG00000086061	0.777579	0.0171616	0.306931	Gm13075
ENSMUSG00000028977	0.27631	0.017164	0.306931	Casz1
ENSMUSG00000037287	-0.160994	0.0171686	0.306931	Tbcel
ENSMUSG00000038112	0.430239	0.0172034	0.307188	AW551984
ENSMUSG00000042179	-0.413146	0.0172558	0.307728	Pnliprp1
ENSMUSG00000096255	-0.194048	0.0172745	0.307728	Dynlt1b
ENSMUSG00000028567	-0.150501	0.017341	0.308261	Txndc12
ENSMUSG00000045348	0.220106	0.0173533	0.308261	Nyap1
ENSMUSG00000020140	0.149296	0.0173659	0.308261	Lgr5
ENSMUSG00000025665	0.270134	0.0174638	0.309633	Rps6ka6
ENSMUSG00000034467	-0.454508	0.0175375	0.309859	Dynlrb2
ENSMUSG00000054256	-0.194525	0.017568	0.309859	Msi1
ENSMUSG00000037490	-0.281984	0.0175775	0.309859	Slc2a12
ENSMUSG00000031166	0.13373	0.0175802	0.309859	Wdr13
ENSMUSG00000001313	-0.206998	0.0175855	0.309859	Rnd2
ENSMUSG00000049404	0.392479	0.0176093	0.309859	Rarres1
ENSMUSG00000028328	-0.24567	0.0176213	0.309859	Tmod1
ENSMUSG00000041556	-0.269712	0.0176415	0.309859	Fbxo2
ENSMUSG00000024754	-0.165665	0.0177947	0.312185	Cemip2
ENSMUSG00000022952	0.510091	0.0179303	0.314198	Runx1
ENSMUSG00000116165	-0.336893	0.0180482	0.315804	Pdxp
ENSMUSG00000091421	-0.630185	0.018064	0.315804	Gm4202
ENSMUSG00000109936	-0.512573	0.0181012	0.316087	Gm45889
ENSMUSG00000073125	-1.93555	0.0182554	0.318411	Xlr3b
ENSMUSG00000060438	-0.457191	0.0183001	0.31882	Rps10-ps1
ENSMUSG00000057530	-0.158877	0.0183538	0.319385	Ece1
ENSMUSG00000022136	-0.131688	0.0184639	0.32093	Dnajc3
ENSMUSG00000102252	0.987732	0.0185635	0.32213	Snrpn
ENSMUSG00000039328	-0.175893	0.0185758	0.32213	Rnf122
ENSMUSG00000031074	-0.394767	0.0186883	0.323708	Fgf3
ENSMUSG00000035357	0.169231	0.0187545	0.324481	Pdzrn3
ENSMUSG00000036298	0.254013	0.018863	0.325819	Slc2a13
ENSMUSG00000090659	-0.324582	0.0188869	0.325819	Zfp493
ENSMUSG00000025220	0.13631	0.0188969	0.325819	Oga
ENSMUSG00000019929	-0.195936	0.0190306	0.327749	Dcn
ENSMUSG00000027524	0.225955	0.0192599	0.331033	Edn3
ENSMUSG00000026311	-0.201495	0.0192653	0.331033	Asb1
ENSMUSG00000074194	0.279904	0.0193353	0.331589	Zfp791
ENSMUSG00000038860	0.20853	0.0193418	0.331589	Garnl3
ENSMUSG00000004846	-0.169053	0.0194373	0.332347	Plod3
ENSMUSG00000046480	0.817849	0.0194502	0.332347	Scn4b
ENSMUSG00000092335	0.629405	0.0194659	0.332347	Zfp977
ENSMUSG00000034993	0.160546	0.0194744	0.332347	Vat1
ENSMUSG00000020101	0.168365	0.0195703	0.333494	Vsir
ENSMUSG00000025037	0.150423	0.0195999	0.333494	Maoa
ENSMUSG00000045665	0.167189	0.0196082	0.333494	Mfsd5
ENSMUSG00000086782	-0.306436	0.0196754	0.33409	E130102H24Rik
ENSMUSG00000022400	-0.136677	0.0196877	0.33409	Rbx1
ENSMUSG00000021260	0.312544	0.0197433	0.334656	Hhipl1
ENSMUSG00000026678	0.19446	0.0197794	0.334891	Rgs5
ENSMUSG00000044921	-0.184584	0.0199284	0.337035	Rassf9
ENSMUSG00000070605	0.382837	0.0199718	0.33734	Zfp992
ENSMUSG00000039546	0.414668	0.0199914	0.33734	Ajap1
ENSMUSG00000025981	-0.233504	0.0200142	0.337346	Coq10b
ENSMUSG00000035864	-0.177449	0.0200373	0.337359	Syt1
ENSMUSG00000050394	0.203259	0.020091	0.33779	Armcx6
ENSMUSG00000031608	0.238074	0.0201394	0.33779	Galnt7
ENSMUSG00000027642	-0.161666	0.0201494	0.33779	Rpn2
ENSMUSG00000020717	0.244864	0.0201763	0.33779	Pecam1
ENSMUSG00000028757	-0.199807	0.0201849	0.33779	Ddost
ENSMUSG00000023022	-0.144708	0.0201978	0.33779	Lima1
ENSMUSG00000034768	0.429271	0.020261	0.338339	Asb16
ENSMUSG00000097178	0.380073	0.0202756	0.338339	2310002F09Rik
ENSMUSG00000062480	-0.503271	0.0203426	0.339082	Acat3
ENSMUSG00000030691	0.157688	0.0205286	0.341192	Fchsd2
ENSMUSG00000061702	0.483932	0.0205293	0.341192	Tmem91
ENSMUSG00000043857	0.17746	0.0205373	0.341192	Mgat5b
ENSMUSG00000031644	-0.148097	0.0205684	0.341331	Nek1
ENSMUSG00000028865	-0.263454	0.0205937	0.341333	Cd164l2
ENSMUSG00000086171	0.416531	0.0206139	0.341333	Pcsk2os1
ENSMUSG00000027661	-0.180081	0.020733	0.342927	Slc2a10
ENSMUSG00000100876	0.448796	0.0208811	0.343839	2810454H06Rik
ENSMUSG00000015085	-0.244909	0.0208947	0.343839	Entpd2
ENSMUSG00000020766	-0.235845	0.0209214	0.343839	Galk1
ENSMUSG00000057818	-0.445292	0.0209231	0.343839	1600029O15Rik
ENSMUSG00000041378	0.226766	0.0209428	0.343839	Cldn5
ENSMUSG00000046613	0.434819	0.0209633	0.343839	Vwa5b2
ENSMUSG00000053985	-0.234707	0.0209763	0.343839	Zfp14
ENSMUSG00000097615	0.405496	0.0209821	0.343839	Gm2061
ENSMUSG00000062591	0.23612	0.0210154	0.343839	Tubb4a
ENSMUSG00000048216	-0.245623	0.0210168	0.343839	Gpr85
ENSMUSG00000045326	-0.326799	0.0210547	0.344085	Fndc7
ENSMUSG00000029193	0.273498	0.0210807	0.344135	Cckar
ENSMUSG00000030217	-0.344388	0.0211752	0.345074	Art4
ENSMUSG00000047368	-0.169139	0.0211841	0.345074	Abhd17b
ENSMUSG00000022763	0.360283	0.0212989	0.346568	Aifm3
ENSMUSG00000051319	-0.261526	0.0213356	0.346789	Mtln
ENSMUSG00000029456	0.284181	0.0213889	0.347281	Acad10
ENSMUSG00000031521	-0.18551	0.021447	0.347848	Aga
ENSMUSG00000028680	0.322165	0.0215122	0.348446	Plk3
ENSMUSG00000043811	0.356777	0.0215725	0.348446	Rtn4r
ENSMUSG00000086288	0.434994	0.0215799	0.348446	Gm15265
ENSMUSG00000028883	-0.219919	0.0215832	0.348446	Sema3a
ENSMUSG00000030067	0.183153	0.0216245	0.348446	Foxp1
ENSMUSG00000113061	-0.560356	0.0216353	0.348446	Rps18-ps5
ENSMUSG00000038555	0.376446	0.0216461	0.348446	Reep2
ENSMUSG00000016619	0.133889	0.0216873	0.348736	Nup50
ENSMUSG00000007777	-0.194129	0.0217382	0.349181	0610009B22Rik
ENSMUSG00000028039	0.279145	0.0217758	0.349412	Efna3
ENSMUSG00000016494	0.196499	0.0218864	0.350476	Cd34
ENSMUSG00000103898	0.389101	0.0218966	0.350476	Gm30238
ENSMUSG00000027346	0.160831	0.021912	0.350476	Gpcpd1
ENSMUSG00000100755	-0.555902	0.0221187	0.353406	Rps23-ps1
ENSMUSG00000045009	0.290761	0.0221975	0.354287	Prrt3
ENSMUSG00000032269	0.443308	0.0222534	0.354579	Htr3a
ENSMUSG00000033917	-0.132351	0.0222823	0.354579	Gde1
ENSMUSG00000054951	0.423699	0.0223087	0.354579	9130008F23Rik
ENSMUSG00000053441	-0.269815	0.0223101	0.354579	Adamts19
ENSMUSG00000113642	0.204224	0.0223359	0.354616	Gm49329
ENSMUSG00000000686	-0.345266	0.0223683	0.354754	Abhd15
ENSMUSG00000021662	-0.147132	0.0225258	0.356876	Arhgef28
ENSMUSG00000026443	0.188276	0.0225829	0.357404	Lrrn2
ENSMUSG00000034612	0.135117	0.0226187	0.357595	Chst11
ENSMUSG00000020653	0.197507	0.0226789	0.358169	Klf11
ENSMUSG00000057897	0.262905	0.0227934	0.359291	Camk2b
ENSMUSG00000025020	0.554046	0.0227977	0.359291	Slit1
ENSMUSG00000029875	0.50772	0.0228498	0.359735	Ccdc184
ENSMUSG00000050957	-0.542994	0.0229226	0.360503	Insl6
ENSMUSG00000025969	-0.164962	0.0229625	0.360754	Nrp2
ENSMUSG00000039717	0.248401	0.0230007	0.360976	Ralyl
ENSMUSG00000029570	-0.202772	0.023054	0.361435	Lfng
ENSMUSG00000029828	0.410536	0.0231139	0.361997	4921507P07Rik
ENSMUSG00000050390	0.138813	0.0231646	0.362414	C77080
ENSMUSG00000042826	0.241755	0.0231898	0.362432	Fgf11
ENSMUSG00000024597	0.259469	0.0232948	0.363693	Slc12a2
ENSMUSG00000048458	-0.208979	0.0233673	0.364448	Inka2
ENSMUSG00000031298	0.267204	0.0234182	0.364862	Adgrg2
ENSMUSG00000109198	-0.56384	0.0235074	0.365592	D7Bwg0826e
ENSMUSG00000049107	-0.298521	0.0235136	0.365592	Ntf3
ENSMUSG00000024331	0.40386	0.0235692	0.365934	Dsc2
ENSMUSG00000028048	-0.152398	0.0235843	0.365934	Gba
ENSMUSG00000051236	0.165988	0.0236367	0.366108	Msrb3
ENSMUSG00000117875	-0.498054	0.0236442	0.366108	Gm6789
ENSMUSG00000044117	0.486417	0.0236831	0.366332	Bmerb1
ENSMUSG00000063297	0.199133	0.0237724	0.367337	Luzp2
ENSMUSG00000113216	0.314495	0.0238588	0.368292	Gm40841
ENSMUSG00000025289	-0.194591	0.0239163	0.368753	Prdx4
ENSMUSG00000081344	-0.337044	0.0239742	0.368753	Gm14303
ENSMUSG00000004530	0.141402	0.0239992	0.368753	Coro1c
ENSMUSG00000022208	0.267607	0.0240072	0.368753	Jph4
ENSMUSG00000042988	-0.274849	0.0240113	0.368753	Notum
ENSMUSG00000050919	0.358777	0.0240374	0.368778	Zfp366
ENSMUSG00000027832	-0.25025	0.0240705	0.36891	Ptx3
ENSMUSG00000079355	-0.199603	0.0241059	0.369076	Ackr4
ENSMUSG00000056602	0.200746	0.0241665	0.369567	Fry
ENSMUSG00000035666	0.120594	0.0241871	0.369567	Gtf3c4
ENSMUSG00000029994	0.268801	0.0242532	0.3702	Anxa4
ENSMUSG00000084984	-0.683426	0.0243985	0.372039	Far1os
ENSMUSG00000097993	-0.487008	0.0244325	0.37218	Ptprv
ENSMUSG00000042312	-0.259564	0.0244649	0.372297	S100a13
ENSMUSG00000032878	0.317084	0.0245438	0.373045	Ccdc85a
ENSMUSG00000051951	0.286088	0.0245636	0.373045	Xkr4
ENSMUSG00000026173	-0.194321	0.0246054	0.373302	Plcd4
ENSMUSG00000002885	0.164555	0.0246313	0.373318	Adgre5
ENSMUSG00000026930	0.136058	0.0247051	0.374059	Gpsm1
ENSMUSG00000035834	0.220314	0.0247735	0.374717	Polr3g
ENSMUSG00000022456	0.392645	0.0248247	0.375115	Septin3
ENSMUSG00000020522	-0.140045	0.0248524	0.375156	Mfap3
ENSMUSG00000001027	-0.48332	0.0250135	0.377084	Scn4a
ENSMUSG00000105552	-0.667751	0.0250302	0.377084	Gm19710
ENSMUSG00000026471	-0.156616	0.0250596	0.377148	Mr1
ENSMUSG00000015488	-0.123307	0.0251148	0.377285	Cacfd1
ENSMUSG00000038116	0.145595	0.0251188	0.377285	Phf20
ENSMUSG00000044551	0.264552	0.0251522	0.377408	9930012K11Rik
ENSMUSG00000020782	-0.23428	0.0251813	0.377468	Llgl2
ENSMUSG00000025468	0.403694	0.0256367	0.383912	Caly
ENSMUSG00000079481	0.276679	0.0257364	0.385021	Nhsl2
ENSMUSG00000044447	-0.283503	0.0257622	0.385024	Dock5
ENSMUSG00000031654	0.318722	0.0258008	0.385218	Cbln1
ENSMUSG00000087196	-0.441344	0.0258313	0.385291	Gm13373
ENSMUSG00000046287	0.354868	0.0258569	0.385291	Pnma3
ENSMUSG00000029769	0.164227	0.0259577	0.38641	Ccdc136
ENSMUSG00000097535	0.400825	0.0260915	0.387991	Gm26592
ENSMUSG00000026473	0.157241	0.0261155	0.387991	Glul
ENSMUSG00000056216	-0.162075	0.0261476	0.388085	Cebpg
ENSMUSG00000046876	0.229775	0.0261988	0.388461	Atxn1
ENSMUSG00000046768	0.126503	0.0262544	0.388558	Rhoj
ENSMUSG00000035847	0.197645	0.026269	0.388558	Ids
ENSMUSG00000087543	0.392781	0.0262829	0.388558	Gm16576
ENSMUSG00000025212	-0.152749	0.0263269	0.388826	Sfxn3
ENSMUSG00000028864	0.477925	0.0264458	0.389993	Hgf
ENSMUSG00000055980	0.155658	0.0264578	0.389993	Irs1
ENSMUSG00000022577	0.202586	0.0265813	0.390479	Ly6h
ENSMUSG00000034845	0.243257	0.0265813	0.390479	Plvap
ENSMUSG00000039873	-0.321068	0.0265824	0.390479	Neurl2
ENSMUSG00000020598	0.147991	0.0265947	0.390479	Nrcam
ENSMUSG00000039745	-0.265053	0.0266427	0.390781	Htatip2
ENSMUSG00000040648	0.212635	0.0266672	0.390781	Ppip5k2
ENSMUSG00000021256	0.18064	0.0267863	0.392144	Vash1
ENSMUSG00000092083	-0.236584	0.0269622	0.394228	Kcnb2
ENSMUSG00000096922	0.393519	0.0269876	0.394228	Gm17308
ENSMUSG00000036231	-0.171223	0.0270232	0.394228	Agr3
ENSMUSG00000020256	0.368049	0.0270335	0.394228	Aldh1l2
ENSMUSG00000035640	0.184835	0.0272185	0.396541	Cbarp
ENSMUSG00000043587	-0.177736	0.0273153	0.397424	Pxylp1
ENSMUSG00000044164	-0.218397	0.027332	0.397424	Rnf182
ENSMUSG00000060143	-0.565246	0.0273785	0.397716	Gm10076
ENSMUSG00000028944	0.141428	0.0274971	0.399054	Prkag2
ENSMUSG00000036585	0.358373	0.0276534	0.400934	Fgf1
ENSMUSG00000086363	-0.609539	0.0277074	0.40133	A330102I10Rik
ENSMUSG00000041907	-0.246191	0.0277586	0.401444	Gpr45
ENSMUSG00000071531	0.188956	0.0278201	0.401444	Gprin2
ENSMUSG00000024039	0.463198	0.0278231	0.401444	Cbs
ENSMUSG00000097440	0.27819	0.0278428	0.401444	Gm6277
ENSMUSG00000024232	-0.216611	0.0278487	0.401444	Bambi
ENSMUSG00000041605	0.348382	0.0279338	0.402284	Inava
ENSMUSG00000086395	0.378428	0.0280383	0.403403	A630014C17Rik
ENSMUSG00000055333	0.506927	0.0281386	0.403999	Fat2
ENSMUSG00000022464	-0.441899	0.0281496	0.403999	Slc38a4
ENSMUSG00000041132	0.202007	0.0281647	0.403999	N4bp2l1
ENSMUSG00000036256	0.206748	0.0281872	0.403999	Igfbp7
ENSMUSG00000032561	0.444101	0.0282596	0.404273	Acpp
ENSMUSG00000050234	0.301756	0.0282601	0.404273	Gja4
ENSMUSG00000006575	0.239949	0.0283105	0.404609	Rundc3a
ENSMUSG00000099338	0.39379	0.028484	0.406538	2810030D12Rik
ENSMUSG00000063919	0.296719	0.0284996	0.406538	Srrm4
ENSMUSG00000031661	-0.180309	0.0286071	0.407572	Nkd1
ENSMUSG00000032238	-0.23456	0.0286262	0.407572	Rora
ENSMUSG00000016179	0.222188	0.028668	0.407779	Camk1g
ENSMUSG00000031871	0.216175	0.0287441	0.40823	Cdh5
ENSMUSG00000037159	-0.356947	0.0287539	0.40823	Wee2
ENSMUSG00000020048	-0.144194	0.0287878	0.408324	Hsp90b1
ENSMUSG00000094191	-0.519304	0.0288505	0.408828	Rpl31-ps14
ENSMUSG00000042808	-0.376954	0.0289594	0.409552	Gpx2
ENSMUSG00000031604	-0.17755	0.0289614	0.409552	Msmo1
ENSMUSG00000034723	0.152611	0.0290062	0.409552	Tmx4
ENSMUSG00000021108	-0.183557	0.0290105	0.409552	Prkch
ENSMUSG00000001986	0.276635	0.0290896	0.410284	Gria3
ENSMUSG00000052423	-0.148812	0.029254	0.412215	B4galt3
ENSMUSG00000020375	0.159195	0.0293091	0.412605	Rufy1
ENSMUSG00000043017	0.344367	0.0294067	0.413592	Ptgir
ENSMUSG00000052613	0.256955	0.0295417	0.414928	Pcdh15
ENSMUSG00000048612	0.306561	0.0295569	0.414928	Myof
ENSMUSG00000049493	-0.191501	0.0298966	0.419305	Pls1
ENSMUSG00000032393	0.127719	0.0299983	0.420026	Dpp8
ENSMUSG00000087236	0.437399	0.0300315	0.420026	Kif28
ENSMUSG00000024789	-0.132474	0.0300318	0.420026	Jak2
ENSMUSG00000005148	-0.263595	0.0300905	0.420456	Klf5
ENSMUSG00000109372	-0.357688	0.0301569	0.420756	Gm19410
ENSMUSG00000030650	0.532525	0.030168	0.420756	Tmc5
ENSMUSG00000041891	-0.132195	0.0302013	0.420831	Lman1
ENSMUSG00000051074	-0.507506	0.0302543	0.421179	4930579K19Rik
ENSMUSG00000084803	-0.524887	0.0302976	0.42128	5830444B04Rik
ENSMUSG00000046079	0.131638	0.0303176	0.42128	Lrrc8d
ENSMUSG00000078591	0.476424	0.0303518	0.421366	Hs3st4
ENSMUSG00000027562	-0.17576	0.0304371	0.422161	Car2
ENSMUSG00000073164	0.351708	0.0305125	0.422689	2410018L13Rik
ENSMUSG00000028555	0.452474	0.0305314	0.422689	Ttc39a
ENSMUSG00000078954	0.316901	0.0305895	0.423037	Arhgap8
ENSMUSG00000016946	-0.136549	0.0306128	0.423037	Kctd5
ENSMUSG00000073682	-0.296739	0.0307122	0.423889	Gm10563
ENSMUSG00000054640	0.319746	0.0307309	0.423889	Slc8a1
ENSMUSG00000021196	0.354267	0.0307799	0.424175	Pfkp
ENSMUSG00000038280	0.169654	0.0310788	0.427903	Ostm1
ENSMUSG00000116038	0.359525	0.0311325	0.428249	Gm46563
ENSMUSG00000008658	0.557446	0.0312434	0.429382	Rbfox1
ENSMUSG00000035773	0.363791	0.0313198	0.429401	Kiss1r
ENSMUSG00000042807	0.215842	0.0313223	0.429401	Hecw2
ENSMUSG00000073987	-0.18753	0.0313305	0.429401	Ggh
ENSMUSG00000024978	-0.146666	0.0314208	0.430248	Gpam
ENSMUSG00000026220	0.53047	0.0315014	0.430959	Slc16a14
ENSMUSG00000028108	0.33906	0.0315405	0.430977	Ecm1
ENSMUSG00000039153	-0.406998	0.0315601	0.430977	Runx2
ENSMUSG00000068396	-0.497561	0.0315994	0.431123	Rpl34-ps1
ENSMUSG00000032883	-0.176976	0.0316515	0.431287	Acsl3
ENSMUSG00000030116	-0.374888	0.0316774	0.431287	Mfap5
ENSMUSG00000034685	0.164059	0.0316975	0.431287	Fam171a2
ENSMUSG00000104699	-0.435022	0.03173	0.431338	Rps4x-ps
ENSMUSG00000017713	0.266191	0.0317971	0.43186	Tha1
ENSMUSG00000097772	0.217684	0.0318402	0.432055	5430416N02Rik
ENSMUSG00000033949	0.20326	0.0319013	0.432494	Trim36
ENSMUSG00000058441	0.354763	0.0320488	0.434103	Panx2
ENSMUSG00000062933	-0.400551	0.0321087	0.434226	Gm10123
ENSMUSG00000032020	0.162166	0.0321157	0.434226	Ubash3b
ENSMUSG00000009216	0.629691	0.0321901	0.434841	Fam163b
ENSMUSG00000035373	-0.386533	0.0323195	0.435388	Ccl7
ENSMUSG00000007891	-0.14257	0.0323315	0.435388	Ctsd
ENSMUSG00000068923	-0.308607	0.0323406	0.435388	Syt11
ENSMUSG00000028631	-0.201383	0.0323464	0.435388	Kcnq4
ENSMUSG00000072825	0.161545	0.0324964	0.436758	Cep170b
ENSMUSG00000014301	-0.194173	0.0325214	0.436758	Pam16
ENSMUSG00000073888	0.173271	0.0325412	0.436758	Ccl27a
ENSMUSG00000025221	-0.73317	0.0325644	0.436758	Kcnip2
ENSMUSG00000024378	-0.174661	0.0326939	0.438105	Stard4
ENSMUSG00000117814	0.242632	0.0327322	0.438227	Gm50431
ENSMUSG00000011305	-0.407743	0.0328311	0.43916	Plin5
ENSMUSG00000026663	-0.149873	0.0329396	0.44022	Atf6
ENSMUSG00000042655	-0.366058	0.0329923	0.440532	Shisal2b
ENSMUSG00000022676	-0.256029	0.0330619	0.44107	Snai2
ENSMUSG00000031880	-0.327912	0.0332949	0.443412	Rrad
ENSMUSG00000029119	-0.173847	0.0333461	0.443412	Man2b2
ENSMUSG00000028893	-0.171281	0.0333579	0.443412	Sesn2
ENSMUSG00000046997	0.232361	0.0333713	0.443412	Spsb4
ENSMUSG00000036111	-0.180378	0.0334366	0.443412	Lmo1
ENSMUSG00000085264	-0.766369	0.0334373	0.443412	Gm15581
ENSMUSG00000053025	0.336929	0.0334439	0.443412	Sv2b
ENSMUSG00000025921	0.181171	0.0334734	0.443412	Rdh10
ENSMUSG00000044628	0.213463	0.0335846	0.444448	Rnf208
ENSMUSG00000050963	0.510129	0.0336107	0.444448	Kcns2
ENSMUSG00000078161	0.22339	0.0336518	0.4446	Erich3
ENSMUSG00000021259	0.340893	0.0337328	0.445278	Cyp46a1
ENSMUSG00000033768	0.285291	0.0337705	0.445386	Nrxn2
ENSMUSG00000036218	-0.331382	0.033975	0.44757	Pdzrn4
ENSMUSG00000114138	-0.434235	0.034008	0.44757	Gm36423
ENSMUSG00000036198	0.472298	0.0340583	0.44757	Arhgap36
ENSMUSG00000040990	0.147595	0.0340591	0.44757	Sh3kbp1
ENSMUSG00000027931	0.225097	0.034095	0.44757	Npr1
ENSMUSG00000014813	-0.203284	0.0341147	0.44757	Stc1
ENSMUSG00000025013	0.233424	0.0341563	0.447724	Tll2
ENSMUSG00000102997	0.262552	0.0341933	0.447819	Gm17244
ENSMUSG00000052248	-0.263186	0.034239	0.448027	Zeb2os
ENSMUSG00000032652	-0.173592	0.0343119	0.448591	Crebl2
ENSMUSG00000025475	0.662746	0.0343875	0.448597	Adgra1
ENSMUSG00000032076	0.165673	0.0344403	0.448597	Cadm1
ENSMUSG00000035896	-0.2907	0.0344743	0.448597	Rnase1
ENSMUSG00000027377	0.523647	0.0344946	0.448597	Mall
ENSMUSG00000037627	-0.331348	0.0344978	0.448597	Rgs22
ENSMUSG00000058013	0.129554	0.0345447	0.448597	Septin11
ENSMUSG00000042453	-0.486388	0.0345508	0.448597	Reln
ENSMUSG00000048251	0.24498	0.034551	0.448597	Bcl11b
ENSMUSG00000022451	-0.185067	0.034752	0.450816	Twf1
ENSMUSG00000020732	0.386384	0.0348749	0.451687	Rab37
ENSMUSG00000034308	0.279398	0.0349125	0.451687	Sdr42e1
ENSMUSG00000025732	0.252927	0.0349356	0.451687	Mcrip2
ENSMUSG00000037217	0.511132	0.0349393	0.451687	Syn1
ENSMUSG00000022130	-0.16526	0.0349902	0.451957	Tgds
ENSMUSG00000085024	0.392066	0.0351652	0.453827	C230035I16Rik
ENSMUSG00000064358	-0.469098	0.0352684	0.454768	mt-Co3
ENSMUSG00000041577	0.254186	0.0353084	0.454895	Prelp
ENSMUSG00000021835	-0.284599	0.0353607	0.455178	Bmp4
ENSMUSG00000003037	-0.152732	0.0354705	0.456201	Rab8a
ENSMUSG00000020431	0.309892	0.0355407	0.456648	Adcy1
ENSMUSG00000118018	0.610206	0.0355987	0.456648	AC156546.1
ENSMUSG00000033985	-0.191666	0.0356157	0.456648	Tesk2
ENSMUSG00000038539	-0.162025	0.0356268	0.456648	Atf5
ENSMUSG00000057894	0.161409	0.0357802	0.458225	Zfp329
ENSMUSG00000039883	-0.217508	0.0358542	0.458781	Lrrc17
ENSMUSG00000030082	-0.14914	0.0359301	0.459361	Sec61a1
ENSMUSG00000057497	-0.154006	0.0359657	0.459426	Fam136a
ENSMUSG00000021700	0.479361	0.0360443	0.459656	Rab3c
ENSMUSG00000083282	-0.154901	0.0360628	0.459656	Ctsf
ENSMUSG00000030351	-0.275672	0.0360754	0.459656	Tspan11
ENSMUSG00000030036	-0.125565	0.0361666	0.460428	Mogs
ENSMUSG00000021676	0.184754	0.0362174	0.46053	Iqgap2
ENSMUSG00000020473	-0.137013	0.0362359	0.46053	Aebp1
ENSMUSG00000068697	-0.638124	0.0363203	0.461213	Myoz1
ENSMUSG00000036327	-0.14024	0.0363712	0.461469	Qsox2
ENSMUSG00000025747	-0.209423	0.0364127	0.461606	Tyms
ENSMUSG00000035799	-0.183236	0.0364598	0.461678	Twist1
ENSMUSG00000070822	0.192616	0.0364976	0.461678	Zscan18
ENSMUSG00000034329	0.248096	0.0365105	0.461678	Brip1
ENSMUSG00000090266	-0.161604	0.0366402	0.462697	Mettl23
ENSMUSG00000027695	-0.152661	0.0366808	0.462697	Pld1
ENSMUSG00000081051	-0.443741	0.0366834	0.462697	Gm15427
ENSMUSG00000030707	0.28599	0.0367777	0.463348	Coro1a
ENSMUSG00000047045	-0.164817	0.0367966	0.463348	Tmem164
ENSMUSG00000036402	0.141229	0.0368457	0.463577	Gng12
ENSMUSG00000021091	0.359543	0.036889	0.463734	Serpina3n
ENSMUSG00000072553	0.361725	0.0369517	0.464135	Gm525
ENSMUSG00000110841	-0.307857	0.0370229	0.46464	Gpx4-ps2
ENSMUSG00000040009	0.164297	0.0371096	0.465341	Gnaz
ENSMUSG00000042010	0.221135	0.0371789	0.465497	Acacb
ENSMUSG00000064357	-0.439843	0.037184	0.465497	mt-Atp6
ENSMUSG00000041482	0.195157	0.0372192	0.46555	Piezo2
ENSMUSG00000031538	-0.141472	0.0372885	0.466017	Plat
ENSMUSG00000074743	-0.404024	0.0373394	0.466017	Thbd
ENSMUSG00000079554	-0.350932	0.0373666	0.466017	Aox2
ENSMUSG00000029201	-0.156618	0.0374138	0.466017	Ugdh
ENSMUSG00000042797	-0.168758	0.0374382	0.466017	Aqp11
ENSMUSG00000055148	-0.20602	0.0374425	0.466017	Klf2
ENSMUSG00000097777	-0.366037	0.037551	0.466945	Gm16794
ENSMUSG00000038121	-0.153895	0.0375792	0.466945	Fam210a
ENSMUSG00000117745	0.364053	0.0376288	0.467175	Gm50410
ENSMUSG00000050666	-0.143584	0.0376888	0.467534	Vstm4
ENSMUSG00000020841	0.177937	0.0377727	0.468188	Cpd
ENSMUSG00000080776	-0.394078	0.0379908	0.470504	Gm12174
ENSMUSG00000022623	0.287275	0.0381754	0.471767	Shank3
ENSMUSG00000055923	0.191337	0.0381962	0.471767	Aasdh
ENSMUSG00000041445	0.303246	0.0382161	0.471767	Mmrn2
ENSMUSG00000094989	-0.346463	0.0382335	0.471767	Rpl9-ps4
ENSMUSG00000041945	-0.228367	0.0382497	0.471767	Mfsd9
ENSMUSG00000089953	0.585123	0.0383558	0.472474	Rnf224
ENSMUSG00000074579	0.281666	0.0383989	0.472474	Lekr1
ENSMUSG00000005124	-0.214789	0.0384013	0.472474	Ccn4
ENSMUSG00000075033	-0.194544	0.0384773	0.472573	Nxpe3
ENSMUSG00000045608	-0.336342	0.0384954	0.472573	Dbx2
ENSMUSG00000036655	0.546335	0.0385037	0.472573	Colec11
ENSMUSG00000029544	0.4243	0.0385906	0.472932	Cabp1
ENSMUSG00000087698	-0.379434	0.0385958	0.472932	Gm13031
ENSMUSG00000031775	-0.395291	0.0387559	0.474115	Pllp
ENSMUSG00000039084	-0.379299	0.038777	0.474115	Chad
ENSMUSG00000040666	0.391425	0.0387869	0.474115	Sh3bgr
ENSMUSG00000061887	0.12143	0.0389143	0.475285	Ssbp3
ENSMUSG00000063952	0.148838	0.0390271	0.475943	Brpf3
ENSMUSG00000035226	0.474001	0.0390315	0.475943	Rims4
ENSMUSG00000075463	0.467761	0.0390951	0.476088	4930594M22Rik
ENSMUSG00000032177	0.211633	0.0391067	0.476088	Pde4a
ENSMUSG00000025025	-0.164545	0.0391946	0.476666	Mxi1
ENSMUSG00000031781	-0.185899	0.0392175	0.476666	Ciapin1
ENSMUSG00000066632	-0.30269	0.0392853	0.477104	Pgk1-rs7
ENSMUSG00000037386	0.269895	0.0393249	0.477199	Rims2
ENSMUSG00000041361	0.161561	0.0394075	0.477816	Myzap
ENSMUSG00000038540	0.309774	0.0394814	0.477972	Tmc3
ENSMUSG00000103839	0.28809	0.0394839	0.477972	Gm37607
ENSMUSG00000087264	-0.343896	0.0397195	0.480437	Gad1os
ENSMUSG00000091086	-0.561006	0.0398278	0.48136	Rpl6l
ENSMUSG00000025129	-0.262316	0.0399609	0.481935	Ppp1r27
ENSMUSG00000055022	-0.177228	0.0400157	0.481935	Cntn1
ENSMUSG00000024480	0.147535	0.0400298	0.481935	Ap3s1
ENSMUSG00000047330	0.965572	0.0400458	0.481935	Kcne4
ENSMUSG00000034773	0.310576	0.0400468	0.481935	Hrob
ENSMUSG00000024614	-0.12393	0.0400913	0.481935	Tmx3
ENSMUSG00000038370	0.195205	0.0400998	0.481935	Pcp4l1
ENSMUSG00000026614	0.272603	0.040235	0.483173	Slc30a10
ENSMUSG00000042532	0.54234	0.0403534	0.483951	Golga7b
ENSMUSG00000047746	0.701376	0.0403641	0.483951	Fbxo40
ENSMUSG00000044456	0.156781	0.0405009	0.484957	Rin3
ENSMUSG00000063239	0.233711	0.0405704	0.484957	Grm4
ENSMUSG00000039539	0.444231	0.0405787	0.484957	Sgcz
ENSMUSG00000020388	-0.197517	0.0405924	0.484957	Pdlim4
ENSMUSG00000085287	0.231119	0.0406093	0.484957	4833418N02Rik
ENSMUSG00000025912	0.378641	0.0406821	0.485194	Mybl1
ENSMUSG00000041765	-0.162339	0.0407126	0.485194	Ubac2
ENSMUSG00000060402	-0.236661	0.0408115	0.485194	Chst8
ENSMUSG00000037071	-0.223862	0.0408287	0.485194	Scd1
ENSMUSG00000034584	0.312366	0.0408469	0.485194	Exph5
ENSMUSG00000043061	0.131425	0.040847	0.485194	Tmem18
ENSMUSG00000038600	0.886905	0.0408551	0.485194	Atp6v0a4
ENSMUSG00000032080	-0.309631	0.0409164	0.485339	Apoa4
ENSMUSG00000034435	-0.217275	0.0409581	0.485339	Tmem30b
ENSMUSG00000034958	0.389843	0.0409775	0.485339	Atcay
ENSMUSG00000067780	-0.610503	0.0409964	0.485339	Pi15
ENSMUSG00000096842	-0.37051	0.0411181	0.486075	Gm10736
ENSMUSG00000078302	-0.317048	0.0411232	0.486075	Foxd1
ENSMUSG00000064354	-0.418158	0.0412791	0.487247	mt-Co2
ENSMUSG00000041078	0.182527	0.041294	0.487247	Grid1
ENSMUSG00000054662	0.392189	0.041342	0.487247	Ano9
ENSMUSG00000018819	-0.175375	0.041352	0.487247	Lsp1
ENSMUSG00000022664	-0.15511	0.0415083	0.488402	Slc35a5
ENSMUSG00000030717	0.207713	0.041527	0.488402	Nupr1
ENSMUSG00000100486	0.330815	0.041549	0.488402	Gm4131
ENSMUSG00000110702	-0.468152	0.0415799	0.488402	Gm45767
ENSMUSG00000000037	0.290778	0.0416162	0.488446	Scml2
ENSMUSG00000032715	0.282405	0.0419381	0.491841	Trib3
ENSMUSG00000048368	-0.905053	0.0419753	0.491892	Omd
ENSMUSG00000110386	0.532012	0.0421303	0.493309	Gm42031
ENSMUSG00000025823	-0.165834	0.0421958	0.493309	Pdia4
ENSMUSG00000032297	0.596465	0.0422333	0.493309	Celf6
ENSMUSG00000021262	0.13186	0.0422568	0.493309	Evl
ENSMUSG00000024617	0.341166	0.0422602	0.493309	Camk2a
ENSMUSG00000098098	0.303168	0.0423593	0.494083	Bvht
ENSMUSG00000035473	-0.205917	0.0425221	0.494918	Galm
ENSMUSG00000017760	-0.138045	0.042531	0.494918	Ctsa
ENSMUSG00000056973	-0.271564	0.0425527	0.494918	Ces1d
ENSMUSG00000079685	0.408215	0.0425794	0.494918	Ulbp1
ENSMUSG00000035131	0.475552	0.0426211	0.494918	Brinp3
ENSMUSG00000085105	-0.444804	0.0426284	0.494918	Gm12758
ENSMUSG00000116736	0.300108	0.0427425	0.495859	Gm49692
ENSMUSG00000033770	0.509401	0.0429154	0.497298	Clcnka
ENSMUSG00000022768	0.451132	0.0429327	0.497298	Ccdc116
ENSMUSG00000041355	-0.187309	0.0430233	0.497714	Ssr2
ENSMUSG00000084131	-0.665802	0.0430376	0.497714	Rpl3-ps2
ENSMUSG00000037138	0.137395	0.0430679	0.497714	Aff3
ENSMUSG00000020432	-0.170891	0.0431857	0.498692	Tcn2
ENSMUSG00000028024	0.63888	0.0432728	0.499072	Enpep
ENSMUSG00000096351	0.388415	0.0433138	0.499072	Samd11
ENSMUSG00000028661	0.561593	0.0433182	0.499072	Epha8
ENSMUSG00000079450	0.250641	0.0435011	0.500796	Cldn34c1
ENSMUSG00000024846	-0.34965	0.0436057	0.501616	Cst6
ENSMUSG00000029088	-0.351395	0.0437228	0.50256	Kcnip4
ENSMUSG00000018160	0.155495	0.0437547	0.50256	Med1
ENSMUSG00000038903	-0.275582	0.0438323	0.503011	Ccdc68
ENSMUSG00000058603	-0.249549	0.0438608	0.503011	Rpl28-ps1
ENSMUSG00000045948	-0.164765	0.0439019	0.503098	Mrps12
ENSMUSG00000090877	0.284808	0.0443694	0.508006	Hspa1b
ENSMUSG00000095105	-0.360155	0.044439	0.508006	Edaradd
ENSMUSG00000053334	-0.155438	0.0444549	0.508006	Ficd
ENSMUSG00000030263	-0.365196	0.0444653	0.508006	Lrmp
ENSMUSG00000022421	0.155714	0.0446266	0.509434	Nptxr
ENSMUSG00000041836	-0.175303	0.0446649	0.509434	Ptpre
ENSMUSG00000109610	-0.414903	0.0446919	0.509434	Gm7432
ENSMUSG00000049511	0.200792	0.0447651	0.509569	Htr1b
ENSMUSG00000027750	-0.1871	0.0447716	0.509569	Postn
ENSMUSG00000031066	0.125511	0.0448593	0.509655	Usp11
ENSMUSG00000042978	0.116205	0.0448657	0.509655	Sbk1
ENSMUSG00000052656	-0.141208	0.0448899	0.509655	Rnf103
ENSMUSG00000032531	0.118792	0.0449278	0.509655	Amotl2
ENSMUSG00000096883	0.623058	0.0449512	0.509655	Shisa8
ENSMUSG00000034818	0.255691	0.0449825	0.509655	Celf5
ENSMUSG00000020656	-0.250331	0.0450901	0.510261	Grhl1
ENSMUSG00000028730	0.429741	0.0451103	0.510261	Cfap57
ENSMUSG00000073565	0.213554	0.0451379	0.510261	Prr16
ENSMUSG00000028597	-0.171292	0.0452385	0.511015	Gpx7
ENSMUSG00000039963	-0.308492	0.0453309	0.511674	Ccdc40
ENSMUSG00000020091	0.138688	0.0454394	0.512431	Eif4ebp2
ENSMUSG00000004031	0.425446	0.0455081	0.512431	Brinp2
ENSMUSG00000026640	0.169925	0.045543	0.512431	Plxna2
ENSMUSG00000061576	0.366997	0.0455447	0.512431	Dpp6
ENSMUSG00000106230	-0.318761	0.0455684	0.512431	Gm29811
ENSMUSG00000032656	0.212508	0.0457344	0.513914	Marchf3
ENSMUSG00000024501	0.163066	0.0457747	0.513982	Dpysl3
ENSMUSG00000047786	0.291133	0.0458605	0.514562	Lix1
ENSMUSG00000035109	-0.154315	0.0460676	0.515929	Shc4
ENSMUSG00000022091	0.159613	0.0460844	0.515929	Sorbs3
ENSMUSG00000032265	-0.133308	0.0460853	0.515929	Tent5a
ENSMUSG00000000394	-0.563659	0.0462441	0.51719	Gcg
ENSMUSG00000085555	0.27616	0.0462667	0.51719	2610035F20Rik
ENSMUSG00000116733	0.464597	0.046313	0.517322	6330408M09Rik
ENSMUSG00000029672	-0.118375	0.046385	0.517742	Fam3c
ENSMUSG00000052852	0.255211	0.0465258	0.518929	Reep1
ENSMUSG00000035107	-0.122717	0.0465912	0.519223	Dcbld2
ENSMUSG00000061666	-0.120665	0.0466404	0.519223	Gdpd1
ENSMUSG00000029385	-0.127431	0.0466828	0.519223	Ccng2
ENSMUSG00000035184	0.163591	0.0466903	0.519223	Fam124a
ENSMUSG00000017929	-0.129511	0.0467803	0.519637	B4galt5
ENSMUSG00000030890	-0.114781	0.0467967	0.519637	Ilk
ENSMUSG00000097415	0.249279	0.0468994	0.520377	AU020206
ENSMUSG00000028232	0.221026	0.0469326	0.520377	Tmem68
ENSMUSG00000042156	0.110637	0.0471142	0.522006	Dzip1
ENSMUSG00000047363	0.360994	0.047171	0.52225	Cstad
ENSMUSG00000008393	-0.154314	0.047221	0.522419	Carhsp1
ENSMUSG00000036580	-0.118403	0.0472619	0.522487	Spg20
ENSMUSG00000054034	0.195136	0.0475837	0.525658	Tceal5
ENSMUSG00000035187	0.20476	0.0476573	0.526085	Nkx6-1
ENSMUSG00000004383	0.113153	0.047726	0.526456	Large1
ENSMUSG00000036814	-0.545215	0.047804	0.526895	Slc6a20a
ENSMUSG00000078435	0.228792	0.047843	0.526895	AU041133
ENSMUSG00000037705	-0.232881	0.0478708	0.526895	Tecta
ENSMUSG00000046532	0.377182	0.0479322	0.527184	Ar
ENSMUSG00000040462	-0.146588	0.0480651	0.528259	Os9
ENSMUSG00000014592	0.294425	0.0481711	0.529038	Camta1
ENSMUSG00000051984	0.382596	0.0482735	0.529776	Sec31b
ENSMUSG00000034158	0.392948	0.0483329	0.529898	Lrrc58
ENSMUSG00000004996	-0.15181	0.0483551	0.529898	Mri1
ENSMUSG00000034781	0.120259	0.0486449	0.532684	Gna11
ENSMUSG00000049612	0.743383	0.0487316	0.532917	Omg
ENSMUSG00000053310	0.679903	0.048737	0.532917	Nrgn
ENSMUSG00000039372	0.227244	0.0487968	0.533184	Marchf4
ENSMUSG00000057069	-0.207741	0.0491356	0.53584	Ero1b
ENSMUSG00000032267	-0.124835	0.0491409	0.53584	Usp28
ENSMUSG00000070056	0.120426	0.0491814	0.53584	Mfhas1
ENSMUSG00000038473	0.163232	0.0491825	0.53584	Nos1ap
ENSMUSG00000091705	0.485938	0.0492999	0.536729	H2-Q2
ENSMUSG00000047658	-0.234296	0.0493686	0.53694	Gal3st3
ENSMUSG00000070866	0.394782	0.0494502	0.53694	Zfp804a
ENSMUSG00000038550	-0.296923	0.0494519	0.53694	Ciart
ENSMUSG00000081406	-0.378478	0.049462	0.53694	Rps6-ps4
ENSMUSG00000027082	-0.161458	0.0496748	0.538204	Tfpi
ENSMUSG00000062329	1.53489	0.0496825	0.538204	Cytl1
ENSMUSG00000021696	0.206822	0.0496907	0.538204	Elovl7
ENSMUSG00000003032	0.30465	0.0497217	0.538204	Klf4
ENSMUSG00000030532	-0.156286	0.04981	0.538532	Hddc3
ENSMUSG00000032012	0.170196	0.0498236	0.538532	Nectin1
ENSMUSG00000053693	0.450642	0.0498682	0.538547	Mast1
ENSMUSG00000039405	-0.204317	0.0498967	0.538547	Prss23
ENSMUSG00000001918	-0.235257	0.0501354	0.540637	Slc1a5
ENSMUSG00000057054	0.353367	0.0501622	0.540637	Inca1
ENSMUSG00000020137	-0.201388	0.0502197	0.540869	Thap2
ENSMUSG00000033016	0.132828	0.0502976	0.54132	Nfatc1
ENSMUSG00000030643	0.304952	0.0503828	0.54185	Rab30
ENSMUSG00000039278	0.416203	0.0504277	0.541864	Pcsk1n
ENSMUSG00000039682	-0.130656	0.0504802	0.541864	Lap3
ENSMUSG00000026109	0.185239	0.050526	0.541864	Tmeff2
ENSMUSG00000001053	0.236452	0.0505283	0.541864	N4bp3
ENSMUSG00000086534	0.408628	0.0506996	0.542713	Gm16758
ENSMUSG00000002668	0.358533	0.0507111	0.542713	Dennd1c
ENSMUSG00000034460	-0.137904	0.0507229	0.542713	Six4
ENSMUSG00000038034	-0.104451	0.0507519	0.542713	Igsf8
ENSMUSG00000028028	0.21275	0.050888	0.543535	Alpk1
ENSMUSG00000041958	-0.139099	0.050901	0.543535	Pigs
ENSMUSG00000036062	0.452012	0.0510905	0.545171	Phf24
ENSMUSG00000010064	0.178051	0.0511335	0.545242	Slc38a3
ENSMUSG00000001348	-1.99717	0.0512074	0.545427	Acp5
ENSMUSG00000028518	-0.172766	0.0512234	0.545427	Prkaa2
ENSMUSG00000025473	-0.383794	0.0513005	0.545862	Adam8
ENSMUSG00000029603	0.150273	0.0515111	0.547716	Dtx1
ENSMUSG00000034312	0.158408	0.0515806	0.548067	Iqsec1
ENSMUSG00000062785	0.499016	0.0517217	0.549178	Kcnc3
ENSMUSG00000018845	0.418547	0.0518715	0.550056	Unc45b
ENSMUSG00000002908	-0.212402	0.0518776	0.550056	Kcnn1
ENSMUSG00000020520	-0.126647	0.0519489	0.55023	Galnt10
ENSMUSG00000039639	1.45559	0.0519671	0.55023	Kcne1
ENSMUSG00000019732	-0.310662	0.0520409	0.550448	Calr3
ENSMUSG00000035235	-0.207344	0.052061	0.550448	Trim13
ENSMUSG00000025329	0.665638	0.0521945	0.551472	Padi1
ENSMUSG00000051497	-0.351642	0.0522848	0.552038	Kcnj16
ENSMUSG00000049281	0.246418	0.0523742	0.552222	Scn3b
ENSMUSG00000041670	0.459301	0.0524429	0.552222	Rims1
ENSMUSG00000116972	-0.504618	0.0524663	0.552222	Gm6278
ENSMUSG00000038010	0.257798	0.0525365	0.552222	Ccdc138
ENSMUSG00000018599	0.162022	0.0526248	0.552222	Mief2
ENSMUSG00000032202	0.308936	0.0526387	0.552222	Rab27a
ENSMUSG00000039474	-0.141442	0.0526755	0.552222	Wfs1
ENSMUSG00000025579	-0.148144	0.052689	0.552222	Gaa
ENSMUSG00000022519	0.148832	0.052701	0.552222	Srl
ENSMUSG00000026162	-0.224265	0.0527117	0.552222	Nhej1
ENSMUSG00000029616	-0.170892	0.05273	0.552222	Erp29
ENSMUSG00000059461	-0.524912	0.052743	0.552222	Gm7331
ENSMUSG00000027999	-0.174879	0.0528161	0.55247	Pla2g12a
ENSMUSG00000047281	0.268137	0.0528401	0.55247	Sfn
ENSMUSG00000074912	0.47049	0.0529393	0.553122	Gm14207
ENSMUSG00000040121	0.418282	0.0530256	0.553547	Rep15
ENSMUSG00000032060	-0.144536	0.0530536	0.553547	Cryab
ENSMUSG00000032514	-0.439325	0.0531491	0.553789	Ttc21a
ENSMUSG00000017756	-0.166301	0.0531563	0.553789	Slc12a7
ENSMUSG00000034112	0.549895	0.0531873	0.553789	Atp2c2
ENSMUSG00000025780	-0.156126	0.0532754	0.554322	Itih5
ENSMUSG00000015396	-0.233384	0.053383	0.555058	Cd83
ENSMUSG00000009681	0.138877	0.0534485	0.555354	Bcr
ENSMUSG00000032890	0.330047	0.0536869	0.557288	Rims3
ENSMUSG00000029843	0.359118	0.0537107	0.557288	Slc13a4
ENSMUSG00000056972	0.58452	0.0537457	0.557288	Magel2
ENSMUSG00000028572	0.157815	0.0537943	0.557407	Hook1
ENSMUSG00000036964	0.299546	0.0538404	0.557501	Trim17
ENSMUSG00000024778	-0.277912	0.0539063	0.557796	Fas
ENSMUSG00000000555	0.146886	0.0539454	0.557796	Itga5
ENSMUSG00000030623	-0.579879	0.0539802	0.557796	Prss23os
ENSMUSG00000034990	-0.205921	0.0541079	0.558535	Otoa
ENSMUSG00000067370	-0.225392	0.054126	0.558535	B3galt4
ENSMUSG00000030357	-0.13377	0.0541966	0.558879	Fkbp4
ENSMUSG00000044499	0.344006	0.0542556	0.559104	Hs3st5
ENSMUSG00000039384	0.313122	0.054385	0.560054	Dusp10
ENSMUSG00000028600	-0.23317	0.054607	0.561682	Podn
ENSMUSG00000019796	0.242305	0.0546179	0.561682	Lrp11
ENSMUSG00000009772	0.33647	0.054878	0.563693	Nuak2
ENSMUSG00000033061	0.45956	0.0548933	0.563693	Resp18
ENSMUSG00000051225	-0.346028	0.0549771	0.563693	Fam83a
ENSMUSG00000112481	0.375613	0.0549909	0.563693	Gm29684
ENSMUSG00000010607	-0.167152	0.0550339	0.563693	Pigyl
ENSMUSG00000021057	0.245072	0.0550715	0.563693	Akap5
ENSMUSG00000000318	-0.453946	0.0550758	0.563693	Clec10a
ENSMUSG00000063506	0.344458	0.0552821	0.56496	Arhgap22
ENSMUSG00000090406	-0.585107	0.0552965	0.56496	Gm17058
ENSMUSG00000026676	0.483929	0.0553124	0.56496	Ccdc3
ENSMUSG00000093979	0.258433	0.055435	0.565828	Gm2237
ENSMUSG00000022112	-0.279994	0.0555153	0.566264	Gpc5
ENSMUSG00000056268	-0.188683	0.0556021	0.566764	Dennd1b
ENSMUSG00000099988	0.439981	0.0557379	0.567373	1700054A03Rik
ENSMUSG00000027208	-0.545668	0.0557733	0.567373	Fgf7
ENSMUSG00000029419	0.315461	0.0558167	0.567373	Ajm1
ENSMUSG00000045763	0.158438	0.0558241	0.567373	Basp1
ENSMUSG00000085184	0.432732	0.0558505	0.567373	4933439K11Rik
ENSMUSG00000030770	-0.142649	0.0559896	0.568402	Parva
ENSMUSG00000027361	-0.133669	0.0560832	0.568968	Gabpb1
ENSMUSG00000065952	-0.36161	0.0561791	0.569557	Rps23rg1
ENSMUSG00000011877	0.128483	0.0563588	0.570994	Git1
ENSMUSG00000021701	-0.130147	0.0564358	0.571389	Plk2
ENSMUSG00000021460	-0.158232	0.0564874	0.571527	Auh
ENSMUSG00000055833	0.412118	0.0565655	0.571932	1700034H15Rik
ENSMUSG00000040723	-0.188272	0.056729	0.572821	Rcsd1
ENSMUSG00000024810	-0.270134	0.05676	0.572821	Il33
ENSMUSG00000079139	-0.415692	0.0567973	0.572821	Gm4204
ENSMUSG00000100078	-0.322797	0.0568059	0.572821	Gm6170
ENSMUSG00000045092	-0.128705	0.0569073	0.573459	S1pr1
ENSMUSG00000020894	0.135313	0.0571197	0.575214	Vamp2
ENSMUSG00000078994	-0.200744	0.0571629	0.575264	Zfp429
ENSMUSG00000043635	-0.206829	0.0573349	0.576609	Adamts3
ENSMUSG00000097354	0.377843	0.0574977	0.577559	2310001H17Rik
ENSMUSG00000022807	-0.130306	0.0575164	0.577559	Osbpl11
ENSMUSG00000034127	-0.189498	0.0575446	0.577559	Tspan8
ENSMUSG00000034324	-0.187775	0.0576076	0.577805	Tmem132c
ENSMUSG00000022468	-0.40627	0.0580221	0.581575	Endou
ENSMUSG00000023092	0.312363	0.0581514	0.582483	Fhl1
ENSMUSG00000056043	0.28797	0.0582264	0.582846	Rgs9bp
ENSMUSG00000022994	0.141377	0.0583402	0.583139	Adcy6
ENSMUSG00000114003	-0.476268	0.0583411	0.583139	Gm9616
ENSMUSG00000033578	0.28232	0.0584244	0.583139	Tmem35a
ENSMUSG00000068324	-0.394567	0.0584603	0.583139	Gm10029
ENSMUSG00000041895	-0.122174	0.0584768	0.583139	Wipi1
ENSMUSG00000046605	0.168309	0.058584	0.583139	B3gntl1
ENSMUSG00000097929	-0.24281	0.058709	0.583139	Tunar
ENSMUSG00000039621	-0.142327	0.0587153	0.583139	Prex1
ENSMUSG00000002679	-0.148287	0.0587189	0.583139	Med6
ENSMUSG00000033595	0.419583	0.058735	0.583139	Lgi3
ENSMUSG00000051675	0.114505	0.0587808	0.583139	Trim32
ENSMUSG00000016200	0.187543	0.0587892	0.583139	Syt14
ENSMUSG00000056708	-0.183525	0.0587958	0.583139	Ier5
ENSMUSG00000112160	0.252695	0.0587987	0.583139	BC024063
ENSMUSG00000021281	0.291518	0.0589742	0.584494	Tnfaip2
ENSMUSG00000024042	0.171127	0.0590939	0.585294	Sik1
ENSMUSG00000024245	0.343986	0.0591833	0.585705	Tmem178
ENSMUSG00000072980	-0.320298	0.05924	0.585705	Oip5
ENSMUSG00000014668	-0.112766	0.0592765	0.585705	Chfr
ENSMUSG00000045106	-0.3956	0.0592912	0.585705	Ccdc73
ENSMUSG00000019880	0.576313	0.0595566	0.587941	Rspo3
ENSMUSG00000051864	-0.119837	0.0598217	0.59017	Tbc1d22a
ENSMUSG00000084883	-0.170087	0.0600683	0.592214	Ccdc85c
ENSMUSG00000028927	-0.202085	0.0604281	0.594524	Padi2
ENSMUSG00000112605	-0.48035	0.0604744	0.594524	Gm7476
ENSMUSG00000024640	0.135699	0.0605542	0.594524	Psat1
ENSMUSG00000006931	-0.151212	0.0605604	0.594524	P3h4
ENSMUSG00000067879	0.309145	0.0605852	0.594524	Vxn
ENSMUSG00000051855	-0.154257	0.0606248	0.594524	Mest
ENSMUSG00000027394	0.166945	0.0606502	0.594524	Ttl
ENSMUSG00000021286	-0.135083	0.0606649	0.594524	Zfyve21
ENSMUSG00000030772	-0.191938	0.0606748	0.594524	Dkk3
ENSMUSG00000050192	0.210225	0.060698	0.594524	Eif5a2
ENSMUSG00000076434	-0.369735	0.0607673	0.594772	Wfdc3
ENSMUSG00000038893	-0.172444	0.0608286	0.594772	Fam117a
ENSMUSG00000086224	0.282198	0.0608792	0.594772	2700069I18Rik
ENSMUSG00000078193	-0.447952	0.0608815	0.594772	Gm2000
ENSMUSG00000023009	0.136056	0.061367	0.599125	Nckap5l
ENSMUSG00000004460	-0.125845	0.061486	0.599852	Dnajb11
ENSMUSG00000082691	-0.132597	0.0615213	0.599852	Dynlt1-ps1
ENSMUSG00000047557	-0.136434	0.0617281	0.601479	Lxn
ENSMUSG00000007480	-0.264835	0.0618615	0.602388	Mc5r
ENSMUSG00000028995	-0.125728	0.0619316	0.602586	Fam126a
ENSMUSG00000062444	0.202526	0.0619682	0.602586	Ap3b2
ENSMUSG00000008540	-0.19748	0.0620233	0.602586	Mgst1
ENSMUSG00000053388	-0.303744	0.0620421	0.602586	Trim50
ENSMUSG00000025856	0.152096	0.062094	0.6027	Pdgfa
ENSMUSG00000029312	0.177419	0.0621715	0.603063	Klhl8
ENSMUSG00000030824	-0.137846	0.0622258	0.603201	Nucb1
ENSMUSG00000047759	0.265571	0.0625019	0.605487	Hs3st3a1
ENSMUSG00000053963	0.373995	0.0627277	0.607283	Stum
ENSMUSG00000023017	-0.254639	0.0629371	0.608606	Asic1
ENSMUSG00000017715	0.111163	0.0629756	0.608606	Pgs1
ENSMUSG00000026520	-0.121127	0.0629857	0.608606	Pycr2
ENSMUSG00000025422	0.243732	0.063194	0.609718	Agap2
ENSMUSG00000069899	-0.386579	0.0632192	0.609718	Gm12166
ENSMUSG00000022550	-0.150886	0.0632225	0.609718	Adck5
ENSMUSG00000052281	0.414338	0.0636245	0.612901	Tspan32os
ENSMUSG00000042109	0.305971	0.0636537	0.612901	Csdc2
ENSMUSG00000066724	-0.341754	0.0636749	0.612901	Gm10175
ENSMUSG00000064329	0.557528	0.0637926	0.613236	Scn1a
ENSMUSG00000023826	0.207876	0.0638657	0.613236	Prkn
ENSMUSG00000025372	0.129244	0.0638954	0.613236	Baiap2
ENSMUSG00000020000	-0.191847	0.0639127	0.613236	Moxd1
ENSMUSG00000004110	0.384471	0.0639136	0.613236	Cacna1e
ENSMUSG00000022204	-0.15368	0.0640831	0.614132	Ngdn
ENSMUSG00000027843	-0.339738	0.0640887	0.614132	Ptpn22
ENSMUSG00000035273	1.10699	0.0642752	0.615246	Hpse
ENSMUSG00000019970	0.139547	0.0642868	0.615246	Sgk1
ENSMUSG00000063838	0.209842	0.0644989	0.616773	Cdc42ep5
ENSMUSG00000039683	-0.184553	0.0645283	0.616773	Sdk1
ENSMUSG00000035104	-0.257393	0.0646929	0.617637	Eva1a
ENSMUSG00000093985	0.326168	0.0647009	0.617637	Gm10406
ENSMUSG00000032437	-0.103416	0.0648196	0.618377	Stt3b
ENSMUSG00000055805	0.254992	0.0652257	0.621314	Fmnl1
ENSMUSG00000048794	0.413797	0.065272	0.621314	Cfap100
ENSMUSG00000041417	0.135326	0.0652788	0.621314	Pik3r1
ENSMUSG00000020826	0.318292	0.0652928	0.621314	Nos2
ENSMUSG00000037625	0.495269	0.0654236	0.622165	Cldn11
ENSMUSG00000112237	0.371471	0.0654874	0.622323	D630033A02Rik
ENSMUSG00000008318	-0.27746	0.0655413	0.622323	Relt
ENSMUSG00000028159	-0.189513	0.0655643	0.622323	Dapp1
ENSMUSG00000027499	0.17788	0.0656624	0.622822	Pkia
ENSMUSG00000027435	0.2627	0.0657206	0.622822	Cd93
ENSMUSG00000027583	0.135693	0.0657412	0.622822	Zbtb46
ENSMUSG00000000303	0.205438	0.0658055	0.623039	Cdh1
ENSMUSG00000079427	-0.192697	0.0658941	0.623264	Mthfsl
ENSMUSG00000020014	0.272525	0.0659122	0.623264	Cfap54
ENSMUSG00000002014	-0.154917	0.0662706	0.626259	Ssr4
ENSMUSG00000071650	-0.113649	0.0663836	0.626546	Ganab
ENSMUSG00000052105	0.139075	0.0663843	0.626546	Mtcl1
ENSMUSG00000036923	-0.193561	0.0665272	0.626753	Stox1
ENSMUSG00000105891	-0.370597	0.0665303	0.626753	A230001M10Rik
ENSMUSG00000032193	-0.172531	0.0665313	0.626753	Ldlr
ENSMUSG00000063524	-0.153289	0.0667905	0.628702	Eno1
ENSMUSG00000073616	-0.13092	0.0668281	0.628702	Cops9
ENSMUSG00000003363	-0.135909	0.066907	0.628702	Pld3
ENSMUSG00000032184	-0.154623	0.0669157	0.628702	Lysmd2
ENSMUSG00000015090	0.67389	0.0669775	0.628702	Ptgds
ENSMUSG00000038463	-0.173727	0.0670954	0.628702	Olfml2b
ENSMUSG00000079084	0.193581	0.067108	0.628702	Ccdc82
ENSMUSG00000024677	0.292425	0.0671358	0.628702	Ms4a6b
ENSMUSG00000015461	-0.125256	0.0671435	0.628702	Atf6b
ENSMUSG00000018334	0.13382	0.0671564	0.628702	Ksr1
ENSMUSG00000026687	0.120629	0.0672158	0.628867	Aldh9a1
ENSMUSG00000015839	-0.112622	0.0672696	0.628979	Nfe2l2
ENSMUSG00000057715	0.303915	0.0673611	0.629444	A830018L16Rik
ENSMUSG00000028420	-0.155292	0.0674261	0.629659	Tmem38b
ENSMUSG00000085654	-0.374066	0.0675499	0.630343	Gm12536
ENSMUSG00000022090	0.23017	0.0675832	0.630343	Pdlim2
ENSMUSG00000041075	-0.132862	0.0677133	0.631008	Fzd7
ENSMUSG00000003863	0.221995	0.0677384	0.631008	Ppfia3
ENSMUSG00000031901	0.174416	0.0678628	0.631371	Dus2
ENSMUSG00000015093	0.615025	0.0678932	0.631371	Clic3
ENSMUSG00000022439	0.383237	0.067965	0.631371	Parvg
ENSMUSG00000006711	0.423014	0.0679823	0.631371	D130043K22Rik
ENSMUSG00000022257	-0.109699	0.0680188	0.631371	Laptm4b
ENSMUSG00000041020	0.380353	0.0680293	0.631371	Map7d2
ENSMUSG00000030519	0.189571	0.0681911	0.632284	Apba2
ENSMUSG00000079418	-0.159819	0.0682118	0.632284	Atg4a
ENSMUSG00000097277	0.18106	0.0682947	0.632517	2900076A07Rik
ENSMUSG00000063568	0.239499	0.0683556	0.632517	Jazf1
ENSMUSG00000061718	0.629957	0.0683823	0.632517	Ppp1r1b
ENSMUSG00000014444	0.139813	0.0684052	0.632517	Piezo1
ENSMUSG00000085457	-0.259192	0.0685856	0.633795	1110046J04Rik
ENSMUSG00000036934	-0.157702	0.0686778	0.634257	4921524J17Rik
ENSMUSG00000021313	0.507574	0.0688302	0.635253	Ryr2
ENSMUSG00000021962	-0.134822	0.0689031	0.635253	Dcp1a
ENSMUSG00000026688	0.141758	0.0689124	0.635253	Mgst3
ENSMUSG00000027737	-0.297881	0.0691356	0.63692	Slc7a11
ENSMUSG00000020660	-0.440975	0.0693483	0.638328	Pomc
ENSMUSG00000004113	0.416917	0.0693734	0.638328	Cacna1b
ENSMUSG00000026121	-0.135395	0.0695342	0.639417	Sema4c
ENSMUSG00000097216	-0.277449	0.0697046	0.640592	4932441J04Rik
ENSMUSG00000021149	-0.1174	0.0697828	0.640707	Gtpbp4
ENSMUSG00000056145	0.292496	0.0698493	0.640707	AI504432
ENSMUSG00000097825	0.222331	0.0698874	0.640707	9630001P10Rik
ENSMUSG00000062604	0.104939	0.0699056	0.640707	Srpk2
ENSMUSG00000025427	0.217309	0.069945	0.640707	Rnf165
ENSMUSG00000054003	-0.379071	0.0699949	0.640707	Tdrd9
ENSMUSG00000087141	0.313752	0.070192	0.640707	Plcxd2
ENSMUSG00000049807	0.119634	0.0702043	0.640707	Arhgap23
ENSMUSG00000063696	-0.199095	0.0702473	0.640707	Gm8730
ENSMUSG00000023791	-0.174474	0.0702647	0.640707	Pigx
ENSMUSG00000020495	-0.142066	0.070267	0.640707	Smg8
ENSMUSG00000036907	-0.32555	0.0702762	0.640707	C1ql2
ENSMUSG00000050035	0.467063	0.0702804	0.640707	Fhl4
ENSMUSG00000031805	0.199202	0.0703137	0.640707	Jak3
ENSMUSG00000041313	0.162145	0.070518	0.64218	Slc7a1
ENSMUSG00000064293	-0.133253	0.0706385	0.64288	Cntn4
ENSMUSG00000021537	-0.120888	0.0708022	0.64288	Cetn3
ENSMUSG00000026697	-0.764811	0.0708163	0.64288	Myoc
ENSMUSG00000096433	-0.208075	0.0708495	0.64288	Zfp994
ENSMUSG00000066180	-0.48133	0.0708797	0.64288	Gm10155
ENSMUSG00000016427	-0.166997	0.0709251	0.64288	Ndufa1
ENSMUSG00000024256	0.542761	0.0709287	0.64288	Adcyap1
ENSMUSG00000027077	-0.428641	0.0709476	0.64288	Smtnl1
ENSMUSG00000110980	-0.190731	0.0709797	0.64288	Gm47204
ENSMUSG00000047409	0.131553	0.07109	0.643491	Ctdspl
ENSMUSG00000028392	-0.180593	0.0711603	0.643739	Bspry
ENSMUSG00000036452	0.154129	0.0713742	0.645271	Arhgap26
ENSMUSG00000027359	0.18106	0.0714416	0.645271	Slc27a2
ENSMUSG00000052504	-0.134146	0.0714584	0.645271	Epha3
ENSMUSG00000107994	-0.2871	0.071656	0.646511	D830050J10Rik
ENSMUSG00000035179	-0.347149	0.0716948	0.646511	Ppp1r32
ENSMUSG00000078137	-0.421015	0.0717339	0.646511	Ankrd63
ENSMUSG00000032456	0.297356	0.0717677	0.646511	Nmnat3
ENSMUSG00000062154	-0.362103	0.0718293	0.646614	Tex33
ENSMUSG00000021221	-0.157347	0.0718696	0.646614	Dpf3
ENSMUSG00000061911	0.439882	0.0719328	0.646614	Myt1l
ENSMUSG00000043051	-0.28865	0.0719666	0.646614	Disc1
ENSMUSG00000029998	-0.108663	0.0719941	0.646614	Pcyox1
ENSMUSG00000054134	-0.226072	0.072135	0.647492	Umodl1
ENSMUSG00000030209	0.441206	0.0723996	0.64948	Grin2b
ENSMUSG00000031485	0.134291	0.0725053	0.649749	Plpbp
ENSMUSG00000064368	-0.24958	0.0725279	0.649749	mt-Nd6
ENSMUSG00000027022	0.263557	0.0726362	0.649749	Xirp2
ENSMUSG00000024899	0.209053	0.0726676	0.649749	Papss2
ENSMUSG00000084843	0.497005	0.0726735	0.649749	B230312C02Rik
ENSMUSG00000039081	0.130505	0.072689	0.649749	Zfp503
ENSMUSG00000051379	-0.14259	0.0728166	0.650137	Flrt3
ENSMUSG00000061451	0.42984	0.0728188	0.650137	Tmem151a
ENSMUSG00000033107	0.342129	0.0729198	0.650613	Rnf125
ENSMUSG00000069237	-0.128504	0.073078	0.650613	Fam8a1
ENSMUSG00000019737	0.16273	0.0731475	0.650613	Syne4
ENSMUSG00000070564	0.304918	0.0731606	0.650613	Ntn5
ENSMUSG00000028673	-0.144254	0.0731681	0.650613	Fuca1
ENSMUSG00000038781	0.262225	0.0731732	0.650613	Stap2
ENSMUSG00000042380	-0.16697	0.0732182	0.650613	Smim12
ENSMUSG00000038115	-0.280896	0.0732183	0.650613	Ano2
ENSMUSG00000107951	-0.34774	0.0733127	0.650683	Gm6210
ENSMUSG00000117942	0.340321	0.0733222	0.650683	Maskbp3
ENSMUSG00000054619	0.137461	0.0733561	0.650683	Mettl7a1
ENSMUSG00000022306	0.267884	0.0734676	0.650735	Zfpm2
ENSMUSG00000086682	0.3253	0.0734729	0.650735	Gm16023
ENSMUSG00000000579	-0.158882	0.0734918	0.650735	Dynlt1c
ENSMUSG00000030806	0.406427	0.0735786	0.650931	Stx1b
ENSMUSG00000047965	-0.687062	0.0736004	0.650931	Rpl9-ps7
ENSMUSG00000070720	-0.247668	0.0737776	0.651407	Tmem200b
ENSMUSG00000035311	-0.0986137	0.0737903	0.651407	Gnptab
ENSMUSG00000117859	0.459763	0.0738076	0.651407	Gm32492
ENSMUSG00000033318	0.215877	0.0738275	0.651407	Gstt2
ENSMUSG00000026959	0.475542	0.0739458	0.651936	Grin1
ENSMUSG00000001435	-0.205797	0.0741248	0.651936	Col18a1
ENSMUSG00000003949	0.147127	0.0741259	0.651936	Hlf
ENSMUSG00000042349	0.171356	0.0741458	0.651936	Ikbke
ENSMUSG00000037254	0.347659	0.0741921	0.651936	Itih2
ENSMUSG00000016024	0.473624	0.0742055	0.651936	Lbp
ENSMUSG00000042228	0.161803	0.0742175	0.651936	Lyn
ENSMUSG00000057137	0.278977	0.0742344	0.651936	Tmem140
ENSMUSG00000106019	-0.157475	0.0743033	0.65216	Gm43672
ENSMUSG00000039114	0.433628	0.0743846	0.652492	Nrn1
ENSMUSG00000032850	0.128589	0.0745581	0.653522	Rnft2
ENSMUSG00000021917	-0.109681	0.0745896	0.653522	Spcs1
ENSMUSG00000045625	0.266474	0.0746628	0.653522	Pigz
ENSMUSG00000058152	0.223158	0.0746921	0.653522	Chsy3
ENSMUSG00000030035	-0.148303	0.0747192	0.653522	Wbp1
ENSMUSG00000038156	-0.335743	0.074763	0.653524	Spon1
ENSMUSG00000055415	-0.172836	0.0748117	0.65357	Atp10b
ENSMUSG00000031273	0.229878	0.0749948	0.65479	Col4a6
ENSMUSG00000044694	0.33405	0.0751011	0.655236	2010007H06Rik
ENSMUSG00000021182	0.185184	0.0751759	0.655236	Ccdc88c
ENSMUSG00000003534	-0.159575	0.0752242	0.655236	Ddr1
ENSMUSG00000096199	-0.170852	0.0753	0.655236	Ptrhd1
ENSMUSG00000027206	-0.0972184	0.0753364	0.655236	Cops2
ENSMUSG00000066705	-0.19678	0.0753378	0.655236	Fxyd6
ENSMUSG00000074607	-0.230724	0.0753884	0.655236	Tox2
ENSMUSG00000032959	-0.160434	0.075422	0.655236	Pebp1
ENSMUSG00000048142	0.330309	0.0754738	0.655236	Nat8l
ENSMUSG00000025353	-0.139533	0.0754861	0.655236	Ormdl2
ENSMUSG00000030079	-0.119806	0.0755455	0.655236	Ruvbl1
ENSMUSG00000060985	0.412116	0.0756248	0.655236	Tdrd5
ENSMUSG00000061981	0.106983	0.0756542	0.655236	Flot2
ENSMUSG00000023800	-0.188493	0.0756826	0.655236	Tiam2
ENSMUSG00000034557	-0.101063	0.0756997	0.655236	Zfyve9
ENSMUSG00000040113	0.38556	0.0758188	0.655889	Mettl11b
ENSMUSG00000068122	0.26364	0.0758797	0.656039	Agtr2
ENSMUSG00000039067	-0.105703	0.0760396	0.657044	Psmd7
ENSMUSG00000049091	-0.139262	0.0763323	0.659194	Sephs2
ENSMUSG00000079173	0.290075	0.0764198	0.659571	Zan
ENSMUSG00000057969	-0.18821	0.0766512	0.661188	Sema3b
ENSMUSG00000039103	0.312746	0.0767232	0.66143	Nexn
ENSMUSG00000074247	-0.12083	0.0768547	0.662059	Dda1
ENSMUSG00000019977	0.0979912	0.07689	0.662059	Hbs1l
ENSMUSG00000053216	-0.341291	0.0769788	0.662059	Btn2a2
ENSMUSG00000021340	-0.18474	0.077006	0.662059	Gpld1
ENSMUSG00000026991	0.192114	0.0770163	0.662059	Pkp4
ENSMUSG00000045083	0.238665	0.077076	0.662193	Lingo2
ENSMUSG00000045598	-0.130426	0.0771226	0.662215	Zfp553
ENSMUSG00000060530	0.35648	0.0772205	0.662409	A930017M01Rik
ENSMUSG00000024663	0.132931	0.0772365	0.662409	Rab3il1
ENSMUSG00000025597	0.280562	0.0772991	0.662409	Klhl4
ENSMUSG00000078584	-0.109092	0.0773315	0.662409	AU022252
ENSMUSG00000029128	-0.137594	0.0773655	0.662409	Rab28
ENSMUSG00000042632	-0.114312	0.0775028	0.662911	Pla2g6
ENSMUSG00000020173	-0.181068	0.0775123	0.662911	Cobl
ENSMUSG00000026864	-0.116401	0.0776529	0.663735	Hspa5
ENSMUSG00000044502	-0.132416	0.0777974	0.66439	Bod1
ENSMUSG00000040599	-0.128569	0.0778178	0.66439	Mis12
ENSMUSG00000025576	0.48325	0.0778666	0.664429	Rbfox3
ENSMUSG00000063018	-0.29125	0.0780554	0.66524	2010204K13Rik
ENSMUSG00000040250	-0.111744	0.0781132	0.66524	Ints13
ENSMUSG00000019876	0.396658	0.0781445	0.66524	Pkib
ENSMUSG00000006641	0.157231	0.0781709	0.66524	Slc5a6
ENSMUSG00000034135	0.112347	0.0782293	0.66524	Sik3
ENSMUSG00000003031	-0.105476	0.0782834	0.66524	Cdkn1b
ENSMUSG00000050578	-1.88089	0.0783455	0.66524	Mmp13
ENSMUSG00000038060	0.257027	0.0783654	0.66524	Dlec1
ENSMUSG00000024921	0.119025	0.0783875	0.66524	Smarca2
ENSMUSG00000025082	-0.295384	0.0784228	0.66524	Vwa2
ENSMUSG00000049130	0.2927	0.0784483	0.66524	C5ar1
ENSMUSG00000037470	-0.114243	0.0786276	0.665838	Uggt1
ENSMUSG00000029563	-0.20686	0.0786452	0.665838	Foxp2
ENSMUSG00000069601	0.177825	0.0786517	0.665838	Ank3
ENSMUSG00000059412	0.293498	0.0787164	0.666011	Fxyd2
ENSMUSG00000033377	0.157875	0.078839	0.666387	Palmd
ENSMUSG00000017007	0.529575	0.078892	0.666387	Rbpjl
ENSMUSG00000022441	0.374131	0.0789291	0.666387	Efcab6
ENSMUSG00000026833	0.15172	0.0789382	0.666387	Olfm1
ENSMUSG00000002477	-0.128862	0.0790265	0.666407	Snrpd1
ENSMUSG00000087516	0.475078	0.0790722	0.666407	Tbx3os1
ENSMUSG00000022949	-0.172959	0.0791129	0.666407	Clic6
ENSMUSG00000020581	-0.356086	0.0791178	0.666407	Agr2
ENSMUSG00000086454	-0.320234	0.0792269	0.666506	Platr14
ENSMUSG00000073016	0.180505	0.0792339	0.666506	Uprt
ENSMUSG00000004187	0.255341	0.0792626	0.666506	Kifc2
ENSMUSG00000049097	0.324615	0.0794291	0.667305	Ankrd34a
ENSMUSG00000046152	-0.118626	0.0794464	0.667305	Fut10
ENSMUSG00000045034	0.397051	0.0794918	0.667314	Ankrd34b
ENSMUSG00000034640	0.141605	0.0795838	0.667713	Tiparp
ENSMUSG00000034613	0.141616	0.0797297	0.668458	Ppm1h
ENSMUSG00000015478	-0.120468	0.0797615	0.668458	Rnf5
ENSMUSG00000038506	-0.116258	0.0799231	0.669326	Dcun1d2
ENSMUSG00000044702	-0.307083	0.0799541	0.669326	Palb2
ENSMUSG00000039911	0.197193	0.0800224	0.669525	Spsb1
ENSMUSG00000031221	-0.14891	0.080113	0.66991	Igbp1
ENSMUSG00000043518	0.197904	0.080175	0.669927	Rai2
ENSMUSG00000039763	-0.216229	0.0802041	0.669927	Dnajc28
ENSMUSG00000073737	-0.351832	0.0804339	0.671473	Gm10566
ENSMUSG00000055078	0.87525	0.0805733	0.671531	Gabra5
ENSMUSG00000038949	-0.109633	0.0805809	0.671531	Cnst
ENSMUSG00000005968	0.223561	0.0805965	0.671531	Tuft1
ENSMUSG00000027978	0.233115	0.0806292	0.671531	Prss12
ENSMUSG00000059013	0.18644	0.0806993	0.671531	Sh2d3c
ENSMUSG00000041649	0.372984	0.0807088	0.671531	Klf8
ENSMUSG00000022420	-0.13204	0.0808316	0.672117	Dnal4
ENSMUSG00000048924	0.202679	0.0809535	0.672117	Ccdc125
ENSMUSG00000053173	-0.464081	0.0809538	0.672117	Rpl18-ps2
ENSMUSG00000059195	-0.39684	0.0809581	0.672117	Gm12715
ENSMUSG00000020151	0.592063	0.0810191	0.672145	Ptprr
ENSMUSG00000033610	0.142569	0.0810509	0.672145	Pank1
ENSMUSG00000037259	0.347225	0.0811398	0.672229	Dzank1
ENSMUSG00000025776	-0.172025	0.081177	0.672229	Crispld1
ENSMUSG00000031558	0.135445	0.081195	0.672229	Slit2
ENSMUSG00000031278	0.122047	0.0813786	0.673377	Acsl4
ENSMUSG00000118491	0.242764	0.0815664	0.674405	Gm44505
ENSMUSG00000097634	-0.396172	0.0815925	0.674405	Gm26827
ENSMUSG00000095478	-0.647225	0.0817841	0.675617	Gm9824
ENSMUSG00000020651	0.387782	0.0818487	0.67576	Slc26a4
ENSMUSG00000029516	0.148603	0.08191	0.67576	Cit
ENSMUSG00000061758	0.175047	0.0819702	0.67576	Akr1b10
ENSMUSG00000030838	-0.23944	0.0819811	0.67576	Ush1c
ENSMUSG00000081600	-0.32275	0.082275	0.677811	Gm12286
ENSMUSG00000064202	-0.279692	0.0824259	0.678566	Spata6l
ENSMUSG00000025789	0.129417	0.082457	0.678566	St8sia2
ENSMUSG00000029735	0.196544	0.082545	0.678919	Tpk1
ENSMUSG00000102615	0.393942	0.0827515	0.680013	Gm37844
ENSMUSG00000087413	0.233405	0.0827704	0.680013	Gm11266
ENSMUSG00000001333	-0.257057	0.0828137	0.680013	Sync
ENSMUSG00000037750	-0.133932	0.0829862	0.681057	Fam222b
ENSMUSG00000002104	0.362238	0.0830465	0.68118	Rapsn
ENSMUSG00000041849	-0.154256	0.0831757	0.681799	Card6
ENSMUSG00000029781	-0.167879	0.0832485	0.681799	Fkbp9
ENSMUSG00000072258	-0.188861	0.0832628	0.681799	Taf1a
ENSMUSG00000037206	-0.114998	0.0833033	0.681799	Islr
ENSMUSG00000032383	-0.147643	0.0834047	0.682258	Ppib
ENSMUSG00000024426	0.13347	0.0835387	0.682982	Atat1
ENSMUSG00000027309	0.144292	0.0837688	0.684491	4930402H24Rik
ENSMUSG00000027195	-0.103315	0.0838283	0.684605	Hsd17b12
ENSMUSG00000054435	0.41002	0.0839154	0.684944	Gimap4
ENSMUSG00000045201	-0.195124	0.0841341	0.686357	Lrrc3b
ENSMUSG00000041460	-0.302043	0.0841833	0.686375	Cacna2d4
ENSMUSG00000091754	0.382847	0.0842671	0.686375	Gm3636
ENSMUSG00000031985	-0.0977651	0.0842952	0.686375	Gnpat
ENSMUSG00000024565	-0.158116	0.0843189	0.686375	Sall3
ENSMUSG00000087159	0.300504	0.0844824	0.687334	Gm15246
ENSMUSG00000026782	0.155524	0.0845724	0.687556	Abi2
ENSMUSG00000022505	-0.146352	0.0846041	0.687556	Emp2
ENSMUSG00000027248	-0.12111	0.0846469	0.687556	Pdia3
ENSMUSG00000024579	-0.140926	0.0849058	0.689103	Pcyox1l
ENSMUSG00000012126	0.179278	0.084955	0.689103	Ubxn11
ENSMUSG00000023923	0.10534	0.0850515	0.689103	Tbc1d5
ENSMUSG00000019539	-0.133882	0.085091	0.689103	Rcn3
ENSMUSG00000046607	0.193932	0.085158	0.689103	Hrk
ENSMUSG00000049670	-0.118574	0.0851931	0.689103	Morn4
ENSMUSG00000018765	-0.0999542	0.0851994	0.689103	Fxr2
ENSMUSG00000044982	-0.176579	0.0853397	0.689103	Sft2d3
ENSMUSG00000032846	0.14188	0.0853665	0.689103	Zswim6
ENSMUSG00000024774	-0.388805	0.0854885	0.689103	Ankrd22
ENSMUSG00000042742	-0.134853	0.0856315	0.689103	Bmt2
ENSMUSG00000045659	-0.144494	0.0856836	0.689103	Plekha7
ENSMUSG00000029659	-0.272518	0.0857013	0.689103	Medag
ENSMUSG00000056947	-0.228635	0.0857039	0.689103	Mab21l1
ENSMUSG00000041695	0.314609	0.0857229	0.689103	Kcnj2
ENSMUSG00000020486	-0.257737	0.0857786	0.689103	Septin4
ENSMUSG00000091243	-0.347112	0.085779	0.689103	Vgll3
ENSMUSG00000045969	-0.117642	0.0858016	0.689103	Ing1
ENSMUSG00000042506	0.10589	0.0858129	0.689103	Usp22
ENSMUSG00000044367	0.154308	0.0859621	0.689103	Slc16a13
ENSMUSG00000024150	-0.134863	0.0860225	0.689103	Mcfd2
ENSMUSG00000001227	0.131445	0.0860289	0.689103	Sema6b
ENSMUSG00000078887	-0.395272	0.0860656	0.689103	Gm6710
ENSMUSG00000036699	0.304072	0.086084	0.689103	Zcchc12
ENSMUSG00000024985	0.162412	0.0861185	0.689103	Tcf7l2
ENSMUSG00000023064	0.319942	0.0861454	0.689103	Sncg
ENSMUSG00000044496	-0.134812	0.086173	0.689103	2510039O18Rik
ENSMUSG00000039304	0.266933	0.0861892	0.689103	Tnfsf10
ENSMUSG00000025373	-0.11626	0.0862295	0.689103	Rnf41
ENSMUSG00000097906	-0.354474	0.0862461	0.689103	Gm9625
ENSMUSG00000050334	-0.206887	0.0862582	0.689103	C130071C03Rik
ENSMUSG00000056222	-0.15607	0.0863312	0.68932	Spock1
ENSMUSG00000045813	0.381128	0.0863834	0.689371	Gm9801
ENSMUSG00000037010	0.200771	0.0865591	0.690406	Apln
ENSMUSG00000087412	-0.2894	0.0866485	0.690667	Gm15501
ENSMUSG00000009876	0.215011	0.0866837	0.690667	Cox4i2
ENSMUSG00000021364	0.265931	0.0868138	0.691019	Elovl2
ENSMUSG00000025154	-0.277009	0.0868197	0.691019	Arhgap19
ENSMUSG00000033227	-0.189849	0.0868954	0.691255	Wnt6
ENSMUSG00000021194	0.340593	0.0869444	0.691279	Chga
ENSMUSG00000018387	-0.156762	0.0872744	0.693169	Shroom1
ENSMUSG00000109008	0.245826	0.0872874	0.693169	Gm44899
ENSMUSG00000041134	0.25511	0.0873203	0.693169	Cyyr1
ENSMUSG00000006800	-0.335236	0.0876232	0.695092	Sulf2
ENSMUSG00000003923	-0.123661	0.0877004	0.695092	Tfam
ENSMUSG00000073787	0.265951	0.0877076	0.695092	Gm10575
ENSMUSG00000020593	-0.127725	0.0878661	0.695092	Lpin1
ENSMUSG00000046110	-0.387005	0.0879502	0.695092	Serinc4
ENSMUSG00000070469	0.221748	0.0880208	0.695092	Adamtsl3
ENSMUSG00000028367	-0.112539	0.0880323	0.695092	Txn1
ENSMUSG00000047909	0.151004	0.088039	0.695092	Ankrd16
ENSMUSG00000036676	-0.140904	0.0880496	0.695092	Tmtc3
ENSMUSG00000115422	0.350365	0.0880875	0.695092	4930452G13Rik
ENSMUSG00000040972	0.332704	0.0881098	0.695092	Igsf21
ENSMUSG00000034813	0.133444	0.0881174	0.695092	Grip1
ENSMUSG00000090125	-0.295045	0.0882392	0.695688	Pou3f1
ENSMUSG00000035173	-0.105925	0.0883579	0.696259	Ccdc186
ENSMUSG00000030450	-0.354079	0.0884886	0.696923	Oca2
ENSMUSG00000026385	-0.116809	0.0885591	0.697113	Dbi
ENSMUSG00000063787	-0.16702	0.088672	0.697126	Chchd1
ENSMUSG00000036526	-0.399756	0.0886873	0.697126	Card11
ENSMUSG00000047638	-0.283945	0.0886999	0.697126	Nr1h4
ENSMUSG00000038354	-0.25098	0.0887557	0.697201	Ankrd35
ENSMUSG00000009092	-0.256421	0.0889464	0.698334	Derl3
ENSMUSG00000039529	-0.269677	0.0890251	0.698587	Atp8b1
ENSMUSG00000060314	0.195636	0.0891846	0.698884	Zfp941
ENSMUSG00000035653	0.222846	0.0892833	0.698884	Lrfn5
ENSMUSG00000039496	0.315734	0.0893075	0.698884	Cdnf
ENSMUSG00000030335	-0.130646	0.0893286	0.698884	Mrpl51
ENSMUSG00000084349	-0.477236	0.0893789	0.698884	Rpl3-ps1
ENSMUSG00000087013	0.213734	0.0894391	0.698884	2610027K06Rik
ENSMUSG00000055407	0.371356	0.0894399	0.698884	Map6
ENSMUSG00000097979	-0.41537	0.0894868	0.698884	Gm4691
ENSMUSG00000048970	-0.13816	0.0894918	0.698884	C1galt1c1
ENSMUSG00000028419	-0.104601	0.0895278	0.698884	Chmp5
ENSMUSG00000078377	-0.782084	0.0897062	0.699914	Gm4294
ENSMUSG00000056413	0.302532	0.0900203	0.701659	Adap1
ENSMUSG00000028618	-0.137536	0.0900886	0.701659	Tmem59
ENSMUSG00000015053	-0.162253	0.0901307	0.701659	Gata2
ENSMUSG00000019966	0.132118	0.0901525	0.701659	Kitl
ENSMUSG00000042501	-0.177801	0.0901634	0.701659	Cpa6
ENSMUSG00000024525	0.145545	0.0902851	0.702243	Impa2
ENSMUSG00000059883	-0.137291	0.0904006	0.702456	Irak4
ENSMUSG00000035399	-0.150549	0.0904058	0.702456	Oser1
ENSMUSG00000035268	-0.1237	0.0906462	0.703959	Pkig
ENSMUSG00000030638	-0.211769	0.0907233	0.704194	Sh3gl3
ENSMUSG00000020485	-0.156995	0.0908313	0.704337	Supt4a
ENSMUSG00000028007	-0.15031	0.0908697	0.704337	Snx7
ENSMUSG00000024044	0.141376	0.0908822	0.704337	Epb41l3
ENSMUSG00000099876	0.425633	0.0910452	0.705237	Gm29650
ENSMUSG00000073411	0.139375	0.0912271	0.705551	H2-D1
ENSMUSG00000118134	-0.437253	0.0912952	0.705551	4930549G23Rik
ENSMUSG00000075478	0.418981	0.0913205	0.705551	Slitrk1
ENSMUSG00000085882	0.147883	0.0913378	0.705551	2610507I01Rik
ENSMUSG00000026575	-0.137158	0.0913711	0.705551	Nme7
ENSMUSG00000026994	-0.180479	0.0913807	0.705551	Galnt3
ENSMUSG00000105449	0.322725	0.0914142	0.705551	Gm43379
ENSMUSG00000063902	-0.427029	0.0915024	0.705741	Gm7964
ENSMUSG00000041624	-0.288228	0.0915327	0.705741	Gucy1a2
ENSMUSG00000084946	-0.357203	0.0917251	0.706861	Dlx1as
ENSMUSG00000006732	0.153301	0.0918188	0.707221	Mettl1
ENSMUSG00000034936	0.254895	0.0919342	0.707224	Arl4d
ENSMUSG00000033124	0.10799	0.0919563	0.707224	Atg9a
ENSMUSG00000047767	-0.193222	0.0919792	0.707224	Atg16l2
ENSMUSG00000110317	0.293414	0.0920074	0.707224	Gm45250
ENSMUSG00000096617	-0.562818	0.0920957	0.707541	Gm5559
ENSMUSG00000118099	0.225402	0.0921832	0.707618	Gm31356
ENSMUSG00000057363	-0.110792	0.0922267	0.707618	Uxs1
ENSMUSG00000115685	-0.441549	0.0922469	0.707618	D730044K07Rik
ENSMUSG00000029581	0.114735	0.0923394	0.707803	Fscn1
ENSMUSG00000041696	-0.185852	0.0923851	0.707803	Rasl12
ENSMUSG00000043003	-0.161528	0.0924122	0.707803	Rasef
ENSMUSG00000029577	-0.0908106	0.0924982	0.708075	Ube3b
ENSMUSG00000021294	0.173781	0.0925483	0.708075	Kif26a
ENSMUSG00000030361	-0.299044	0.092589	0.708075	Klrb1a
ENSMUSG00000047514	-0.0988476	0.0927149	0.708341	Tspyl1
ENSMUSG00000017897	-0.14677	0.092718	0.708341	Eya2
ENSMUSG00000026885	0.191676	0.0929073	0.709427	Ttll11
ENSMUSG00000016346	0.368382	0.093055	0.710194	Kcnq2
ENSMUSG00000026024	0.138264	0.0932826	0.71157	Als2
ENSMUSG00000032232	-0.120357	0.0933826	0.711971	Cgnl1
ENSMUSG00000030521	-0.146211	0.0934619	0.712215	Mphosph10
ENSMUSG00000040640	0.313132	0.0935635	0.712476	Erc2
ENSMUSG00000017697	0.275197	0.093609	0.712476	Ada
ENSMUSG00000104677	0.336958	0.0936383	0.712476	Gm43376
ENSMUSG00000026470	-0.110968	0.093703	0.712607	Stx6
ENSMUSG00000028943	0.142675	0.0937625	0.712699	Espn
ENSMUSG00000020150	-0.174357	0.0938493	0.712759	Gamt
ENSMUSG00000053574	0.221937	0.0938683	0.712759	4930563E22Rik
ENSMUSG00000047821	-0.181698	0.0939125	0.712759	Trim16
ENSMUSG00000022860	0.645597	0.0940189	0.712917	Chodl
ENSMUSG00000106429	0.486896	0.0940283	0.712917	Gm10685
ENSMUSG00000044813	0.140664	0.0941563	0.713169	Shb
ENSMUSG00000043290	-0.179149	0.0942555	0.713169	Zfp784
ENSMUSG00000071713	0.280159	0.0942584	0.713169	Csf2rb
ENSMUSG00000029860	0.100384	0.0942968	0.713169	Zyx
ENSMUSG00000067276	0.133097	0.0943251	0.713169	Capn6
ENSMUSG00000071528	-0.14304	0.0943461	0.713169	Atp5md
ENSMUSG00000048878	-0.0946191	0.0945775	0.714405	Hexim1
ENSMUSG00000027475	0.0919819	0.0946141	0.714405	Kif3b
ENSMUSG00000107096	0.347641	0.0946912	0.714405	Gm43597
ENSMUSG00000039795	0.142975	0.0947144	0.714405	Zfand1
ENSMUSG00000036578	0.496762	0.0947472	0.714405	Fxyd7
ENSMUSG00000038633	-0.0954917	0.0948671	0.714951	Degs1
ENSMUSG00000029499	-0.188132	0.0949149	0.714953	Pxmp2
ENSMUSG00000021725	-0.109937	0.0950497	0.71561	Parp8
ENSMUSG00000032741	0.10335	0.0951188	0.715771	Tpcn1
ENSMUSG00000041617	-0.173479	0.09521	0.716099	Ccdc74a
[truncated: 13,036 more rows]
