# Supplementary material for: Pathological mechanisms and candidate therapeutic approaches in the hearing loss of mice carrying human MIR96 mutations
Source: Genome Med. 2024 Oct 21;16:121. doi: 10.1186/s13073-024-01394-5 (PMC11492784; doi:10.1186/s13073-024-01394-5)
Supplement: Supplementary file 2 — Additional file 2: Table S2. Differential gene expression in Mir96 +14C>A homozygotes. RNA-seq results showing gene expression in Mir96 +14C>A homozygotes as log 2 fold change (log 2 FC) compared to sex-matched wildtype littermates. Genes are ordered by false discovery rate (FDR); unadjusted p values are also shown. [file 13073_2024_1394_MOESM2_ESM.xlsx]

## Sheet: TEOC_edgeR_Results
	log2FC	PValue	FDR	Name
ENSMUSG00000027463	2.26782	5.76451e-82	8.6923e-78	Slc52a3
ENSMUSG00000118170	2.45705	1.03814e-68	7.82706e-65	Gm30094
ENSMUSG00000031450	1.51973	5.25388e-60	2.64077e-56	Grk1
ENSMUSG00000031654	1.83307	3.80362e-45	1.43387e-41	Cbln1
ENSMUSG00000081225	2.40718	6.01482e-43	1.81395e-39	Cyp2j12
ENSMUSG00000059970	0.974319	8.23911e-36	2.07062e-32	Hspa2
ENSMUSG00000040086	2.18314	1.88527e-35	4.06113e-32	Tnni3k
ENSMUSG00000020475	1.53181	4.54971e-32	8.57563e-29	Pgam2
ENSMUSG00000041062	2.32681	5.37482e-31	9.00522e-28	Mslnl
ENSMUSG00000078949	2.71683	6.4411e-31	9.71254e-28	R3hdml
ENSMUSG00000029015	-3.19292	8.69296e-31	1.19165e-27	Slc26a5
ENSMUSG00000109392	-3.47923	5.43242e-28	6.82629e-25	Gm5737
ENSMUSG00000025716	1.39661	2.00551e-27	2.32623e-24	Myo3a
ENSMUSG00000026253	1.70911	9.24943e-27	9.9623e-24	Chrng
ENSMUSG00000059022	-0.849301	2.89745e-26	2.91271e-23	Kcp
ENSMUSG00000020788	-1.05556	3.64005e-26	3.43052e-23	Atp2a3
ENSMUSG00000038112	1.14349	6.01936e-26	5.33917e-23	AW551984
ENSMUSG00000033498	-0.897266	2.23197e-25	1.86977e-22	Strc
ENSMUSG00000061462	1.61573	2.6947e-25	2.1386e-22	Obscn
ENSMUSG00000101860	0.849782	4.11372e-23	3.10154e-20	Mindy4b-ps
ENSMUSG00000029994	0.839181	1.01735e-22	7.30507e-20	Anxa4
ENSMUSG00000091155	2.16447	3.91101e-21	2.68064e-18	Serpine3
ENSMUSG00000074743	-0.85477	4.54043e-20	2.97675e-17	Thbd
ENSMUSG00000029618	-2.19378	6.8787e-20	4.32183e-17	Ocm
ENSMUSG00000073145	2.33961	1.20933e-19	7.29417e-17	Gm12000
ENSMUSG00000032269	1.25406	1.47527e-19	8.55598e-17	Htr3a
ENSMUSG00000036422	1.79834	3.88321e-19	2.1687e-16	Pcdh8
ENSMUSG00000062372	-0.626776	6.15378e-19	3.31403e-16	Otof
ENSMUSG00000096257	1.54028	9.42019e-19	4.89817e-16	Ccer2
ENSMUSG00000024749	-0.918301	2.12147e-18	1.06632e-15	Tmc1
ENSMUSG00000028716	1.38034	5.11994e-18	2.49044e-15	Pdzk1ip1
ENSMUSG00000034773	1.05808	5.8183e-18	2.74169e-15	Hrob
ENSMUSG00000021798	1.11139	6.52264e-18	2.98045e-15	Ldb3
ENSMUSG00000043419	0.816832	3.20599e-17	1.42185e-14	Rnf227
ENSMUSG00000073043	1.19673	1.76048e-16	7.58466e-14	Atoh1
ENSMUSG00000033233	-0.659861	2.59433e-16	1.06847e-13	Trim45
ENSMUSG00000003436	2.11851	2.62174e-16	1.06847e-13	Dll3
ENSMUSG00000110266	1.34649	2.82397e-16	1.1206e-13	Gm32742
ENSMUSG00000026308	1.82082	4.24501e-16	1.64129e-13	Klhl30
ENSMUSG00000042254	-1.77525	1.90234e-15	7.17134e-13	Cilp
ENSMUSG00000034472	0.520878	2.35292e-15	8.65357e-13	Rasd2
ENSMUSG00000061702	1.7577	4.12858e-15	1.48226e-12	Tmem91
ENSMUSG00000027220	0.643452	6.30415e-15	2.2107e-12	Syt13
ENSMUSG00000025221	-1.34245	7.41213e-14	2.54017e-11	Kcnip2
ENSMUSG00000098590	-3.28457	8.0428e-14	2.69505e-11	Gm1113
ENSMUSG00000024349	0.854584	1.07726e-13	3.5313e-11	Sting1
ENSMUSG00000039629	-0.556704	2.71673e-13	8.71606e-11	Strip2
ENSMUSG00000036309	-0.675973	2.87713e-13	9.0384e-11	Skp1
ENSMUSG00000064225	-0.652936	5.11252e-13	1.5733e-10	Paqr9
ENSMUSG00000024517	1.46968	9.59654e-13	2.89413e-10	Grp
ENSMUSG00000043017	1.09361	1.22607e-12	3.61151e-10	Ptgir
ENSMUSG00000002799	0.426996	1.24543e-12	3.61151e-10	Jag2
ENSMUSG00000026785	1.36532	1.58074e-12	4.49735e-10	Pkn3
ENSMUSG00000021556	0.441739	8.26444e-12	2.29128e-09	Golm1
ENSMUSG00000021591	0.522913	8.35733e-12	2.29128e-09	Glrx
ENSMUSG00000021209	-0.572671	1.2369e-11	3.33057e-09	Ppp4r4
ENSMUSG00000022261	0.41557	1.5466e-11	4.09144e-09	Sdc2
ENSMUSG00000018169	0.788476	1.72015e-11	4.47209e-09	Mfng
ENSMUSG00000059901	-0.483874	2.53116e-11	6.46905e-09	Adamts14
ENSMUSG00000079056	-0.809311	2.6465e-11	6.65109e-09	Kcnip3
ENSMUSG00000026450	1.5611	3.0718e-11	7.47836e-09	Chit1
ENSMUSG00000005892	0.946252	3.07486e-11	7.47836e-09	Trh
ENSMUSG00000068011	-1.31708	3.26447e-11	7.81348e-09	Mkrn2os
ENSMUSG00000070524	-0.758559	3.41883e-11	8.05509e-09	Fcrlb
ENSMUSG00000078815	1.37109	4.9089e-11	1.13879e-08	Cacng6
ENSMUSG00000028337	0.959672	5.92335e-11	1.35331e-08	Coro2a
ENSMUSG00000028536	1.0182	6.21487e-11	1.3923e-08	2610528J11Rik
ENSMUSG00000012187	1.19533	6.27868e-11	1.3923e-08	Mogat1
ENSMUSG00000025876	0.866897	9.11525e-11	1.99201e-08	Unc5a
ENSMUSG00000112831	-0.938251	2.15472e-10	4.64157e-08	Gm35533
ENSMUSG00000000182	1.46651	2.78623e-10	5.9174e-08	Fgf23
ENSMUSG00000048001	1.00273	4.53347e-10	9.49448e-08	Hes5
ENSMUSG00000024471	1.37571	4.96045e-10	1.02464e-07	Myot
ENSMUSG00000051652	0.541241	5.17683e-10	1.05488e-07	Lrrc3
ENSMUSG00000036699	0.855858	6.27774e-10	1.26216e-07	Zcchc12
ENSMUSG00000006269	0.788605	6.40305e-10	1.27042e-07	Atp6v1b1
ENSMUSG00000051726	1.37104	6.87028e-10	1.34542e-07	Kcnf1
ENSMUSG00000060332	0.955833	8.26487e-10	1.59777e-07	Tmc2
ENSMUSG00000094686	1.82447	8.37948e-10	1.59942e-07	Ccl21a
ENSMUSG00000009075	-1.3659	8.96323e-10	1.68946e-07	Cabp7
ENSMUSG00000024053	-0.504024	1.13527e-09	2.11342e-07	Emilin2
ENSMUSG00000045655	0.829133	1.28979e-09	2.37181e-07	Fam216b
ENSMUSG00000031837	0.778648	1.42028e-09	2.58029e-07	Necab2
ENSMUSG00000037833	-0.801488	1.75874e-09	3.15715e-07	Sh2d4b
ENSMUSG00000026675	-0.506751	1.83108e-09	3.24834e-07	Hsd17b7
ENSMUSG00000046610	1.16223	2.66354e-09	4.67018e-07	Oacyl
ENSMUSG00000030774	0.375862	2.76997e-09	4.80096e-07	Pak1
ENSMUSG00000066279	-0.610028	3.40866e-09	5.84081e-07	Chrna10
ENSMUSG00000042861	-0.779918	4.101e-09	6.94821e-07	Kcna10
ENSMUSG00000075267	0.866786	4.30871e-09	7.219e-07	Pjvk
ENSMUSG00000074923	0.729931	4.79476e-09	7.94508e-07	Pak6
ENSMUSG00000039110	-0.556654	7.13987e-09	1.17024e-06	Mycbpap
ENSMUSG00000037106	0.989455	7.4009e-09	1.19998e-06	Fer1l6
ENSMUSG00000041986	0.504842	7.52759e-09	1.20754e-06	Elmod1
ENSMUSG00000047963	0.960342	9.85019e-09	1.56348e-06	Stbd1
ENSMUSG00000021987	-0.424111	1.5711e-08	2.46777e-06	Mtmr6
ENSMUSG00000047242	-0.587816	1.64619e-08	2.55906e-06	Taf9b
ENSMUSG00000054146	1.30607	1.8377e-08	2.82762e-06	Krt15
ENSMUSG00000030351	-0.465784	1.93224e-08	2.94305e-06	Tspan11
ENSMUSG00000050394	0.440452	2.02072e-08	3.04705e-06	Armcx6
ENSMUSG00000063011	1.31854	2.31544e-08	3.45211e-06	Msln
ENSMUSG00000027022	0.600488	2.33513e-08	3.45211e-06	Xirp2
ENSMUSG00000056812	0.463195	2.66631e-08	3.90343e-06	St8sia3
ENSMUSG00000021182	0.377447	3.31238e-08	4.76027e-06	Ccdc88c
ENSMUSG00000090291	-0.774055	3.31473e-08	4.76027e-06	Lrrc10b
ENSMUSG00000079436	-0.885893	3.9532e-08	5.62361e-06	Kcnj13
ENSMUSG00000021340	-0.487716	4.19098e-08	5.90615e-06	Gpld1
ENSMUSG00000021803	0.819523	4.2826e-08	5.97938e-06	Cdhr1
ENSMUSG00000043460	0.60841	4.40228e-08	6.0901e-06	Elfn2
ENSMUSG00000026609	0.867638	4.94422e-08	6.77763e-06	Ush2a
ENSMUSG00000063594	1.18985	5.42911e-08	7.37528e-06	Gng8
ENSMUSG00000028974	-0.495518	6.70955e-08	9.03333e-06	Dffa
ENSMUSG00000074210	0.93865	8.11351e-08	1.08269e-05	E130208F15Rik
ENSMUSG00000054855	-0.81999	8.7658e-08	1.15947e-05	Rnd1
ENSMUSG00000037428	1.11897	9.02389e-08	1.18323e-05	Vgf
ENSMUSG00000028717	0.828874	1.04642e-07	1.36025e-05	Tal1
ENSMUSG00000045319	-0.501526	1.07268e-07	1.38247e-05	Proser2
ENSMUSG00000035275	0.367637	1.0874e-07	1.38957e-05	Raver2
ENSMUSG00000007080	-0.447485	1.10586e-07	1.40129e-05	Pole
ENSMUSG00000026904	1.46852	1.60227e-07	2.00726e-05	Slc4a10
ENSMUSG00000091705	1.25696	1.61071e-07	2.00726e-05	H2-Q2
ENSMUSG00000097248	1.16701	1.71902e-07	2.12468e-05	Gm2694
ENSMUSG00000025432	-1.34862	1.85857e-07	2.27848e-05	Avil
ENSMUSG00000004892	-0.729373	1.93108e-07	2.34829e-05	Bcan
ENSMUSG00000033453	-0.472482	2.06048e-07	2.4856e-05	Adamts15
ENSMUSG00000040533	0.522584	2.39039e-07	2.84726e-05	Matn1
ENSMUSG00000018634	-1.07452	2.39805e-07	2.84726e-05	Crhr1
ENSMUSG00000037855	-0.48706	2.45027e-07	2.88653e-05	Zfp365
ENSMUSG00000017734	1.18236	2.55528e-07	2.9869e-05	Dbndd2
ENSMUSG00000024899	0.421118	3.26741e-07	3.78994e-05	Papss2
ENSMUSG00000038725	0.576741	3.42381e-07	3.93085e-05	Pkhd1l1
ENSMUSG00000026828	0.636152	3.44102e-07	3.93085e-05	Galnt5
ENSMUSG00000029055	0.432991	3.72584e-07	4.2007e-05	Plch2
ENSMUSG00000006800	-0.505693	3.73297e-07	4.2007e-05	Sulf2
ENSMUSG00000003528	0.372763	3.807e-07	4.25227e-05	Slc25a1
ENSMUSG00000022577	0.496581	3.93679e-07	4.36491e-05	Ly6h
ENSMUSG00000070000	0.452087	4.54314e-07	5.00044e-05	Fcho1
ENSMUSG00000063548	-1.48104	5.22455e-07	5.70877e-05	Gm4825
ENSMUSG00000015879	0.296199	5.73304e-07	6.21931e-05	Fam184b
ENSMUSG00000059406	-1.32124	6.18795e-07	6.66486e-05	Tmprss9
ENSMUSG00000024883	0.719302	6.41307e-07	6.85834e-05	Rin1
ENSMUSG00000029126	0.538844	6.49062e-07	6.8924e-05	Nsg1
ENSMUSG00000032291	0.776584	7.42091e-07	7.82516e-05	Crabp1
ENSMUSG00000071379	0.320414	7.98813e-07	8.36479e-05	Hpcal1
ENSMUSG00000051251	0.831922	9.01989e-07	9.38007e-05	Nhlh1
ENSMUSG00000043857	0.389498	9.54949e-07	9.86279e-05	Mgat5b
ENSMUSG00000052040	-0.396197	9.9955e-07	0.000102109	Klf13
ENSMUSG00000070348	-0.323727	1.00219e-06	0.000102109	Ccnd1
ENSMUSG00000041202	0.87332	1.05035e-06	0.000106297	Pla2g2d
ENSMUSG00000028158	0.447675	1.12839e-06	0.000112923	Mttp
ENSMUSG00000028523	1.16992	1.1308e-06	0.000112923	Dynlt5
ENSMUSG00000033470	1.08471	1.22624e-06	0.000121648	Cysltr2
ENSMUSG00000021702	0.546285	1.33751e-06	0.000131819	Thbs4
ENSMUSG00000003411	0.517281	1.37765e-06	0.000134894	Rab3b
ENSMUSG00000024640	0.32924	1.43381e-06	0.000139486	Psat1
ENSMUSG00000097055	0.740625	1.47555e-06	0.000142627	Gm4419
ENSMUSG00000067071	0.439466	1.55595e-06	0.000149242	Hes6
ENSMUSG00000115015	-0.925514	1.56378e-06	0.000149242	D330046F09Rik
ENSMUSG00000047428	0.538964	1.69961e-06	0.000161185	Dlk2
ENSMUSG00000117314	-1.05658	1.88426e-06	0.000177579	C030013G03Rik
ENSMUSG00000006731	0.605127	2.06794e-06	0.00019368	B4galnt1
ENSMUSG00000036437	0.896952	2.10407e-06	0.000195848	Npy1r
ENSMUSG00000031111	0.754195	2.17885e-06	0.000201563	Igsf1
ENSMUSG00000061751	-0.445062	2.338e-06	0.000214968	Kalrn
ENSMUSG00000042453	-0.657144	2.41377e-06	0.000220589	Reln
ENSMUSG00000062421	0.264334	2.43222e-06	0.000220937	Arf2
ENSMUSG00000109936	-0.840662	2.65175e-06	0.000239435	Gm45889
ENSMUSG00000052684	-0.355773	2.7873e-06	0.000250109	Jun
ENSMUSG00000070570	-1.1535	2.80774e-06	0.000250109	Slc17a7
ENSMUSG00000055670	-0.356629	2.81972e-06	0.000250109	Zzef1
ENSMUSG00000026482	-0.38536	2.89668e-06	0.000255433	Rgl1
ENSMUSG00000007030	-1.55876	3.21444e-06	0.000281805	Vwa7
ENSMUSG00000027634	-0.298849	3.24462e-06	0.000282807	Ndrg3
ENSMUSG00000023805	-0.361539	3.52624e-06	0.000305587	Synj2
ENSMUSG00000022245	1.24977	3.73161e-06	0.000321537	Skor1
ENSMUSG00000030847	-0.288245	3.77449e-06	0.000323384	Bag3
ENSMUSG00000029790	-0.394656	3.85633e-06	0.000328529	Cep41
ENSMUSG00000027221	-0.361944	3.98729e-06	0.000337777	Chst1
ENSMUSG00000044835	0.830401	4.16285e-06	0.00035068	Ankrd45
ENSMUSG00000058145	-0.385931	4.22788e-06	0.000354179	Adamts17
ENSMUSG00000050071	0.35995	4.36162e-06	0.000363364	Bex1
ENSMUSG00000057615	1.31848	4.42936e-06	0.000366979	Ldoc1
ENSMUSG00000029552	0.340108	4.56447e-06	0.000376107	Tes
ENSMUSG00000059854	-0.791029	4.59869e-06	0.000376868	Hydin
ENSMUSG00000048978	0.61796	5.0949e-06	0.000415276	Nrsn1
ENSMUSG00000018589	1.15583	5.13091e-06	0.000415963	Glra2
ENSMUSG00000043068	-0.759362	5.45974e-06	0.000440254	Fam89a
ENSMUSG00000026514	0.82696	5.57257e-06	0.000446962	Cnih3
ENSMUSG00000087196	-0.704685	5.64673e-06	0.000450513	Gm13373
ENSMUSG00000021587	0.785007	6.06365e-06	0.00048123	Pcsk1
ENSMUSG00000032374	0.334048	6.18634e-06	0.000488397	Plod2
ENSMUSG00000053310	1.11908	7.06217e-06	0.000554638	Nrgn
ENSMUSG00000034723	0.393707	7.21304e-06	0.000563552	Tmx4
ENSMUSG00000029755	-0.675341	7.74276e-06	0.00060182	Dlx5
ENSMUSG00000032036	0.296529	7.82225e-06	0.000604881	Kirrel3
ENSMUSG00000043122	-1.24434	8.03028e-06	0.000617799	A530016L24Rik
ENSMUSG00000042105	0.510191	8.20344e-06	0.000627917	Inpp5f
ENSMUSG00000030103	-0.430018	8.52524e-06	0.000642732	Bhlhe40
ENSMUSG00000037071	-0.425293	8.53676e-06	0.000642732	Scd1
ENSMUSG00000056380	0.945741	8.54783e-06	0.000642732	Gpr50
ENSMUSG00000044708	-0.55465	8.56748e-06	0.000642732	Kcnj10
ENSMUSG00000031422	0.255585	9.02938e-06	0.00067403	Morf4l2
ENSMUSG00000028039	0.589831	9.24787e-06	0.000686939	Efna3
ENSMUSG00000027107	-0.547045	9.42356e-06	0.000696558	Chrna1
ENSMUSG00000025380	0.51036	9.84544e-06	0.000724192	Fscn2
ENSMUSG00000043496	-0.323424	9.9582e-06	0.000727131	Tril
ENSMUSG00000002908	0.661906	9.98183e-06	0.000727131	Kcnn1
ENSMUSG00000036510	0.611065	1.0057e-05	0.000729081	Cdh8
ENSMUSG00000032373	-0.547481	1.0633e-05	0.00076715	Car12
ENSMUSG00000085945	-0.635127	1.12159e-05	0.000805353	2310014F06Rik
ENSMUSG00000040570	0.444617	1.14608e-05	0.000819041	Rundc3b
ENSMUSG00000030592	-0.845885	1.17065e-05	0.000832649	Ryr1
ENSMUSG00000109209	1.00327	1.19211e-05	0.000843936	Gm45104
ENSMUSG00000036377	-0.652183	1.20245e-05	0.000847279	Cracd
ENSMUSG00000049382	0.456912	1.25007e-05	0.000876734	Krt8
ENSMUSG00000075027	-0.790706	1.36327e-05	0.000951703	4631405J19Rik
ENSMUSG00000075318	0.704175	1.38134e-05	0.000955778	Scn2a
ENSMUSG00000031343	0.994369	1.38179e-05	0.000955778	Gabra3
ENSMUSG00000034993	0.286416	1.45135e-05	0.000999313	Vat1
ENSMUSG00000039153	-0.522738	1.46265e-05	0.00100251	Runx2
ENSMUSG00000015243	-0.442371	1.49464e-05	0.00101714	Abca1
ENSMUSG00000024331	0.568222	1.49748e-05	0.00101714	Dsc2
ENSMUSG00000006435	0.365089	1.52085e-05	0.00102551	Neurl1a
ENSMUSG00000045573	0.581418	1.52341e-05	0.00102551	Penk
ENSMUSG00000067786	0.365599	1.60833e-05	0.00107787	Nnat
ENSMUSG00000033705	-0.44575	1.65643e-05	0.00110519	Stard9
ENSMUSG00000026840	-0.532338	1.67023e-05	0.00110949	Lamc3
ENSMUSG00000062270	0.255882	1.68858e-05	0.00111676	Morf4l1
ENSMUSG00000109446	-0.859422	1.71266e-05	0.00112774	Gm9195
ENSMUSG00000018476	-0.356913	1.72527e-05	0.0011311	Kdm6b
ENSMUSG00000017765	-0.292111	1.7954e-05	0.00117199	Slc12a4
ENSMUSG00000118669	0.237546	1.8082e-05	0.00117525	ARVCF
ENSMUSG00000033966	-0.528556	1.95279e-05	0.00126378	Cdkl4
ENSMUSG00000022378	0.29702	2.00529e-05	0.00129221	Cyrib
ENSMUSG00000109228	1.11294	2.01747e-05	0.00129453	Fam81b
ENSMUSG00000035930	0.863418	2.06509e-05	0.00131947	Chst4
ENSMUSG00000020422	0.315756	2.08702e-05	0.00132786	Tns3
ENSMUSG00000030237	-0.424292	2.12438e-05	0.00134595	Slco1a4
ENSMUSG00000022094	-0.42362	2.17814e-05	0.00137423	Slc39a14
ENSMUSG00000020021	-0.393568	2.22626e-05	0.00139874	Fgd6
ENSMUSG00000044447	-0.464841	2.3873e-05	0.00149369	Dock5
ENSMUSG00000031608	0.321073	2.43291e-05	0.00151594	Galnt7
ENSMUSG00000019810	0.305122	2.4825e-05	0.00154048	Fuca2
ENSMUSG00000033788	-0.441093	2.59969e-05	0.00160659	Dysf
ENSMUSG00000031584	-0.282216	2.72139e-05	0.00167493	Gsr
ENSMUSG00000017446	-0.631148	2.83215e-05	0.00173602	C1qtnf1
ENSMUSG00000030029	0.278272	3.1732e-05	0.0019372	Lrig1
ENSMUSG00000022311	1.11272	3.22994e-05	0.00195646	Csmd3
ENSMUSG00000038605	0.298046	3.23071e-05	0.00195646	Samd10
ENSMUSG00000042821	-0.379386	3.3209e-05	0.00200303	Snai1
ENSMUSG00000039621	-0.330926	3.43144e-05	0.00206146	Prex1
ENSMUSG00000038126	-0.334159	3.56408e-05	0.00213265	Mphosph9
ENSMUSG00000074272	-0.513747	3.61168e-05	0.00215259	Ceacam1
ENSMUSG00000009487	-0.393602	3.71476e-05	0.00220486	Otog
ENSMUSG00000026991	0.258264	3.72863e-05	0.00220486	Pkp4
ENSMUSG00000032368	0.637866	3.79628e-05	0.0022361	Zic1
ENSMUSG00000040164	-0.498022	3.94822e-05	0.00231654	Kcns1
ENSMUSG00000085833	0.740613	3.96495e-05	0.00231734	Gm13003
ENSMUSG00000021770	-0.397706	4.022e-05	0.00234161	Samd8
ENSMUSG00000038072	-0.245371	4.0708e-05	0.00236091	Galnt11
ENSMUSG00000033863	-0.386725	4.16851e-05	0.00240477	Klf9
ENSMUSG00000019873	-0.306477	4.17833e-05	0.00240477	Reep3
ENSMUSG00000024140	-0.475593	4.26028e-05	0.00244261	Epas1
ENSMUSG00000118314	-0.946186	4.32083e-05	0.00246794	1700001K23Rik
ENSMUSG00000020486	-0.449727	4.41586e-05	0.00251271	Septin4
ENSMUSG00000030554	-0.733324	4.70848e-05	0.00266914	Synm
ENSMUSG00000025504	0.288413	4.74928e-05	0.00267269	Eps8l2
ENSMUSG00000026080	0.348883	4.75019e-05	0.00267269	Chst10
ENSMUSG00000032514	0.56459	4.81365e-05	0.00269833	Ttc21a
ENSMUSG00000033857	-0.337652	5.0006e-05	0.00279274	Engase
ENSMUSG00000031068	0.271995	5.0829e-05	0.00282823	Glrx3
ENSMUSG00000028631	-0.292539	5.11099e-05	0.00283341	Kcnq4
ENSMUSG00000022376	0.528885	5.17647e-05	0.00285919	Adcy8
ENSMUSG00000002459	0.835324	5.33644e-05	0.00293679	Rgs20
ENSMUSG00000025129	0.52456	5.40768e-05	0.00296518	Ppp1r27
ENSMUSG00000002565	-0.474425	5.45777e-05	0.0029818	Scin
ENSMUSG00000067261	-0.380403	5.88098e-05	0.00319979	Foxd3
ENSMUSG00000056220	0.395396	5.8992e-05	0.00319979	Pla2g4a
ENSMUSG00000068697	-0.885685	6.1661e-05	0.00333257	Myoz1
ENSMUSG00000025407	-0.332145	6.2602e-05	0.00337134	Gli1
ENSMUSG00000049555	0.338091	6.31718e-05	0.00338992	Tmie
ENSMUSG00000079465	-0.78055	6.7492e-05	0.00360891	Col4a3
ENSMUSG00000031385	-0.486139	6.79003e-05	0.00361747	Plxnb3
ENSMUSG00000020911	0.569853	6.81319e-05	0.00361747	Krt19
ENSMUSG00000056296	0.774794	6.91625e-05	0.00364048	Synpr
ENSMUSG00000038375	-0.419845	6.92681e-05	0.00364048	Trp53inp2
ENSMUSG00000005124	-0.230587	6.93828e-05	0.00364048	Ccn4
ENSMUSG00000028950	0.714682	6.9531e-05	0.00364048	Tas1r1
ENSMUSG00000044086	-0.433023	7.00567e-05	0.00365531	Lmod3
ENSMUSG00000047658	-0.444664	7.1428e-05	0.00371401	Gal3st3
ENSMUSG00000030376	0.241258	7.25474e-05	0.00375199	Slc8a2
ENSMUSG00000034714	-0.399132	7.2656e-05	0.00375199	Ttyh2
ENSMUSG00000025584	-0.390591	7.35468e-05	0.00377183	Pde8a
ENSMUSG00000094483	-0.358924	7.35988e-05	0.00377183	Purb
ENSMUSG00000074678	0.879295	7.37907e-05	0.00377183	Defb25
ENSMUSG00000079055	-0.405334	7.42303e-05	0.00378148	Slc8a3
ENSMUSG00000030123	-0.34186	7.66518e-05	0.00389169	Plxnd1
ENSMUSG00000031665	-0.28343	7.79871e-05	0.0039416	Sall1
ENSMUSG00000044254	-0.747846	7.81575e-05	0.0039416	Pcsk9
ENSMUSG00000041261	0.47197	7.87874e-05	0.00396012	Car8
ENSMUSG00000026389	-0.2688	8.11132e-05	0.00406224	Steap3
ENSMUSG00000026934	0.545481	8.13579e-05	0.00406224	Lhx3
ENSMUSG00000022096	-0.545012	8.47163e-05	0.00421597	Hr
ENSMUSG00000037159	-0.662212	8.54728e-05	0.00423962	Wee2
ENSMUSG00000037166	0.869457	8.74379e-05	0.00432287	Ppp1r14a
ENSMUSG00000021130	0.269344	8.78604e-05	0.00432957	Galnt16
ENSMUSG00000092083	-0.337141	8.88659e-05	0.00436485	Kcnb2
ENSMUSG00000033880	-0.292075	8.92925e-05	0.00437156	Lgals3bp
ENSMUSG00000017737	-1.41399	9.22611e-05	0.00450228	Mmp9
ENSMUSG00000020218	-0.384242	9.41156e-05	0.00456229	Wif1
ENSMUSG00000038418	-0.387693	9.41372e-05	0.00456229	Egr1
ENSMUSG00000035171	0.339794	9.43985e-05	0.00456229	1110059E24Rik
ENSMUSG00000039395	0.323136	9.7093e-05	0.00467752	Mreg
ENSMUSG00000030650	1.07515	0.000101379	0.00486846	Tmc5
ENSMUSG00000072662	-0.422552	0.00010349	0.00495407	Mansc4
ENSMUSG00000044912	0.52303	0.000105099	0.00501516	Syt16
ENSMUSG00000023886	0.475435	0.000108736	0.00517232	Smoc2
ENSMUSG00000002012	0.291248	0.000109737	0.00520354	Pnck
ENSMUSG00000029468	-0.319425	0.000110818	0.00523832	P2rx7
ENSMUSG00000021747	0.366962	0.000112329	0.00529315	Cfap20dc
ENSMUSG00000034685	0.240716	0.000113156	0.00531551	Fam171a2
ENSMUSG00000006930	0.298465	0.000115062	0.00538826	Hap1
ENSMUSG00000028763	-0.670992	0.000117331	0.00547752	Hspg2
ENSMUSG00000028730	0.848985	0.00011811	0.00549684	Cfap57
ENSMUSG00000034066	-0.435093	0.000120873	0.00560813	Farp2
ENSMUSG00000021451	-0.242746	0.000121732	0.00563068	Sema4d
ENSMUSG00000022441	0.622652	0.000122476	0.00564503	Efcab6
ENSMUSG00000009876	0.519637	0.000122791	0.00564503	Cox4i2
ENSMUSG00000047986	0.406403	0.000124116	0.00568857	Palm3
ENSMUSG00000061576	0.621425	0.000126816	0.00579472	Dpp6
ENSMUSG00000017740	0.508253	0.000131305	0.0059817	Slc12a5
ENSMUSG00000067158	-0.46613	0.000132146	0.00600189	Col4a4
ENSMUSG00000024172	0.762214	0.000134746	0.00610161	St6gal2
ENSMUSG00000087500	-0.707223	0.000135212	0.00610438	Gm12426
ENSMUSG00000020689	-0.529294	0.00013586	0.0061153	Itgb3
ENSMUSG00000043629	-0.90809	0.000137241	0.00615911	1700019D03Rik
ENSMUSG00000057176	0.377716	0.000140615	0.00629179	Ccdc189
ENSMUSG00000086363	-1.11812	0.000142047	0.00633118	A330102I10Rik
ENSMUSG00000039257	0.607958	0.000142335	0.00633118	Vstm2b
ENSMUSG00000086542	-0.443247	0.000143749	0.00637527	Gm13782
ENSMUSG00000028842	-0.454999	0.000148051	0.0065468	Ago3
ENSMUSG00000072825	0.206463	0.000154979	0.00681397	Cep170b
ENSMUSG00000027985	-0.285472	0.000155157	0.00681397	Lef1
ENSMUSG00000021368	-0.282285	0.000155448	0.00681397	Tbc1d7
ENSMUSG00000038578	0.324703	0.000159157	0.00693468	Susd1
ENSMUSG00000025789	0.272765	0.000159205	0.00693468	St8sia2
ENSMUSG00000034382	0.264494	0.000159824	0.00693468	AI661453
ENSMUSG00000025964	-0.422071	0.000160042	0.00693468	Adam23
ENSMUSG00000048096	0.361593	0.00017054	0.0073684	Lmod1
ENSMUSG00000037126	0.548516	0.000173652	0.00748144	Psd
ENSMUSG00000068082	0.457097	0.000176025	0.00756204	Grxcr1
ENSMUSG00000036596	-0.337818	0.000179986	0.00771024	Cpz
ENSMUSG00000049184	-0.44153	0.000181662	0.00775999	Purg
ENSMUSG00000033730	-0.49606	0.000184775	0.00786693	Egr3
ENSMUSG00000072511	-0.655603	0.000185209	0.00786693	Hhla1
ENSMUSG00000064138	0.213024	0.000190762	0.00808006	Fam172a
ENSMUSG00000042988	-0.257217	0.000193034	0.0081534	Notum
ENSMUSG00000004936	0.231771	0.000194289	0.00818348	Map2k1
ENSMUSG00000029193	0.384895	0.000210008	0.0088209	Cckar
ENSMUSG00000024857	-0.685605	0.000212931	0.00891885	Cabp2
ENSMUSG00000038280	0.261932	0.000214249	0.0089492	Ostm1
ENSMUSG00000074968	-0.541382	0.000216297	0.0090098	Ano3
ENSMUSG00000079550	0.719296	0.000217096	0.00901495	Mpp4
ENSMUSG00000014852	1.01127	0.000217617	0.00901495	Adamts13
ENSMUSG00000063446	0.608319	0.00022165	0.00914832	Plppr1
ENSMUSG00000031448	-0.430183	0.000222205	0.00914832	Adprhl1
ENSMUSG00000039126	-0.553688	0.000222656	0.00914832	Prune2
ENSMUSG00000021360	0.347534	0.000223804	0.00917051	Gcnt2
ENSMUSG00000006567	0.578625	0.00022903	0.00935922	Atp7b
ENSMUSG00000049401	0.228136	0.000231441	0.00943217	Ogfr
ENSMUSG00000003657	-0.532454	0.000232838	0.00946352	Calb2
ENSMUSG00000034768	0.583498	0.000235443	0.00954369	Asb16
ENSMUSG00000075520	0.808832	0.000236173	0.0095476	Malrd1
ENSMUSG00000005686	0.340234	0.000239283	0.00962228	Ampd3
ENSMUSG00000036560	-0.398801	0.000239297	0.00962228	Lgi4
ENSMUSG00000055026	0.800527	0.000241715	0.00969369	Gabrg3
ENSMUSG00000017754	-0.271427	0.000242806	0.00971158	Pltp
ENSMUSG00000021643	0.326255	0.000244196	0.00974136	Serf1
ENSMUSG00000032268	-0.385298	0.000248901	0.00990283	Tmprss5
ENSMUSG00000029415	0.257458	0.000249902	0.00991651	Sdad1
ENSMUSG00000029359	0.461793	0.000255437	0.0101096	Tesc
ENSMUSG00000026956	-0.303297	0.000257421	0.0101614	Uap1l1
ENSMUSG00000032375	-0.255336	0.000270964	0.0106681	Aph1b
ENSMUSG00000097825	0.47146	0.000272842	0.0107089	9630001P10Rik
ENSMUSG00000037683	0.748387	0.000273422	0.0107089	Armc3
ENSMUSG00000023505	0.289621	0.000276042	0.0107835	Cdca3
ENSMUSG00000055561	1.15819	0.000286867	0.0111649	Spink5
ENSMUSG00000032911	-0.600582	0.000287468	0.0111649	Cspg4
ENSMUSG00000070643	-0.212481	0.000288026	0.0111649	Sox13
ENSMUSG00000009216	0.685796	0.000290701	0.0112397	Fam163b
ENSMUSG00000062542	0.325558	0.000295293	0.011388	Syt9
ENSMUSG00000063887	0.474266	0.000301289	0.0115896	Nlgn1
ENSMUSG00000030672	1.04962	0.000305131	0.0117076	Mylpf
ENSMUSG00000033770	0.537905	0.000306687	0.0117374	Clcnka
ENSMUSG00000033717	-0.420805	0.000309856	0.0118287	Adra2a
ENSMUSG00000022332	0.275324	0.000316372	0.0120469	Khdrbs3
ENSMUSG00000026688	0.302192	0.00031768	0.0120662	Mgst3
ENSMUSG00000025870	0.344085	0.000320838	0.0121556	Arl10
ENSMUSG00000026024	0.221542	0.000321769	0.0121603	Als2
ENSMUSG00000060284	-0.670451	0.000324612	0.0122371	Sp7
ENSMUSG00000022489	0.296432	0.000328429	0.0123501	Pde1b
ENSMUSG00000022212	-0.775859	0.000330225	0.0123867	Cpne6
ENSMUSG00000044881	0.42309	0.000331565	0.0123942	Coa4
ENSMUSG00000028082	-0.273903	0.000332068	0.0123942	Sh3d19
ENSMUSG00000023011	-0.363207	0.000333097	0.0124019	Faim2
ENSMUSG00000064023	0.480352	0.000334906	0.0124385	Klk8
ENSMUSG00000075224	-0.591365	0.000337333	0.0124979	Lrrc55
ENSMUSG00000041650	0.265358	0.000344293	0.0127245	Pcca
ENSMUSG00000091002	0.454243	0.000346572	0.012748	Tcerg1l
ENSMUSG00000020154	-0.50129	0.00034662	0.012748	Ptprb
ENSMUSG00000037813	-0.285199	0.000371839	0.0136422	D630003M21Rik
ENSMUSG00000024593	-0.432652	0.000379232	0.0138797	Megf10
ENSMUSG00000031285	0.540853	0.000389353	0.0142156	Dcx
ENSMUSG00000043943	-0.294158	0.000390801	0.014234	Naalad2
ENSMUSG00000009418	-0.432501	0.000394219	0.0142961	Nav1
ENSMUSG00000030276	-0.319681	0.000394401	0.0142961	Ttll3
ENSMUSG00000062044	0.323457	0.000400796	0.014493	Lmtk3
ENSMUSG00000051747	-1.04562	0.000408159	0.014724	Ttn
ENSMUSG00000031077	0.343034	0.000414707	0.0149245	Fadd
ENSMUSG00000078350	0.303589	0.000420425	0.0150881	Smim1
ENSMUSG00000064181	-0.238908	0.000421255	0.0150881	Rab3ip
ENSMUSG00000026814	-0.297345	0.000423334	0.0151012	Eng
ENSMUSG00000021069	0.254815	0.000423623	0.0151012	Pygl
ENSMUSG00000034295	0.252897	0.000436284	0.0155159	Fhod3
ENSMUSG00000039982	0.224526	0.000446002	0.0158242	Dtx4
ENSMUSG00000024330	-0.314286	0.0004501	0.0159321	Col11a2
ENSMUSG00000027009	-0.366718	0.000460615	0.0162661	Itga4
ENSMUSG00000061175	-0.388989	0.000464518	0.0163264	Fnip2
ENSMUSG00000041836	-0.323483	0.000464974	0.0163264	Ptpre
ENSMUSG00000018126	-0.358371	0.000465571	0.0163264	Baiap2l2
ENSMUSG00000104960	0.366703	0.000468663	0.0163967	Snhg8
ENSMUSG00000002633	-1.41799	0.00047339	0.0165237	Shh
ENSMUSG00000030761	0.219802	0.000478183	0.0166525	Myo7a
ENSMUSG00000026109	0.421131	0.000486221	0.0168934	Tmeff2
ENSMUSG00000026687	0.192376	0.000489453	0.0168941	Aldh9a1
ENSMUSG00000037664	0.33635	0.000490001	0.0168941	Cdkn1c
ENSMUSG00000009246	0.455899	0.000490114	0.0168941	Trpm5
ENSMUSG00000057719	-0.489125	0.000490724	0.0168941	Sh3rf2
ENSMUSG00000028780	0.353541	0.000493846	0.0169629	Sema3c
ENSMUSG00000055320	-0.472712	0.000498585	0.0170525	Tead1
ENSMUSG00000034342	-0.347512	0.000499604	0.0170525	Cbl
ENSMUSG00000023043	0.400225	0.000499848	0.0170525	Krt18
ENSMUSG00000007682	-0.327177	0.000501909	0.0170842	Dio2
ENSMUSG00000056492	-0.384433	0.000513551	0.0174411	Adgrf5
ENSMUSG00000029312	0.284745	0.000518311	0.0175632	Klhl8
ENSMUSG00000000154	0.400934	0.000521779	0.017641	Slc22a18
ENSMUSG00000026655	0.221876	0.000524065	0.0176787	Fam107b
ENSMUSG00000047842	0.403762	0.000539069	0.0181382	Diras2
ENSMUSG00000025780	-0.31563	0.000540093	0.0181382	Itih5
ENSMUSG00000024955	-0.25594	0.000543635	0.0181532	Esrra
ENSMUSG00000029458	-0.199375	0.000543846	0.0181532	Brap
ENSMUSG00000048373	0.733254	0.000545077	0.0181532	Fgfbp1
ENSMUSG00000037492	0.371184	0.000547293	0.0181532	Zmat4
ENSMUSG00000039431	-0.41071	0.000547512	0.0181532	Mtmr7
ENSMUSG00000038457	0.494366	0.000547764	0.0181532	Tmem255b
ENSMUSG00000025885	0.240622	0.000549789	0.0181804	Myo5b
ENSMUSG00000031298	0.278238	0.000552253	0.0182219	Adgrg2
ENSMUSG00000031628	0.208716	0.00055886	0.0183997	Casp3
ENSMUSG00000086040	-0.301771	0.000561736	0.0184541	Wipf3
ENSMUSG00000029478	-0.387129	0.000564804	0.0185145	Ncor2
ENSMUSG00000048644	0.256956	0.00057906	0.0189407	Ctxn1
ENSMUSG00000034839	0.353367	0.000593593	0.019374	Larp6
ENSMUSG00000051497	-0.510536	0.000595266	0.0193866	Kcnj16
ENSMUSG00000047250	0.419565	0.000597323	0.0193906	Ptgs1
ENSMUSG00000026805	0.434567	0.000597959	0.0193906	Barhl1
ENSMUSG00000027359	0.394385	0.00061022	0.0197457	Slc27a2
ENSMUSG00000117695	1.00251	0.000617865	0.0199099	Gm31912
ENSMUSG00000078532	0.311073	0.000617935	0.0199099	Nkain1
ENSMUSG00000011256	-0.374468	0.000620557	0.0199518	Adam19
ENSMUSG00000035686	-0.888748	0.000622489	0.0199713	Thrsp
ENSMUSG00000041189	0.305377	0.000631146	0.0202061	Chrnb1
ENSMUSG00000026644	0.41217	0.000637399	0.020363	Acbd7
ENSMUSG00000052310	0.226141	0.000640555	0.0204206	Slc39a1
ENSMUSG00000061838	0.219835	0.000644334	0.0204977	Suclg2
ENSMUSG00000071317	-0.303264	0.000647403	0.020552	Bves
ENSMUSG00000079523	0.25181	0.000659054	0.0208278	Tmsb10
ENSMUSG00000001348	-1.94443	0.000660702	0.0208278	Acp5
ENSMUSG00000028339	-0.506755	0.000660914	0.0208278	Col15a1
ENSMUSG00000026315	0.779056	0.000661618	0.0208278	Serpinb8
ENSMUSG00000057457	-0.776475	0.000666329	0.0208818	Phex
ENSMUSG00000053198	-0.609192	0.000666519	0.0208818	Prx
ENSMUSG00000051344	-0.364706	0.000668536	0.0208818	Plekhm3
ENSMUSG00000025409	-0.229759	0.000668872	0.0208818	Mbd6
ENSMUSG00000007888	0.771249	0.000671042	0.0208861	Crlf1
ENSMUSG00000028179	0.595687	0.000672407	0.0208861	Cth
ENSMUSG00000045083	0.415642	0.000673165	0.0208861	Lingo2
ENSMUSG00000050822	0.376073	0.000680506	0.0210603	Slc29a4
ENSMUSG00000048482	0.512538	0.000681573	0.0210603	Bdnf
ENSMUSG00000092341	-0.643331	0.000685671	0.0211436	Malat1
ENSMUSG00000003309	0.311222	0.000693359	0.0212787	Ap1m2
ENSMUSG00000058806	-0.404948	0.000693762	0.0212787	Col13a1
ENSMUSG00000030064	-0.19851	0.000694285	0.0212787	Frmd4b
ENSMUSG00000025757	-0.439699	0.000708814	0.0216799	Hspa4l
ENSMUSG00000031883	-0.663114	0.000713124	0.0217676	Car7
ENSMUSG00000029576	-0.330813	0.000719222	0.0219094	Radil
ENSMUSG00000000686	-0.533264	0.000721907	0.0219111	Abhd15
ENSMUSG00000047501	0.427865	0.000722184	0.0219111	Cldn4
ENSMUSG00000042401	0.490173	0.000725569	0.0219696	Crtac1
ENSMUSG00000031289	0.500576	0.000732791	0.022106	Il13ra2
ENSMUSG00000025348	-0.468603	0.000733006	0.022106	Itga7
ENSMUSG00000017417	-0.757079	0.000736254	0.0221596	Plxdc1
ENSMUSG00000022679	0.327738	0.000738417	0.0221804	Mpv17l
ENSMUSG00000030838	-0.282363	0.00074628	0.0223721	Ush1c
ENSMUSG00000026424	-0.4907	0.000750954	0.0224675	Gpr37l1
ENSMUSG00000042770	0.354042	0.000755202	0.0225499	Hebp1
ENSMUSG00000006411	0.280684	0.00075896	0.0226047	Nectin4
ENSMUSG00000035891	-0.339465	0.00076039	0.0226047	Cerk
ENSMUSG00000027901	0.330106	0.000761534	0.0226047	Dennd2d
ENSMUSG00000097589	-0.432211	0.000765796	0.0226539	Dleu2
ENSMUSG00000016942	0.293163	0.000766196	0.0226539	Tmprss6
ENSMUSG00000047261	0.396689	0.000782925	0.0231032	Gap43
ENSMUSG00000032198	-0.226087	0.000793095	0.0233576	Dock6
ENSMUSG00000044847	0.292236	0.000802574	0.0235907	Lsm11
ENSMUSG00000042581	0.400722	0.000805979	0.0236447	Thsd7b
ENSMUSG00000054134	-0.435977	0.000808451	0.0236711	Umodl1
ENSMUSG00000051920	0.352923	0.000835017	0.0244016	Rspo2
ENSMUSG00000051279	-0.665621	0.000841451	0.0245421	Gdf6
ENSMUSG00000048782	0.273744	0.00086582	0.0252041	Insc
ENSMUSG00000100486	0.642471	0.000867939	0.025205	Gm4131
ENSMUSG00000042671	0.623772	0.000870737	0.025205	Rgs8
ENSMUSG00000042064	0.342346	0.000870867	0.025205	Myo3b
ENSMUSG00000039372	0.452874	0.000881908	0.0254676	Marchf4
ENSMUSG00000025905	0.365084	0.000883319	0.0254676	Oprk1
ENSMUSG00000064247	0.370379	0.000890781	0.025598	Plcxd1
ENSMUSG00000055296	-0.381458	0.000891236	0.025598	Tmem245
ENSMUSG00000018012	0.278935	0.000894696	0.0256485	Rac3
ENSMUSG00000034957	-0.392906	0.000902575	0.0258253	Cebpa
ENSMUSG00000028919	0.244553	0.000908746	0.0258811	Arhgef19
ENSMUSG00000018459	0.703099	0.000909046	0.0258811	Slc13a3
ENSMUSG00000005220	-0.625742	0.000909767	0.0258811	Corin
ENSMUSG00000021047	0.462267	0.00091139	0.0258811	Nova1
ENSMUSG00000026121	-0.204034	0.000917275	0.0259992	Sema4c
ENSMUSG00000026185	-0.334316	0.000920268	0.0260351	Igfbp5
ENSMUSG00000074607	-0.356121	0.000929025	0.0262337	Tox2
ENSMUSG00000000214	-0.595637	0.000937516	0.0264239	Th
ENSMUSG00000031659	-0.285663	0.000941076	0.0264748	Adcy7
ENSMUSG00000030669	0.605942	0.000949763	0.0266694	Calca
ENSMUSG00000032845	-0.910584	0.000952623	0.0266776	Alpk2
ENSMUSG00000031378	0.220103	0.000953595	0.0266776	Abcd1
ENSMUSG00000035725	0.208109	0.000958748	0.0267241	Prkx
ENSMUSG00000051510	-0.24043	0.000958798	0.0267241	Mafg
ENSMUSG00000041592	-0.334004	0.000975404	0.0271367	Sdk2
ENSMUSG00000038538	-0.336844	0.000989837	0.0274876	Ubn2
ENSMUSG00000025153	-0.241222	0.00100087	0.0277428	Fasn
ENSMUSG00000025257	0.740655	0.00100682	0.0277617	Ribc1
ENSMUSG00000048100	-0.261071	0.00100683	0.0277617	Taf13
ENSMUSG00000022483	-0.38483	0.00100766	0.0277617	Col2a1
ENSMUSG00000046167	-0.774581	0.00101128	0.0277617	Gldn
ENSMUSG00000020847	0.328538	0.00101295	0.0277617	Rph3al
ENSMUSG00000034584	0.637083	0.00101376	0.0277617	Exph5
ENSMUSG00000100162	-1.01385	0.00101444	0.0277617	Gm20687
ENSMUSG00000070565	-0.443213	0.00101635	0.0277638	Rasal2
ENSMUSG00000045136	0.211864	0.00101895	0.0277843	Tubb2b
ENSMUSG00000067578	-0.785482	0.0010362	0.0282037	Cbln4
ENSMUSG00000104157	-0.787548	0.00106962	0.0290608	Gm38101
ENSMUSG00000042116	-0.266573	0.00107355	0.0290845	Vwa1
ENSMUSG00000025402	-0.236211	0.00107435	0.0290845	Nab2
ENSMUSG00000054640	0.405086	0.00108208	0.0292414	Slc8a1
ENSMUSG00000022237	-0.819788	0.00109018	0.0294076	Ankrd33b
ENSMUSG00000020882	0.331555	0.00109824	0.0295722	Cacnb1
ENSMUSG00000078307	-0.308621	0.00110171	0.0296127	AI593442
ENSMUSG00000054256	-0.194726	0.00110423	0.0296276	Msi1
ENSMUSG00000102252	0.720349	0.00110799	0.0296389	Snrpn
ENSMUSG00000025665	0.361747	0.00110858	0.0296389	Rps6ka6
ENSMUSG00000025056	-0.903241	0.00111579	0.0297789	Nr0b1
ENSMUSG00000029675	0.287731	0.0011182	0.029787	Eln
ENSMUSG00000053141	-0.30743	0.00112005	0.029787	Ptprt
ENSMUSG00000037995	0.201108	0.00112652	0.0299064	Igsf9
ENSMUSG00000024366	-0.593709	0.00113954	0.0301715	Gfra3
ENSMUSG00000015002	-0.292116	0.00114182	0.0301715	Efr3a
ENSMUSG00000028268	-0.419988	0.00114251	0.0301715	Gbp3
ENSMUSG00000029603	0.279853	0.00114745	0.0302489	Dtx1
ENSMUSG00000030256	0.28872	0.00115756	0.0304622	Bhlhe41
ENSMUSG00000028194	0.277087	0.00117171	0.0307801	Ddah1
ENSMUSG00000053332	0.265783	0.00117643	0.0307801	Gas5
ENSMUSG00000022894	-0.373155	0.00117757	0.0307801	Adamts5
ENSMUSG00000036712	-0.232893	0.0011778	0.0307801	Cyld
ENSMUSG00000028931	-0.657564	0.00117992	0.0307819	Kcnab2
ENSMUSG00000003721	0.202162	0.00118954	0.0309795	Insig2
ENSMUSG00000050199	-0.247166	0.00120191	0.0311881	Lgr4
ENSMUSG00000021072	0.197419	0.00120192	0.0311881	Tmx1
ENSMUSG00000058070	0.181923	0.00120413	0.0311881	Eml1
ENSMUSG00000070808	-0.33729	0.00120583	0.0311881	Bicra
ENSMUSG00000076617	-0.960719	0.0012244	0.0316143	Ighm
ENSMUSG00000112117	0.467854	0.00123177	0.0317502	Rmst
ENSMUSG00000022216	0.206739	0.00124354	0.0319988	Psme1
ENSMUSG00000046186	-0.870462	0.00125755	0.0323042	Cd109
ENSMUSG00000020926	-0.290907	0.00125979	0.0323068	Adam11
ENSMUSG00000026135	-0.25436	0.00126907	0.0324896	Zfp142
ENSMUSG00000027071	-0.555007	0.00127773	0.0326557	P2rx3
ENSMUSG00000021062	0.216446	0.00130324	0.0332514	Rab15
ENSMUSG00000092536	0.611148	0.00131247	0.0334303	Gm20501
ENSMUSG00000055409	0.595854	0.00132293	0.0336399	Nell1
ENSMUSG00000040125	0.96027	0.00132855	0.0337065	Gpr26
ENSMUSG00000026667	-0.274191	0.00133002	0.0337065	Uhmk1
ENSMUSG00000038156	-0.433968	0.00133346	0.033737	Spon1
ENSMUSG00000097604	-0.512965	0.00137226	0.0346605	Gm17322
ENSMUSG00000031137	0.320592	0.00138847	0.0350113	Fgf13
ENSMUSG00000016520	0.242394	0.00139375	0.0350856	Lnx2
ENSMUSG00000090125	-0.589458	0.00140783	0.0353332	Pou3f1
ENSMUSG00000031425	-0.407392	0.00140827	0.0353332	Plp1
ENSMUSG00000052353	-0.254022	0.00141423	0.0354238	Cemip
ENSMUSG00000031562	0.303149	0.00142034	0.0355179	Dctd
ENSMUSG00000001741	-0.315609	0.00142402	0.035551	Il16
ENSMUSG00000052221	0.407336	0.00143105	0.0356675	Ppp1r36
ENSMUSG00000059149	-0.526035	0.00143992	0.0358249	Mfsd4a
ENSMUSG00000066129	0.342586	0.00144212	0.0358249	Kndc1
ENSMUSG00000030137	-0.690537	0.00144468	0.0358294	Tuba8
ENSMUSG00000025867	-0.282784	0.00145931	0.036133	Cplx2
ENSMUSG00000052631	-0.707067	0.00147454	0.0364326	Sh2d6
ENSMUSG00000025938	-0.381759	0.00147625	0.0364326	Slco5a1
ENSMUSG00000027965	0.865174	0.00149801	0.0369094	Olfm3
ENSMUSG00000030217	-0.747103	0.00150641	0.0370558	Art4
ENSMUSG00000037610	0.43686	0.00151005	0.0370847	Kcnmb2
ENSMUSG00000023828	-0.399344	0.0015344	0.0376215	Slc22a3
ENSMUSG00000108011	0.516567	0.00155277	0.0379893	Gm44596
ENSMUSG00000046312	-0.222899	0.0015559	0.0379893	Myorg
ENSMUSG00000004446	0.273757	0.00155696	0.0379893	Bid
ENSMUSG00000031790	-0.266091	0.00156351	0.0380876	Mmp15
ENSMUSG00000007817	-0.346134	0.0015696	0.0381722	Zmiz1
ENSMUSG00000019803	0.295358	0.00157211	0.0381722	Nr2e1
ENSMUSG00000041923	0.50333	0.00157458	0.0381722	Nol4
ENSMUSG00000056966	-0.442104	0.00157916	0.0381784	Gjc3
ENSMUSG00000067870	0.268159	0.00158069	0.0381784	Rpl31-ps8
ENSMUSG00000059187	0.367855	0.00158243	0.0381784	Tafa1
ENSMUSG00000097789	-0.302899	0.00158897	0.038275	Gm2115
ENSMUSG00000028222	0.232621	0.00160802	0.0386719	Calb1
ENSMUSG00000023484	-0.566056	0.00163248	0.0391977	Prph
ENSMUSG00000054708	0.18152	0.00165594	0.0396979	Ankrd24
ENSMUSG00000038608	-0.322943	0.00166701	0.0398997	Dock10
ENSMUSG00000053469	-0.550129	0.0016731	0.0399821	Tg
ENSMUSG00000024077	-0.270274	0.00168016	0.0400871	Strn
ENSMUSG00000032252	0.190536	0.00169427	0.0403599	Glce
ENSMUSG00000013367	-0.404707	0.0017061	0.0405778	Iglon5
ENSMUSG00000073702	0.315411	0.00172991	0.0410397	Rpl31
ENSMUSG00000027175	-0.383373	0.00173289	0.0410397	Tcp11l1
ENSMUSG00000019960	-0.178749	0.00173369	0.0410397	Dusp6
ENSMUSG00000003051	0.375542	0.00176004	0.0415976	Elf3
ENSMUSG00000041476	-0.409394	0.00176277	0.0415976	Smpx
ENSMUSG00000059878	0.176737	0.00177749	0.0418794	Zfp422
ENSMUSG00000114401	0.35997	0.00178407	0.0419689	Gm38604
ENSMUSG00000014791	0.28896	0.00179527	0.0421369	Elmo3
ENSMUSG00000030759	-0.267877	0.00179681	0.0421369	Far1
ENSMUSG00000053617	-0.426332	0.0018121	0.0423954	Sh3pxd2a
ENSMUSG00000058174	0.58045	0.00181345	0.0423954	Gm5148
ENSMUSG00000092274	-0.505606	0.00181736	0.0424211	Neat1
ENSMUSG00000030275	-0.277212	0.00182843	0.0426134	Etnk1
ENSMUSG00000032855	-0.269955	0.00183369	0.0426455	Pkd1
ENSMUSG00000047773	0.467338	0.00183759	0.0426455	Ankfn1
ENSMUSG00000075316	-0.627659	0.00183829	0.0426455	Scn9a
ENSMUSG00000049823	0.238591	0.00184421	0.0427172	Zbtb12
ENSMUSG00000019899	-0.601712	0.00185537	0.0429066	Lama2
ENSMUSG00000000275	-0.228939	0.00185808	0.0429066	Trim25
ENSMUSG00000045326	-0.275152	0.00186239	0.0429403	Fndc7
ENSMUSG00000042766	0.381292	0.00190924	0.0439533	Trim46
ENSMUSG00000029598	-0.165966	0.00194326	0.0446683	Plbd2
ENSMUSG00000027907	0.266871	0.00194691	0.0446841	S100a11
ENSMUSG00000025161	-0.44459	0.00197003	0.0450516	Slc16a3
ENSMUSG00000019989	-0.341921	0.00197012	0.0450516	Enpp3
ENSMUSG00000085438	-0.40181	0.00197188	0.0450516	Oip5os1
ENSMUSG00000021466	-0.325677	0.00198685	0.0453248	Ptch1
ENSMUSG00000024245	0.655008	0.00199831	0.0455173	Tmem178
ENSMUSG00000022507	-0.295792	0.00201151	0.0457489	1810013L24Rik
ENSMUSG00000038370	0.299668	0.00202203	0.045919	Pcp4l1
ENSMUSG00000006782	-0.371905	0.00203061	0.0460445	Cnp
ENSMUSG00000049404	0.646298	0.00203825	0.0461483	Rarres1
ENSMUSG00000007908	0.269719	0.00205598	0.046467	Hmgcll1
ENSMUSG00000095115	-0.210452	0.00205849	0.046467	Itpripl2
ENSMUSG00000027435	-0.311713	0.00206793	0.0466104	Cd93
ENSMUSG00000026014	-0.302585	0.0020846	0.0469158	Raph1
ENSMUSG00000015085	-0.33157	0.0020919	0.04701	Entpd2
ENSMUSG00000022565	-0.368866	0.00212545	0.0476422	Plec
ENSMUSG00000100164	0.391483	0.00212635	0.0476422	2610306M01Rik
ENSMUSG00000089953	0.594196	0.00213716	0.0478135	Rnf224
ENSMUSG00000022309	0.4332	0.00215394	0.0481175	Angpt1
ENSMUSG00000085882	0.278997	0.00215808	0.0481206	2610507I01Rik
ENSMUSG00000040865	-0.306988	0.00216216	0.0481206	Ino80d
ENSMUSG00000074802	-0.332739	0.00216366	0.0481206	Gas2l3
ENSMUSG00000068335	-0.257454	0.00221053	0.0490908	Dok1
ENSMUSG00000046618	-0.263573	0.00221766	0.0491766	Olfml2a
ENSMUSG00000063430	-0.263255	0.00222452	0.0492435	Wscd2
ENSMUSG00000037996	-0.860844	0.00223627	0.0492435	Slc24a2
ENSMUSG00000055078	0.982886	0.00223762	0.0492435	Gabra5
ENSMUSG00000050556	0.253085	0.00223889	0.0492435	Kcnb1
ENSMUSG00000040428	-0.31986	0.00223922	0.0492435	Plekha4
ENSMUSG00000057897	0.289606	0.00224027	0.0492435	Camk2b
ENSMUSG00000108934	0.511931	0.00224813	0.0493444	Gm44732
ENSMUSG00000061589	-0.208002	0.00225375	0.0493599	Dot1l
ENSMUSG00000048279	-0.439089	0.00225539	0.0493599	Sacs
ENSMUSG00000036698	-0.375989	0.00226863	0.0495777	Ago2
ENSMUSG00000079654	0.92218	0.00227263	0.0495934	Prrt4
ENSMUSG00000019737	0.321511	0.00228818	0.0498604	Syne4
ENSMUSG00000001249	0.306427	0.00229455	0.0499271	Hpn
ENSMUSG00000019978	-0.21216	0.00232168	0.050392	Epb41l2
ENSMUSG00000022861	0.53662	0.00232324	0.050392	Dgkg
ENSMUSG00000027663	-0.347317	0.00232594	0.050392	Zmat3
ENSMUSG00000038305	0.183061	0.00233828	0.0505201	Spats2l
ENSMUSG00000038188	-0.304375	0.00233855	0.0505201	Scarf1
ENSMUSG00000026837	-0.417582	0.00235006	0.0506859	Col5a1
ENSMUSG00000051397	0.415384	0.00235295	0.0506859	Tacstd2
ENSMUSG00000032202	0.378027	0.00236568	0.0508875	Rab27a
ENSMUSG00000024413	-0.247959	0.00238706	0.0512741	Npc1
ENSMUSG00000026955	-0.306948	0.00239182	0.0513034	Sapcd2
ENSMUSG00000024165	0.178624	0.00239849	0.0513733	Jpt2
ENSMUSG00000026042	-0.364217	0.00241371	0.051626	Col5a2
ENSMUSG00000039070	0.561473	0.00242027	0.051693	Cpa4
ENSMUSG00000066406	-0.26782	0.00242741	0.0517679	Akap13
ENSMUSG00000005125	-0.389338	0.00243064	0.0517679	Ndrg1
ENSMUSG00000010086	0.50093	0.00245781	0.0522727	Rnf112
ENSMUSG00000032238	-0.369245	0.00246532	0.0523586	Rora
ENSMUSG00000053062	-0.236673	0.00247617	0.0524505	Jam2
ENSMUSG00000048485	0.327399	0.00247661	0.0524505	Zbtb8b
ENSMUSG00000026478	-0.416153	0.00248317	0.0525158	Lamc1
ENSMUSG00000085987	-0.682444	0.00248906	0.0525666	Gm13403
ENSMUSG00000000957	-0.255873	0.00249804	0.0526825	Mmp14
ENSMUSG00000019558	-0.202456	0.00253258	0.053334	Slc6a8
ENSMUSG00000048534	0.512548	0.00253601	0.053334	Jaml
ENSMUSG00000028132	-0.270918	0.00254204	0.0533863	Tlcd4
ENSMUSG00000021198	0.433458	0.00255094	0.0534989	Unc79
ENSMUSG00000108084	0.974613	0.00259014	0.0542454	Gm7932
ENSMUSG00000007122	-0.393282	0.00259712	0.0542669	Casq1
ENSMUSG00000051236	0.210521	0.00259836	0.0542669	Msrb3
ENSMUSG00000025375	-0.341203	0.0026101	0.0544367	Aatk
ENSMUSG00000051177	-0.557233	0.00263594	0.0548997	Plcb1
ENSMUSG00000062611	0.558136	0.00269475	0.055928	Rps3a2
ENSMUSG00000021701	-0.189324	0.00269564	0.055928	Plk2
ENSMUSG00000033902	-0.259407	0.00269644	0.055928	Mapkbp1
ENSMUSG00000035776	-0.186384	0.0027078	0.0560841	Cd99l2
ENSMUSG00000041229	-0.267755	0.00271277	0.0560841	Phf8
ENSMUSG00000030607	-0.707214	0.00271513	0.0560841	Acan
ENSMUSG00000029307	-1.08457	0.00272397	0.0561899	Dmp1
ENSMUSG00000034818	0.510678	0.00276339	0.056892	Celf5
ENSMUSG00000027430	0.287637	0.00276556	0.056892	Dtd1
ENSMUSG00000074652	-0.816739	0.00278159	0.0571438	Myh7b
ENSMUSG00000029863	0.207047	0.00278994	0.0572374	Casp2
ENSMUSG00000033253	-0.202315	0.00280357	0.057439	Szt2
ENSMUSG00000044770	-0.493584	0.00281591	0.0575505	Scml4
ENSMUSG00000031995	0.224826	0.00281685	0.0575505	St14
ENSMUSG00000033629	0.18923	0.00282047	0.0575505	Hacd3
ENSMUSG00000035722	-0.32215	0.00287074	0.0584971	Abca7
ENSMUSG00000004098	-0.363866	0.00289064	0.0588231	Col5a3
ENSMUSG00000040728	0.193522	0.00290841	0.0591051	Esrp1
ENSMUSG00000027895	-0.64666	0.00292522	0.0593666	Kcnc4
ENSMUSG00000040543	-0.339634	0.00293684	0.0595223	Pitpnm3
ENSMUSG00000026163	-0.736697	0.00296578	0.0600282	Sphkap
ENSMUSG00000020257	0.158695	0.0029718	0.0600694	Wdr82
ENSMUSG00000118443	0.543986	0.00297802	0.0601145	Gm18589
ENSMUSG00000016619	0.174896	0.00299624	0.0604014	Nup50
ENSMUSG00000027199	-0.295025	0.00300096	0.0604159	Gatm
ENSMUSG00000051703	0.434566	0.00301327	0.0605827	Tmem198
ENSMUSG00000094152	0.858007	0.00302607	0.0607093	Slc6a16
ENSMUSG00000045215	-0.305372	0.00302761	0.0607093	Asxl3
ENSMUSG00000029004	-0.275659	0.00304298	0.0609364	Kmt2e
ENSMUSG00000041886	0.390621	0.00304811	0.0609581	Macc1
ENSMUSG00000058135	0.28289	0.00305901	0.0610951	Gstm1
ENSMUSG00000056328	-0.86134	0.00306375	0.0611088	Myh1
ENSMUSG00000025332	-0.210231	0.00308602	0.0614717	Kdm5c
ENSMUSG00000029093	-0.252543	0.00310895	0.0618468	Sorcs2
ENSMUSG00000022780	0.243876	0.00311682	0.0619078	Meltf
ENSMUSG00000074682	0.197815	0.00312023	0.0619078	Zcchc3
ENSMUSG00000022636	0.224018	0.00312869	0.0619939	Alcam
ENSMUSG00000040260	-0.230519	0.00313665	0.0619939	Daam2
ENSMUSG00000028293	0.201305	0.0031369	0.0619939	Slc35a1
ENSMUSG00000030865	-0.461371	0.00314189	0.0620112	Chp2
ENSMUSG00000039706	0.205507	0.0031587	0.0621134	Ldb2
ENSMUSG00000048154	-0.455432	0.00316009	0.0621134	Kmt2d
ENSMUSG00000048537	-0.199618	0.0031649	0.0621134	Phldb1
ENSMUSG00000028936	0.248399	0.00316641	0.0621134	Rpl22
ENSMUSG00000068122	0.534445	0.00316766	0.0621134	Agtr2
ENSMUSG00000109270	0.447551	0.0031776	0.0621543	Gm10584
ENSMUSG00000066440	-0.214125	0.00318071	0.0621543	Zfyve26
ENSMUSG00000098050	0.606491	0.00318212	0.0621543	Gm5345
ENSMUSG00000004270	0.193289	0.00322942	0.0629818	Lpcat3
ENSMUSG00000027524	0.280511	0.00323283	0.0629818	Edn3
ENSMUSG00000045991	-1.16444	0.00324247	0.0630422	Onecut2
ENSMUSG00000019326	-0.222344	0.00324429	0.0630422	Aoc3
ENSMUSG00000026131	-0.428105	0.00327043	0.0634682	Dst
ENSMUSG00000038384	-0.32674	0.00327648	0.0635039	Setd1b
ENSMUSG00000027200	-0.227404	0.00330232	0.0639107	Sema6d
ENSMUSG00000097040	0.563812	0.00330595	0.0639107	2610316D01Rik
ENSMUSG00000029306	-1.1369	0.00331701	0.0640426	Ibsp
ENSMUSG00000068794	-0.55557	0.00332478	0.0641104	Col28a1
ENSMUSG00000049521	-0.210886	0.00333313	0.0641263	Cdc42ep1
ENSMUSG00000041607	-0.554247	0.00333411	0.0641263	Mbp
ENSMUSG00000025016	-0.204297	0.00334454	0.0642137	Tm9sf3
ENSMUSG00000021846	-0.252386	0.00334717	0.0642137	Peli2
ENSMUSG00000021356	-0.568498	0.00337159	0.0646001	Irf4
ENSMUSG00000039997	-0.57714	0.00338475	0.0647698	Ifi203
ENSMUSG00000021750	0.219446	0.00338992	0.0647866	Fam107a
ENSMUSG00000097140	-0.535915	0.00341966	0.0652245	Gm26779
ENSMUSG00000025701	0.706165	0.00342148	0.0652245	Alox5
ENSMUSG00000053821	0.454747	0.00343708	0.065439	Gm9922
ENSMUSG00000050295	-0.16869	0.0034484	0.0655718	Foxc1
ENSMUSG00000072847	-0.415239	0.00345782	0.0656682	A530017D24Rik
ENSMUSG00000016179	0.262107	0.00347666	0.0659429	Camk1g
ENSMUSG00000044393	0.257314	0.00348285	0.0659773	Dsg2
ENSMUSG00000044976	0.3332	0.00349479	0.0661203	Wdr72
ENSMUSG00000026311	-0.216428	0.00350385	0.0662087	Asb1
ENSMUSG00000017978	0.213897	0.00353259	0.0666683	Cadps2
ENSMUSG00000028980	0.182512	0.00355243	0.0668386	H6pd
ENSMUSG00000086839	-0.312867	0.00355291	0.0668386	Gm11973
ENSMUSG00000096370	-0.303037	0.00355492	0.0668386	Gm21992
ENSMUSG00000027737	-0.448013	0.00356231	0.0668943	Slc7a11
ENSMUSG00000072941	-0.341918	0.00357356	0.0670221	Sod3
ENSMUSG00000041453	0.258946	0.00358211	0.0670989	Rpl21
ENSMUSG00000022321	-0.405014	0.0036114	0.0675637	Cdh10
ENSMUSG00000090210	-0.203503	0.00364022	0.0678675	Itga10
ENSMUSG00000050919	-0.416157	0.00364138	0.0678675	Zfp366
ENSMUSG00000056569	-0.67332	0.00364519	0.0678675	Mpz
ENSMUSG00000014773	0.448533	0.00364565	0.0678675	Dll1
ENSMUSG00000066196	0.806578	0.00365054	0.0678749	Spag8
ENSMUSG00000021250	-0.465782	0.00366391	0.0680396	Fos
ENSMUSG00000042599	-0.346355	0.00369071	0.0684529	Kdm7a
ENSMUSG00000057969	-0.246067	0.00369978	0.0685368	Sema3b
ENSMUSG00000022132	0.718203	0.00371041	0.0686494	Cldn10
ENSMUSG00000040714	0.341173	0.00375188	0.0693317	Klc3
ENSMUSG00000010307	-0.259726	0.00376537	0.0694957	Tmem86a
ENSMUSG00000027525	0.590767	0.00378029	0.0696023	Phactr3
ENSMUSG00000000305	0.18293	0.00378038	0.0696023	Cdh4
ENSMUSG00000028150	0.314115	0.00378829	0.0696629	Rorc
ENSMUSG00000035394	0.516199	0.00379314	0.0696671	Cfap53
ENSMUSG00000059213	-1.18891	0.00382179	0.070108	Ddn
ENSMUSG00000058558	0.263848	0.00384134	0.070381	Rpl5
ENSMUSG00000025930	0.507618	0.00388126	0.0709883	Msc
ENSMUSG00000041308	-0.223437	0.0038839	0.0709883	Sntb2
ENSMUSG00000032802	-0.317124	0.00390164	0.0712216	Srxn1
ENSMUSG00000097178	0.532447	0.00390611	0.0712216	2310002F09Rik
ENSMUSG00000020044	-0.196082	0.00392479	0.0713905	Timp3
ENSMUSG00000053111	0.684212	0.00392485	0.0713905	Fank1
ENSMUSG00000045777	-0.434283	0.00393597	0.0714473	Ifitm10
ENSMUSG00000018849	0.198081	0.00393744	0.0714473	Wwc1
ENSMUSG00000007989	-0.259083	0.00398134	0.0721081	Fzd3
ENSMUSG00000056978	-1.45719	0.00398342	0.0721081	Hamp2
ENSMUSG00000073664	-0.362622	0.00399985	0.0723187	Nbeal1
ENSMUSG00000100131	-0.276655	0.0040125	0.0724605	Gm28439
ENSMUSG00000002731	0.193991	0.00403059	0.0727	Prkra
ENSMUSG00000024256	0.742882	0.00403605	0.0727117	Adcyap1
ENSMUSG00000033955	-0.187832	0.00404996	0.0728558	Tnks1bp1
ENSMUSG00000038058	-0.282059	0.00405584	0.0728558	Nod1
ENSMUSG00000033623	-0.198285	0.00405855	0.0728558	Pcgf3
ENSMUSG00000060739	0.229318	0.00406454	0.0728766	Nsa2
ENSMUSG00000026600	-0.210227	0.00407887	0.072973	Soat1
ENSMUSG00000025006	-0.337316	0.0040796	0.072973	Sorbs1
ENSMUSG00000004231	0.544143	0.00411856	0.0734479	Pax2
ENSMUSG00000025044	0.603934	0.00412013	0.0734479	Msr1
ENSMUSG00000071415	0.274969	0.00412076	0.0734479	Rpl23
ENSMUSG00000008318	-0.441257	0.00413573	0.0735093	Relt
ENSMUSG00000028943	0.24749	0.00413961	0.0735093	Espn
ENSMUSG00000038555	0.35159	0.00414119	0.0735093	Reep2
ENSMUSG00000016262	-0.165579	0.00414755	0.0735093	Sertad4
ENSMUSG00000021221	-0.223765	0.00414858	0.0735093	Dpf3
ENSMUSG00000045934	-0.211574	0.00416209	0.0735993	Mtmr11
ENSMUSG00000057322	0.275183	0.00416785	0.0735993	Rpl38
ENSMUSG00000042662	-0.572588	0.00417135	0.0735993	Dusp15
ENSMUSG00000019055	-0.2294	0.00417577	0.0735993	Plod1
ENSMUSG00000034892	0.279727	0.00417806	0.0735993	Rps29
ENSMUSG00000006575	0.255168	0.0041901	0.0737252	Rundc3a
ENSMUSG00000107134	-0.471964	0.00421722	0.074116	Gm42528
ENSMUSG00000045201	0.281071	0.00422683	0.0741857	Lrrc3b
ENSMUSG00000026558	0.191732	0.00423103	0.0741857	Uck2
ENSMUSG00000042997	0.221497	0.0042421	0.0742935	Nhlrc3
ENSMUSG00000044667	-0.421718	0.00425119	0.0743662	Plppr4
ENSMUSG00000049517	0.289077	0.0042771	0.0747327	Rps23
ENSMUSG00000043456	-0.363965	0.00428388	0.0747645	Zfp536
ENSMUSG00000070327	-0.258819	0.00429326	0.0748416	Rnf213
ENSMUSG00000028108	-0.372011	0.00432094	0.0751993	Ecm1
ENSMUSG00000005980	0.557059	0.00432375	0.0751993	Dnase1
ENSMUSG00000028944	0.169929	0.00433516	0.0752422	Prkag2
ENSMUSG00000049122	-0.313436	0.00433999	0.0752422	Frmd3
ENSMUSG00000021904	-0.367487	0.00434339	0.0752422	Sema3g
ENSMUSG00000025203	-0.22774	0.00434617	0.0752422	Scd2
ENSMUSG00000032479	-0.223131	0.00436643	0.0755063	Map4
ENSMUSG00000030872	0.175164	0.00437686	0.0755999	Gga2
ENSMUSG00000032186	-0.351241	0.00443078	0.0764437	Tmod2
ENSMUSG00000039084	-0.363144	0.00450932	0.0776239	Chad
ENSMUSG00000028121	-0.241578	0.00450949	0.0776239	Bcar3
ENSMUSG00000036391	-0.259375	0.00457543	0.0783902	Sec24a
ENSMUSG00000027674	-0.41316	0.00457688	0.0783902	Pex5l
ENSMUSG00000022799	-0.303663	0.00457819	0.0783902	Arhgap31
ENSMUSG00000061414	-0.38552	0.00458267	0.0783902	Cracr2a
ENSMUSG00000062252	-0.314653	0.00458503	0.0783902	Lhfpl5
ENSMUSG00000002007	-0.74124	0.0045852	0.0783902	Srpk3
ENSMUSG00000097209	0.312069	0.00460096	0.0785707	AU022754
ENSMUSG00000037926	-0.298141	0.00462028	0.0788002	Ssh2
ENSMUSG00000106928	-0.418572	0.00463032	0.0788002	Gm43860
ENSMUSG00000025790	-0.191804	0.00463324	0.0788002	Slco3a1
ENSMUSG00000004891	-0.20191	0.0046353	0.0788002	Nes
ENSMUSG00000034842	-0.33974	0.00464891	0.0789425	Art3
ENSMUSG00000053783	0.522361	0.00466257	0.0790854	1700016K19Rik
ENSMUSG00000025856	0.20209	0.00467428	0.0791949	Pdgfa
ENSMUSG00000020077	0.251835	0.00468838	0.0793447	Srgn
ENSMUSG00000046605	0.236848	0.00470514	0.079539	B3gntl1
ENSMUSG00000028845	0.441177	0.00471897	0.0796616	Tekt2
ENSMUSG00000030353	0.323446	0.00472296	0.0796616	Tead4
ENSMUSG00000032942	-0.952772	0.00474998	0.079931	Ucp3
ENSMUSG00000027419	-0.202307	0.00475402	0.079931	Pcsk2
ENSMUSG00000052544	0.263102	0.00475483	0.079931	St6galnac3
ENSMUSG00000047888	-0.417998	0.0047671	0.080048	Tnrc6b
ENSMUSG00000108870	-0.542124	0.00479251	0.0803292	Gm44893
ENSMUSG00000030536	-0.22057	0.0047945	0.0803292	Iqgap1
ENSMUSG00000070498	-0.475652	0.00480141	0.0803557	Tmem132b
ENSMUSG00000032648	-0.316558	0.00481317	0.0804632	Pygm
ENSMUSG00000054263	-0.285498	0.00484513	0.0808336	Lifr
ENSMUSG00000005198	-0.282316	0.00484605	0.0808336	Polr2a
ENSMUSG00000042246	-0.306239	0.00486577	0.0810729	Tmc7
ENSMUSG00000052373	-0.422739	0.00488526	0.0812999	Mpp3
ENSMUSG00000039270	-0.352269	0.00489018	0.0812999	Megf9
ENSMUSG00000036687	0.303122	0.0049329	0.0816712	Tmem184a
ENSMUSG00000039952	-0.233798	0.00493448	0.0816712	Dag1
ENSMUSG00000066687	0.480936	0.00493479	0.0816712	Zbtb16
ENSMUSG00000042712	0.172351	0.00494073	0.0816712	Tceal9
ENSMUSG00000022205	0.169904	0.00494443	0.0816712	Sub1
ENSMUSG00000041841	0.286932	0.00494501	0.0816712	Rpl37
ENSMUSG00000032902	-0.25669	0.00496088	0.0818437	Slc16a1
ENSMUSG00000036550	-0.176917	0.0049728	0.0819507	Cnot1
ENSMUSG00000053580	-0.331594	0.00499371	0.0821921	Tanc2
ENSMUSG00000030249	-0.467932	0.00499835	0.0821921	Abcc9
ENSMUSG00000051048	0.282312	0.00501414	0.0823265	P4ha3
ENSMUSG00000029442	-0.496756	0.00501744	0.0823265	Wdr66
ENSMUSG00000032313	0.335803	0.00503385	0.082506	Tmem266
ENSMUSG00000028341	-0.269743	0.00505683	0.0827925	Nr4a3
ENSMUSG00000022105	-0.246332	0.00508773	0.0832081	Rb1
ENSMUSG00000070047	-0.410642	0.00516365	0.0843297	Fat1
ENSMUSG00000021217	-0.334086	0.00516749	0.0843297	Tshz3
ENSMUSG00000039611	0.214076	0.00522842	0.0852318	Pgap4
ENSMUSG00000079435	0.302294	0.00523749	0.0852873	Rpl36a
ENSMUSG00000020357	-0.321323	0.0052832	0.0859389	Flt4
ENSMUSG00000043991	-0.226095	0.00532182	0.0864738	Pura
ENSMUSG00000041570	-0.219142	0.00532971	0.0865088	Camsap2
ENSMUSG00000017756	-0.222152	0.00534169	0.08661	Slc12a7
ENSMUSG00000059401	-0.215274	0.00537311	0.086972	Mamld1
ENSMUSG00000003847	-0.295954	0.00537555	0.086972	Nfat5
ENSMUSG00000022139	-0.230869	0.00540378	0.0872606	Mbnl2
ENSMUSG00000022505	-0.205627	0.00540496	0.0872606	Emp2
ENSMUSG00000096883	-0.894131	0.00542902	0.087501	Shisa8
ENSMUSG00000028115	0.420396	0.00543146	0.087501	Bnipl
ENSMUSG00000031323	0.486978	0.00545254	0.0877468	Dmrtc1a
ENSMUSG00000042298	-0.255916	0.00549238	0.0882939	Ttc19
ENSMUSG00000040018	-0.20513	0.00551209	0.0883455	Cox15
ENSMUSG00000026923	-0.253955	0.00551257	0.0883455	Notch1
ENSMUSG00000048834	0.359757	0.00551796	0.0883455	Vstm2a
ENSMUSG00000022419	-0.317301	0.00551903	0.0883455	Deptor
ENSMUSG00000042306	0.563204	0.00552734	0.0883847	S100a14
ENSMUSG00000039179	0.78911	0.00554727	0.0886094	Tekt5
ENSMUSG00000040712	-0.225744	0.00557153	0.0889028	Camta2
ENSMUSG00000031778	0.236637	0.0055902	0.0891063	Cx3cl1
ENSMUSG00000022836	-0.168182	0.00560615	0.089181	Mylk
ENSMUSG00000031684	-0.232629	0.00560671	0.089181	Slc10a7
ENSMUSG00000035187	-0.235631	0.00563228	0.0892322	Nkx6-1
ENSMUSG00000018166	-0.221805	0.00563446	0.0892322	Erbb3
ENSMUSG00000002032	-0.329573	0.00563879	0.0892322	Tmem25
ENSMUSG00000000881	0.165263	0.00564418	0.0892322	Dlg3
ENSMUSG00000029287	-0.23936	0.00564453	0.0892322	Tgfbr3
ENSMUSG00000091680	-0.233787	0.00564543	0.0892322	Klhdc7b
ENSMUSG00000086843	0.290588	0.00565694	0.0893204	E030013I19Rik
ENSMUSG00000110105	-0.552936	0.00576882	0.0908721	Gm45844
ENSMUSG00000004864	0.279459	0.00577507	0.0908721	Mapk13
ENSMUSG00000049265	-0.351137	0.00578105	0.0908721	Kcnk3
ENSMUSG00000020137	-0.202402	0.00579123	0.0908721	Thap2
ENSMUSG00000054580	-0.260857	0.00579366	0.0908721	Pla2r1
ENSMUSG00000032860	-0.268556	0.00579501	0.0908721	P2ry2
ENSMUSG00000040711	-0.225885	0.0057974	0.0908721	Sh3pxd2b
ENSMUSG00000035184	0.300925	0.00582158	0.0911564	Fam124a
ENSMUSG00000024347	0.528684	0.00583004	0.0911941	Psd2
ENSMUSG00000019846	-0.363086	0.00589169	0.0919206	Lama4
ENSMUSG00000027966	-0.348676	0.00589471	0.0919206	Col11a1
ENSMUSG00000032637	-0.182487	0.00589477	0.0919206	Atxn2l
ENSMUSG00000035852	0.263546	0.00590176	0.0919345	Misp
ENSMUSG00000078453	0.280619	0.00596449	0.092734	Abracl
ENSMUSG00000018599	0.232213	0.00596538	0.092734	Mief2
ENSMUSG00000018217	-0.468846	0.00601603	0.093425	Pmp22
ENSMUSG00000038932	-0.344531	0.00603364	0.093602	Tcfl5
ENSMUSG00000015143	-0.203604	0.0060545	0.0937517	Actn1
ENSMUSG00000117725	0.248768	0.0060676	0.0937517	Gm50240
ENSMUSG00000037552	-0.208763	0.00607883	0.0937517	Plekhg2
ENSMUSG00000018593	-0.199512	0.00607891	0.0937517	Sparc
ENSMUSG00000040505	0.490162	0.006079	0.0937517	Abcg5
ENSMUSG00000040249	-0.477392	0.00608229	0.0937517	Lrp1
ENSMUSG00000042377	-0.295065	0.0060897	0.0937517	Fam83g
ENSMUSG00000036565	0.164553	0.00609302	0.0937517	Ttyh3
ENSMUSG00000032352	0.192229	0.0061046	0.0938341	Lrrc1
ENSMUSG00000032224	0.432697	0.00612655	0.0940756	Fam81a
ENSMUSG00000054252	-0.192193	0.00614365	0.0942412	Fgfr3
ENSMUSG00000022708	-0.644883	0.00614984	0.0942412	Zbtb20
ENSMUSG00000050567	-0.165312	0.00618701	0.0947147	Maml1
ENSMUSG00000001227	0.199333	0.00621336	0.0949556	Sema6b
ENSMUSG00000038342	-0.177141	0.00621534	0.0949556	Mlxip
ENSMUSG00000035237	-0.417317	0.00623708	0.0951911	Lcat
ENSMUSG00000021136	0.208814	0.00626309	0.0954916	Smoc1
ENSMUSG00000022339	-0.229199	0.00629178	0.0958321	Ebag9
ENSMUSG00000074800	0.301713	0.00630795	0.0959814	Gm4149
ENSMUSG00000099338	0.536743	0.00632267	0.0961084	2810030D12Rik
ENSMUSG00000051586	-0.262326	0.00637594	0.0967142	Mical3
ENSMUSG00000032356	0.566073	0.0063783	0.0967142	Rasgrf1
ENSMUSG00000030108	0.550428	0.00638176	0.0967142	Slc6a13
ENSMUSG00000055053	-0.230444	0.00639068	0.096752	Nfic
ENSMUSG00000051832	0.757151	0.00639924	0.0967845	E230016K23Rik
ENSMUSG00000037742	0.23144	0.00642898	0.0971368	Eef1a1
ENSMUSG00000032366	0.181535	0.00645874	0.0974889	Tpm1
ENSMUSG00000000958	-0.243578	0.00649585	0.0979509	Slc7a7
ENSMUSG00000034488	-0.582982	0.00653869	0.0984984	Edil3
ENSMUSG00000057069	-0.314684	0.0065684	0.0988472	Ero1b
ENSMUSG00000047344	-0.572551	0.0065897	0.0990689	Lancl3
ENSMUSG00000043668	0.313137	0.0066129	0.0993187	Tox3
ENSMUSG00000054720	-0.251065	0.00664648	0.0997237	Lrrc8c
ENSMUSG00000021068	-0.29531	0.00667315	0.100024	Nin
ENSMUSG00000032323	-0.702421	0.00675271	0.101116	Cyp11a1
ENSMUSG00000020150	-0.219007	0.00676747	0.101166	Gamt
ENSMUSG00000031986	-0.218815	0.00676942	0.101166	Sprtn
ENSMUSG00000021760	0.164262	0.00679932	0.101512	Gpx8
ENSMUSG00000035934	-0.179653	0.0068212	0.101585	Pknox2
ENSMUSG00000030411	0.546465	0.00682396	0.101585	Nova2
ENSMUSG00000028527	0.257027	0.00682541	0.101585	Ak4
ENSMUSG00000087341	-0.465894	0.00683116	0.101585	0610040F04Rik
ENSMUSG00000030753	0.167502	0.00690558	0.102513	Thap12
ENSMUSG00000013236	-0.1778	0.00690716	0.102513	Ptprs
ENSMUSG00000022957	-0.19542	0.00694083	0.102831	Itsn1
ENSMUSG00000034205	-0.405198	0.00694225	0.102831	Loxl2
ENSMUSG00000078496	0.485612	0.00702107	0.103897	Zfp982
ENSMUSG00000000782	-0.182871	0.007054	0.104126	Tcf7
ENSMUSG00000001334	-0.314203	0.00705479	0.104126	Fndc5
ENSMUSG00000020261	-0.213762	0.00705731	0.104126	Slc36a1
ENSMUSG00000097354	0.537632	0.00706584	0.10415	2310001H17Rik
ENSMUSG00000032482	0.196623	0.00708382	0.104313	Cspg5
ENSMUSG00000053963	0.395126	0.00709288	0.104345	Stum
ENSMUSG00000031775	-0.4126	0.00711387	0.104465	Pllp
ENSMUSG00000030223	0.421316	0.00712184	0.104465	Ptpro
ENSMUSG00000043168	0.393357	0.00712707	0.104465	4930426D05Rik
ENSMUSG00000029547	-0.168347	0.00712875	0.104465	Ints1
ENSMUSG00000095105	-0.548675	0.00714008	0.104529	Edaradd
ENSMUSG00000033066	-0.318911	0.00718559	0.105094	Gas7
ENSMUSG00000023010	0.168583	0.00719465	0.105124	Tmbim6
ENSMUSG00000025290	0.249131	0.0072204	0.105398	Rps24
ENSMUSG00000000402	0.335284	0.00726898	0.105958	Egfl6
ENSMUSG00000020102	-0.317528	0.00727497	0.105958	Slc16a7
ENSMUSG00000028360	0.577035	0.00727983	0.105958	Slc44a5
ENSMUSG00000078954	0.333957	0.00728766	0.10597	Arhgap8
ENSMUSG00000012428	-0.829568	0.00730969	0.106188	Steap4
ENSMUSG00000079480	0.231759	0.00733337	0.106343	Pin4
ENSMUSG00000030584	0.496277	0.0073345	0.106343	Dpf1
ENSMUSG00000058600	0.255358	0.00735155	0.106391	Rpl30
ENSMUSG00000026116	-0.23719	0.00735191	0.106391	Tmem131
ENSMUSG00000038954	0.222039	0.00736012	0.106408	Supt3
ENSMUSG00000038331	-1.06053	0.0074391	0.107446	Satb2
ENSMUSG00000031075	-0.247628	0.00745197	0.107469	Ano1
ENSMUSG00000033306	-0.350311	0.0074549	0.107469	Lpp
ENSMUSG00000041552	0.581494	0.00746292	0.107482	Ptchd1
ENSMUSG00000026494	-0.323338	0.00749347	0.107809	Kif26b
ENSMUSG00000046574	-0.22622	0.00749995	0.107809	Prr12
ENSMUSG00000097587	-0.566713	0.00756849	0.108691	4930578M01Rik
ENSMUSG00000021306	-0.324438	0.0076164	0.109275	Gpr137b
ENSMUSG00000024620	-0.23106	0.00763095	0.109379	Pdgfrb
ENSMUSG00000038623	-0.319886	0.00764417	0.109465	Tm6sf1
ENSMUSG00000095139	-0.375918	0.00769315	0.10988	Pou3f2
ENSMUSG00000021938	0.178418	0.00769366	0.10988	Pspc1
ENSMUSG00000024589	-0.151069	0.007695	0.10988	Nedd4l
ENSMUSG00000032135	-0.16626	0.00775525	0.110635	Mcam
ENSMUSG00000021339	-0.226196	0.00779118	0.111043	Mrs2
ENSMUSG00000087497	0.248164	0.00782126	0.111366	2810001G20Rik
ENSMUSG00000019768	-0.574102	0.0078496	0.111664	Esr1
ENSMUSG00000021983	-0.394073	0.00787504	0.111921	Atp8a2
ENSMUSG00000058420	0.39865	0.00789186	0.112054	Syt17
ENSMUSG00000034037	-0.24578	0.00791242	0.11224	Fgd5
ENSMUSG00000042043	0.19603	0.00792515	0.112315	Tbca
ENSMUSG00000020623	-0.278363	0.00798207	0.113016	Map2k6
ENSMUSG00000020744	-0.220562	0.0080289	0.113572	Slc25a19
ENSMUSG00000022462	-0.183847	0.00803953	0.113616	Slc38a2
ENSMUSG00000000295	0.28276	0.00806385	0.113853	Hddc2
ENSMUSG00000074912	0.674576	0.00808272	0.114012	Gm14207
ENSMUSG00000037638	0.302442	0.00812139	0.114184	Zbtb42
ENSMUSG00000001506	-0.990327	0.00812477	0.114184	Col1a1
ENSMUSG00000042284	-0.280303	0.00812594	0.114184	Itga1
ENSMUSG00000060530	-0.427356	0.00813192	0.114184	A930017M01Rik
ENSMUSG00000029310	0.166679	0.00813277	0.114184	Nudt9
ENSMUSG00000041468	-0.54422	0.00817058	0.114609	Gpr12
ENSMUSG00000039546	0.55734	0.0082445	0.115284	Ajap1
ENSMUSG00000024177	0.379959	0.008261	0.115284	Nme4
ENSMUSG00000039081	-0.248089	0.00826401	0.115284	Zfp503
ENSMUSG00000113029	0.501739	0.0082655	0.115284	Gm40578
ENSMUSG00000069662	-0.200427	0.00826757	0.115284	Marcks
ENSMUSG00000091712	-0.752443	0.00827214	0.115284	Sec14l5
ENSMUSG00000033910	0.177715	0.00827222	0.115284	Gucy1a1
ENSMUSG00000097545	-0.680744	0.00828425	0.115345	Mir124a-1hg
ENSMUSG00000068323	0.354763	0.00835376	0.116114	Slc4a5
ENSMUSG00000005667	0.24668	0.00836021	0.116114	Mthfd2
ENSMUSG00000044712	-0.302812	0.00836261	0.116114	Slc38a6
ENSMUSG00000040724	-0.50565	0.00837197	0.116137	Kcna2
ENSMUSG00000019951	-0.168695	0.00840323	0.116446	Uhrf1bp1l
ENSMUSG00000022220	-0.206594	0.00840972	0.116446	Adcy4
ENSMUSG00000029088	0.482557	0.00842138	0.116501	Kcnip4
ENSMUSG00000027859	-0.584616	0.0084306	0.116522	Ngf
ENSMUSG00000033209	-0.282468	0.00853688	0.117882	Ttc28
ENSMUSG00000042845	-0.65288	0.00856616	0.118179	Wfdc12
ENSMUSG00000032358	0.444333	0.00857518	0.118195	Fam83b
ENSMUSG00000116180	0.3151	0.00860451	0.118491	Gm49492
ENSMUSG00000089804	0.316137	0.00866907	0.119271	Gm16136
ENSMUSG00000032875	-0.173847	0.00875248	0.120309	Arhgef17
ENSMUSG00000024248	0.200615	0.00876436	0.120362	Cox7a2l
ENSMUSG00000022604	-0.23417	0.00877294	0.120371	Cep97
ENSMUSG00000059412	0.601545	0.00882174	0.12093	Fxyd2
ENSMUSG00000060969	-0.157625	0.00883961	0.120946	Irx1
ENSMUSG00000017561	-0.200747	0.00884223	0.120946	Crlf3
ENSMUSG00000031488	0.243043	0.0088515	0.120946	Rab11fip1
ENSMUSG00000035954	-0.237777	0.00885497	0.120946	Dock4
ENSMUSG00000026204	-0.503514	0.00889192	0.121341	Ptprn
ENSMUSG00000011257	0.148154	0.00891706	0.121574	Pabpc4
ENSMUSG00000055137	0.408045	0.00893006	0.121641	Sugct
ENSMUSG00000005716	-0.450565	0.00894862	0.121784	Pvalb
ENSMUSG00000026872	-0.288026	0.00899185	0.122163	Zeb2
ENSMUSG00000032554	-0.4098	0.00899681	0.122163	Trf
ENSMUSG00000031239	0.224117	0.00900807	0.122163	Itm2a
ENSMUSG00000043061	0.177966	0.00903873	0.122163	Tmem18
ENSMUSG00000035498	0.293737	0.00904558	0.122163	Cdcp1
ENSMUSG00000029182	0.472766	0.00905779	0.122163	Fam166c
ENSMUSG00000054065	0.236996	0.00906358	0.122163	Pkp3
ENSMUSG00000028643	0.234823	0.00907153	0.122163	Svbp
ENSMUSG00000062456	0.44832	0.00909092	0.122163	Rpl9-ps6
ENSMUSG00000042073	0.254679	0.00909096	0.122163	Abhd14b
ENSMUSG00000023032	-0.230912	0.00909222	0.122163	Slc4a8
ENSMUSG00000006464	-0.173553	0.00909282	0.122163	Bbs1
ENSMUSG00000041617	-0.294511	0.00909458	0.122163	Ccdc74a
ENSMUSG00000021395	0.170811	0.00910067	0.122163	Spin1
ENSMUSG00000021719	-0.439069	0.00911117	0.122163	Rgs7bp
ENSMUSG00000036136	0.251029	0.00911131	0.122163	Fam110c
ENSMUSG00000066058	-0.482874	0.00911423	0.122163	Cldn19
ENSMUSG00000029348	-0.302989	0.00912629	0.122216	Asphd2
ENSMUSG00000045467	0.491243	0.00914187	0.122316	Ttll13
ENSMUSG00000020721	-0.27188	0.00917633	0.122646	Helz
ENSMUSG00000025154	-0.349749	0.00918688	0.122646	Arhgap19
ENSMUSG00000052911	-0.191654	0.00919095	0.122646	Lamb2
ENSMUSG00000112627	-0.477916	0.00920112	0.122673	4933412E12Rik
ENSMUSG00000046637	0.418618	0.00926237	0.123322	Ttc34
ENSMUSG00000032246	0.290064	0.00927186	0.123322	Calml4
ENSMUSG00000112388	0.507304	0.00927428	0.123322	AI463170
ENSMUSG00000062960	-0.308628	0.0093116	0.123709	Kdr
ENSMUSG00000029338	-0.239827	0.00932115	0.123727	Antxr2
ENSMUSG00000057092	0.358439	0.00936339	0.124178	Fxyd3
ENSMUSG00000096768	-0.471106	0.00937226	0.124187	Gm47283
ENSMUSG00000002603	-0.232208	0.00938581	0.124257	Tgfb1
ENSMUSG00000033579	-0.49105	0.00939817	0.1243	Fa2h
ENSMUSG00000020566	-0.247887	0.00940558	0.1243	Atp6v1c2
ENSMUSG00000039159	-0.167544	0.00941757	0.124326	Ube2h
ENSMUSG00000053175	-0.510077	0.00943356	0.124326	Bcl3
ENSMUSG00000034329	0.313373	0.00944037	0.124326	Brip1
ENSMUSG00000085684	-0.45843	0.00944106	0.124326	4930469K13Rik
ENSMUSG00000055024	-0.230211	0.00944877	0.124326	Ep300
ENSMUSG00000028394	0.165504	0.00952093	0.125092	Pole3
ENSMUSG00000018906	-0.195523	0.00952352	0.125092	P4ha2
ENSMUSG00000021690	-0.20075	0.00954476	0.125261	Jmy
ENSMUSG00000002413	-0.221465	0.00962431	0.126196	Braf
ENSMUSG00000050854	0.36339	0.00963615	0.126241	Tmem125
ENSMUSG00000067736	-0.250067	0.00965944	0.126436	Gm10222
ENSMUSG00000031400	-0.213248	0.00970158	0.126878	G6pdx
ENSMUSG00000019590	-0.2291	0.00971156	0.126898	Cyb561
ENSMUSG00000024873	0.250371	0.00972014	0.1269	Cnih2
ENSMUSG00000025422	0.336139	0.00974744	0.127147	Agap2
ENSMUSG00000116858	-0.267762	0.00976353	0.127247	Gm49797
ENSMUSG00000020473	-0.220182	0.00978215	0.127379	Aebp1
ENSMUSG00000026578	0.211058	0.00979346	0.127416	Ccdc181
ENSMUSG00000055629	0.163297	0.00982788	0.127719	B4galnt4
ENSMUSG00000024902	0.17996	0.00983367	0.127719	Mrpl11
ENSMUSG00000029163	-0.209945	0.00988195	0.128236	Emilin1
ENSMUSG00000020272	-0.317748	0.00990688	0.128449	Stk10
ENSMUSG00000047228	-0.422613	0.00992648	0.128478	A2ml1
ENSMUSG00000024302	0.182994	0.00993844	0.128478	Dtna
ENSMUSG00000026880	0.226482	0.00994498	0.128478	Stom
ENSMUSG00000029661	-0.310034	0.00995387	0.128478	Col1a2
ENSMUSG00000028226	-0.186984	0.00996131	0.128478	Mmp16
ENSMUSG00000044475	0.19043	0.00996721	0.128478	Ascc1
ENSMUSG00000026436	-0.227871	0.00997519	0.128478	Elk4
ENSMUSG00000003233	-0.231009	0.00998001	0.128478	Dvl3
ENSMUSG00000005973	0.163221	0.00998893	0.128478	Rcn1
ENSMUSG00000031765	-0.283933	0.00999437	0.128478	Mt1
ENSMUSG00000021175	0.266903	0.0100226	0.128732	Cdca7l
ENSMUSG00000033377	-0.253529	0.0100498	0.128906	Palmd
ENSMUSG00000040054	-0.177614	0.0100533	0.128906	Baz2a
ENSMUSG00000031871	-0.191512	0.0100967	0.1293	Cdh5
ENSMUSG00000033350	-0.180794	0.0101011	0.1293	Chst2
ENSMUSG00000019820	-0.307135	0.0101432	0.129727	Utrn
ENSMUSG00000111669	0.469366	0.0101678	0.129835	Gm31698
ENSMUSG00000085704	0.410515	0.0101688	0.129835	4921531C22Rik
ENSMUSG00000020303	-0.310871	0.0101949	0.130009	Stc2
ENSMUSG00000020105	0.279917	0.0101996	0.130009	Lrig3
ENSMUSG00000031885	-0.159595	0.0102137	0.130079	Cbfb
ENSMUSG00000041762	0.212707	0.0102276	0.13008	Gpr155
ENSMUSG00000030471	0.190914	0.0102311	0.13008	Zdhhc13
ENSMUSG00000074782	0.441532	0.0102582	0.13023	4833422C13Rik
ENSMUSG00000118521	-0.387141	0.0102675	0.13023	Gm52948
ENSMUSG00000026939	0.295598	0.0102689	0.13023	Tmem141
ENSMUSG00000025362	0.269878	0.0103107	0.130599	Rps26
ENSMUSG00000032344	-0.47192	0.0103152	0.130599	Cgas
ENSMUSG00000019990	-0.246573	0.0103288	0.130661	Pde7b
ENSMUSG00000057531	0.217512	0.0103488	0.130804	Dtnbp1
ENSMUSG00000015224	-0.222997	0.0103612	0.130852	Cyp2j9
ENSMUSG00000108218	0.256362	0.010392	0.131072	Olfr1372-ps1
ENSMUSG00000086770	0.309723	0.010396	0.131072	Gm15351
ENSMUSG00000020182	0.567163	0.0104126	0.131073	Ddc
ENSMUSG00000111758	0.358333	0.0104135	0.131073	Gm30373
ENSMUSG00000024254	0.61	0.0104223	0.131074	Abcg8
ENSMUSG00000111888	0.446185	0.0104396	0.131182	Gm46212
ENSMUSG00000053024	-0.607248	0.0104585	0.13131	Cntn2
ENSMUSG00000045103	-0.262917	0.0104975	0.13169	Dmd
ENSMUSG00000004317	-0.304772	0.0105565	0.13232	Clcn5
ENSMUSG00000026058	0.375451	0.010579	0.132456	Khdrbs2
ENSMUSG00000021061	-0.199318	0.010593	0.132456	Sptb
ENSMUSG00000029121	0.393047	0.0105965	0.132456	Crmp1
ENSMUSG00000034422	-0.278753	0.0106024	0.132456	Parp14
ENSMUSG00000002769	0.47327	0.0106148	0.132501	Gnmt
ENSMUSG00000035403	-0.344932	0.0106394	0.132698	Crb2
ENSMUSG00000057880	0.170238	0.0106594	0.132837	Abat
ENSMUSG00000027422	-0.207225	0.0106707	0.132855	Rrbp1
ENSMUSG00000026442	-0.264096	0.0106864	0.132855	Nfasc
ENSMUSG00000006356	0.183136	0.0106873	0.132855	Crip2
ENSMUSG00000092232	-0.587608	0.010711	0.133041	Gm20521
ENSMUSG00000055210	-0.420968	0.0107211	0.133057	Foxd2
ENSMUSG00000038354	-0.284433	0.010753	0.133343	Ankrd35
ENSMUSG00000041828	-0.485775	0.0107916	0.133711	Abca8a
ENSMUSG00000047632	0.416805	0.0108008	0.133715	Fgfbp3
ENSMUSG00000043822	-0.392282	0.0108475	0.134183	Adamtsl5
ENSMUSG00000030235	-0.208365	0.0108736	0.134395	Slco1c1
ENSMUSG00000012405	0.232352	0.0109699	0.135475	Rpl15
ENSMUSG00000032399	0.201975	0.0110274	0.136074	Rpl4
ENSMUSG00000058006	-0.315288	0.0110393	0.136101	Mdn1
ENSMUSG00000036570	0.230877	0.0110477	0.136101	Fxyd1
ENSMUSG00000074925	-0.280164	0.0111025	0.136589	Ptar1
ENSMUSG00000046480	-0.787765	0.011117	0.136589	Scn4b
ENSMUSG00000036123	-0.770939	0.0111195	0.136589	Slc9a3
ENSMUSG00000062794	0.440721	0.0111235	0.136589	Zfp599
ENSMUSG00000028081	0.229151	0.0111456	0.136749	Rps3a1
ENSMUSG00000109198	-0.514722	0.0111798	0.136984	D7Bwg0826e
ENSMUSG00000038264	-0.525693	0.0111862	0.136984	Sema7a
ENSMUSG00000001419	-0.185373	0.0112101	0.136984	Mef2d
ENSMUSG00000097863	0.6162	0.0112162	0.136984	1010001B22Rik
ENSMUSG00000052369	0.175309	0.0112174	0.136984	Tmem106c
ENSMUSG00000097124	0.43048	0.0112192	0.136984	A530020G20Rik
ENSMUSG00000030020	-0.210708	0.0112373	0.137093	Prickle2
ENSMUSG00000083621	0.487017	0.0112506	0.137145	Gm14586
ENSMUSG00000020532	-0.22144	0.0112717	0.13729	Acaca
ENSMUSG00000041849	-0.256851	0.0112892	0.137393	Card6
ENSMUSG00000100546	0.332342	0.0113039	0.137461	Gm29483
ENSMUSG00000025324	-0.388085	0.0113798	0.138272	Atp10a
ENSMUSG00000029095	-0.397585	0.0114121	0.138553	Ablim2
ENSMUSG00000004933	0.237444	0.0114832	0.139304	Matk
ENSMUSG00000027954	0.252412	0.0114953	0.139339	Efna1
ENSMUSG00000025083	-0.211442	0.0115198	0.139345	Afap1l2
ENSMUSG00000006205	-0.211559	0.0115311	0.139345	Htra1
ENSMUSG00000038181	-0.149416	0.0115312	0.139345	Chpf2
ENSMUSG00000035649	-0.227756	0.0115327	0.139345	Zcchc7
ENSMUSG00000038463	-0.265676	0.0115971	0.14001	Olfml2b
ENSMUSG00000032122	-0.768815	0.0116109	0.140065	Slc37a2
ENSMUSG00000030120	-0.172616	0.011628	0.140159	Mlf2
ENSMUSG00000063838	0.348916	0.011662	0.140456	Cdc42ep5
ENSMUSG00000027087	-0.267102	0.0116797	0.140502	Itgav
ENSMUSG00000043621	0.285313	0.0116899	0.140502	Ubxn10
ENSMUSG00000112375	0.463025	0.011707	0.140502	Gm38560
ENSMUSG00000079022	-0.834542	0.0117085	0.140502	Col22a1
ENSMUSG00000030268	0.451316	0.0117124	0.140502	Bcat1
ENSMUSG00000038886	-0.166287	0.0117953	0.141384	Man2a2
ENSMUSG00000027577	0.36253	0.0119019	0.14247	Chrna4
ENSMUSG00000057134	-0.222168	0.0119048	0.14247	Ado
ENSMUSG00000000530	-0.179176	0.0119269	0.142622	Acvrl1
ENSMUSG00000017291	-0.291836	0.0119573	0.142734	Taok1
ENSMUSG00000036863	0.278502	0.0119583	0.142734	Syde2
ENSMUSG00000028518	-0.278868	0.0119647	0.142734	Prkaa2
ENSMUSG00000034308	0.247604	0.0120347	0.143456	Sdr42e1
ENSMUSG00000070461	-0.291597	0.0120954	0.144004	9230112E08Rik
ENSMUSG00000020220	-0.216022	0.0120999	0.144004	Vps13d
ENSMUSG00000034252	-0.159253	0.0121231	0.144167	Senp6
ENSMUSG00000031207	-0.178801	0.0121701	0.144612	Msn
ENSMUSG00000043648	0.499498	0.0121993	0.144771	Pld6
ENSMUSG00000059486	-0.185417	0.0122122	0.144771	Kbtbd2
ENSMUSG00000019762	-0.476556	0.0122123	0.144771	Iyd
ENSMUSG00000034832	-0.225219	0.0122663	0.145297	Tet3
ENSMUSG00000069114	-0.269978	0.0123042	0.145523	Zbtb10
ENSMUSG00000025225	-0.181896	0.0123085	0.145523	Nfkb2
ENSMUSG00000029270	0.197094	0.0123143	0.145523	Dipk1a
ENSMUSG00000031483	0.144025	0.0123263	0.14555	Erlin2
ENSMUSG00000074634	-0.551998	0.0123558	0.145785	Tmem267
ENSMUSG00000034471	-0.158049	0.0123701	0.14584	Caskin2
ENSMUSG00000034573	-0.187579	0.0123993	0.146069	Ptpn13
ENSMUSG00000001247	0.235927	0.0124207	0.146207	Lsr
ENSMUSG00000036641	0.217577	0.0124325	0.146233	Ccdc148
ENSMUSG00000024298	-0.255236	0.0124662	0.146515	Zfp871
ENSMUSG00000086158	0.270497	0.0125232	0.14707	Ccpg1os
ENSMUSG00000037111	-0.194955	0.0125544	0.147322	Setd7
ENSMUSG00000023571	0.233822	0.0125799	0.147505	C1qtnf12
ENSMUSG00000032577	0.248218	0.0126414	0.148036	Mapkapk3
ENSMUSG00000056602	-0.25532	0.0126448	0.148036	Fry
ENSMUSG00000006574	0.736492	0.0126744	0.148268	Slc4a1
ENSMUSG00000043592	-0.519769	0.0126954	0.148398	Unc5cl
ENSMUSG00000042784	0.383547	0.0127125	0.148483	Muc1
ENSMUSG00000086401	0.473446	0.0127265	0.148532	Gm15559
ENSMUSG00000049916	0.511213	0.0127405	0.148577	2610318N02Rik
ENSMUSG00000025140	-0.185188	0.0127506	0.148577	Pycr1
ENSMUSG00000028893	-0.196682	0.012761	0.148577	Sesn2
ENSMUSG00000062901	-0.186501	0.0127698	0.148577	Klhl24
ENSMUSG00000031250	-0.393404	0.0128393	0.149271	Tnmd
ENSMUSG00000044177	0.185584	0.0128587	0.149381	Wfikkn2
ENSMUSG00000022479	-0.522689	0.0128777	0.14944	Vdr
ENSMUSG00000002249	0.194248	0.0128836	0.14944	Tead3
ENSMUSG00000032394	0.211522	0.0128953	0.14946	Igdcc3
ENSMUSG00000045482	-0.209941	0.0129537	0.150022	Trrap
ENSMUSG00000040584	-0.307766	0.0129841	0.150259	Abcb1a
ENSMUSG00000045464	0.266502	0.0130144	0.150334	2810002D19Rik
ENSMUSG00000042750	0.212781	0.0130222	0.150334	Bex2
ENSMUSG00000040557	0.256545	0.0130237	0.150334	Mettl27
ENSMUSG00000054003	0.507625	0.0130305	0.150334	Tdrd9
ENSMUSG00000028521	-0.240421	0.0130513	0.150422	Slc35d1
ENSMUSG00000046330	0.284079	0.0130652	0.150422	Rpl37a
ENSMUSG00000062328	0.270156	0.0130684	0.150422	Rpl17
ENSMUSG00000030889	-0.48333	0.013078	0.150422	Vwa3a
ENSMUSG00000029094	-0.174014	0.0131108	0.150684	Afap1
ENSMUSG00000087236	0.555419	0.0131269	0.150688	Kif28
ENSMUSG00000024529	-0.19783	0.0131311	0.150688	Lox
ENSMUSG00000059974	0.195539	0.0131772	0.151046	Ntm
ENSMUSG00000107728	-0.389378	0.0132032	0.151046	Gm38910
ENSMUSG00000035678	0.446722	0.0132036	0.151046	Tnfsf9
ENSMUSG00000036395	-0.366454	0.0132066	0.151046	Glb1l2
ENSMUSG00000038884	-0.302571	0.0132124	0.151046	Shfl
ENSMUSG00000086390	0.500419	0.0132799	0.151702	1810019D21Rik
ENSMUSG00000020961	-0.234553	0.0132968	0.151781	Ston2
ENSMUSG00000035206	-0.173314	0.0133108	0.151826	Sppl2b
ENSMUSG00000045027	0.558101	0.0133237	0.151857	Prss22
ENSMUSG00000009828	-0.177165	0.0133867	0.152347	Cilk1
ENSMUSG00000009207	-0.206776	0.0133868	0.152347	Lnpk
ENSMUSG00000089998	0.327492	0.013412	0.152519	Phtf1os
ENSMUSG00000103108	0.451606	0.0134454	0.152783	Rncr4
ENSMUSG00000037138	-0.172284	0.0134567	0.152796	Aff3
ENSMUSG00000024036	-0.364027	0.0134866	0.153021	Slc37a1
ENSMUSG00000038855	-0.157707	0.0135886	0.154062	Itpkb
ENSMUSG00000097187	0.377373	0.0136004	0.15408	Gm19426
ENSMUSG00000001911	-0.203367	0.0136397	0.15441	Nfix
ENSMUSG00000050840	-0.431738	0.0136673	0.154606	Cdh20
ENSMUSG00000062296	0.634278	0.0136934	0.154785	Trank1
ENSMUSG00000093565	0.37521	0.0137085	0.154839	Rab26os
ENSMUSG00000073888	0.220004	0.0137212	0.154867	Ccl27a
ENSMUSG00000006469	-0.680987	0.0137363	0.154921	Slc34a3
ENSMUSG00000046711	0.221805	0.0137865	0.155145	Hmga1
ENSMUSG00000066036	-0.247213	0.0137882	0.155145	Ubr4
ENSMUSG00000031906	-0.427857	0.0137972	0.155145	Smpd3
ENSMUSG00000047793	-0.231569	0.0137973	0.155145	Sned1
ENSMUSG00000046432	0.169819	0.0138404	0.155508	Bex3
ENSMUSG00000021838	-0.250363	0.0138502	0.155508	Samd4
ENSMUSG00000041445	-0.235104	0.0138625	0.15553	Mmrn2
ENSMUSG00000028447	0.158606	0.0139258	0.156025	Dctn3
ENSMUSG00000026313	-0.191516	0.0139273	0.156025	Hdac4
ENSMUSG00000078161	0.235974	0.0139464	0.156123	Erich3
ENSMUSG00000064294	-0.364551	0.0139659	0.156225	Aox3
ENSMUSG00000040824	0.214529	0.0139772	0.156236	Snrpd2
ENSMUSG00000102344	0.49096	0.0140145	0.156405	9430053O09Rik
ENSMUSG00000031320	0.229269	0.0140342	0.156405	Rps4x
ENSMUSG00000060487	-0.281356	0.0140394	0.156405	Samd5
ENSMUSG00000037624	0.220499	0.0140445	0.156405	Kcnk2
ENSMUSG00000032243	-0.276237	0.0140485	0.156405	Itga11
ENSMUSG00000030994	0.269115	0.0140608	0.156405	D7Ertd443e
ENSMUSG00000021009	-0.220973	0.0140675	0.156405	Ptpn21
ENSMUSG00000058886	0.153587	0.0140753	0.156405	Deaf1
ENSMUSG00000056598	0.275129	0.0141029	0.156499	Drc3
ENSMUSG00000069833	-0.309964	0.0141045	0.156499	Ahnak
ENSMUSG00000046434	0.161555	0.0141286	0.156651	Hnrnpa1
ENSMUSG00000005442	-0.191047	0.0141426	0.156691	Cic
ENSMUSG00000031386	-0.204702	0.0142384	0.157636	Hcfc1
ENSMUSG00000014361	-0.188065	0.0142855	0.158042	Mertk
ENSMUSG00000039117	-0.178739	0.0143682	0.15884	Taf4
ENSMUSG00000026972	0.231882	0.0143924	0.158906	Arrdc1
ENSMUSG00000021375	-0.165709	0.0143952	0.158906	Kif13a
ENSMUSG00000063704	-0.356845	0.0144066	0.158915	Mapk15
ENSMUSG00000024393	-0.183905	0.0144204	0.158951	Prrc2a
ENSMUSG00000031901	0.224495	0.0145541	0.160308	Dus2
ENSMUSG00000052397	0.149363	0.0145669	0.160332	Ezr
ENSMUSG00000050721	-0.190396	0.0146122	0.160713	Plekho2
ENSMUSG00000020701	-0.434455	0.014717	0.161748	Tmem132e
ENSMUSG00000057440	-0.250985	0.0147501	0.161993	Mpp7
ENSMUSG00000085184	0.445298	0.0147705	0.1621	4933439K11Rik
ENSMUSG00000044433	0.166413	0.0148049	0.162358	Camsap3
ENSMUSG00000027327	0.181581	0.0148265	0.162477	1700037H04Rik
ENSMUSG00000050957	0.448507	0.0148455	0.162567	Insl6
ENSMUSG00000022860	0.532362	0.0148952	0.16283	Chodl
ENSMUSG00000023977	-0.175139	0.0148974	0.16283	Ubr2
ENSMUSG00000029032	0.209652	0.0149019	0.16283	Arhgef16
ENSMUSG00000026726	-0.369392	0.0149196	0.162905	Cubn
ENSMUSG00000037418	-0.462034	0.0149815	0.163463	Best1
ENSMUSG00000028047	0.268343	0.0150033	0.163582	Thbs3
ENSMUSG00000057060	0.264775	0.0150811	0.164312	Slc35f3
ENSMUSG00000027806	-0.219168	0.0151057	0.164462	Tsc22d2
ENSMUSG00000034098	0.526866	0.0151235	0.16452	Fstl5
ENSMUSG00000025481	0.503514	0.0151329	0.16452	Urah
ENSMUSG00000031902	-0.142774	0.0151973	0.165101	Nfatc3
ENSMUSG00000015745	-0.226945	0.015249	0.165492	Plekho1
ENSMUSG00000024579	-0.221377	0.0152574	0.165492	Pcyox1l
ENSMUSG00000059456	0.251732	0.0152739	0.165492	Ptk2b
ENSMUSG00000015970	0.28636	0.0152844	0.165492	Chdh
ENSMUSG00000085347	0.379662	0.0152915	0.165492	Hk1os
ENSMUSG00000042678	-0.29397	0.0153178	0.165492	Myo15
ENSMUSG00000053214	-0.576492	0.0153253	0.165492	Gm9899
ENSMUSG00000039968	-0.22904	0.0153411	0.165492	Rsbn1l
ENSMUSG00000035245	-0.183919	0.0153425	0.165492	Eogt
ENSMUSG00000063409	-0.648239	0.0153431	0.165492	Lrrc43
ENSMUSG00000019832	0.260694	0.0153661	0.165577	Rab32
ENSMUSG00000061477	0.255019	0.0153729	0.165577	Rps7
ENSMUSG00000067288	0.252045	0.0154047	0.165801	Rps28
ENSMUSG00000030417	0.185428	0.0154181	0.165827	Pdcd5
ENSMUSG00000027796	-0.30108	0.0155353	0.166969	Smad9
ENSMUSG00000025321	-0.347303	0.0155985	0.167529	Itgb8
ENSMUSG00000027416	0.207736	0.0156359	0.167775	Otor
ENSMUSG00000037613	-0.292467	0.0156513	0.167775	Tnfrsf23
ENSMUSG00000026674	-0.248212	0.0156548	0.167775	Ddr2
ENSMUSG00000086587	0.401982	0.0156851	0.16798	Gm11837
ENSMUSG00000022358	-0.202519	0.0157071	0.168096	Fbxo32
ENSMUSG00000006457	0.449186	0.0158127	0.169083	Actn3
ENSMUSG00000070509	0.142236	0.0158218	0.169083	Rgma
ENSMUSG00000069085	-0.249331	0.0158507	0.169167	Dytn
ENSMUSG00000025240	-0.195831	0.015852	0.169167	Sacm1l
ENSMUSG00000020460	0.241474	0.0158763	0.169306	Rps27a
ENSMUSG00000042594	-0.152517	0.0159161	0.16957	Sh2b3
ENSMUSG00000051159	0.447432	0.0159286	0.16957	Cited1
ENSMUSG00000034211	0.156279	0.0159348	0.16957	Mrps17
ENSMUSG00000029343	-0.482601	0.0159993	0.170136	Crybb1
ENSMUSG00000015968	-0.237219	0.0160321	0.170365	Cacna1d
ENSMUSG00000025794	0.221344	0.0160496	0.170431	Rpl14
ENSMUSG00000004961	0.339351	0.0160917	0.170605	Syt5
ENSMUSG00000042388	0.411434	0.0160962	0.170605	Dlgap3
ENSMUSG00000026193	-0.366364	0.0161006	0.170605	Fn1
ENSMUSG00000026676	0.390428	0.0161112	0.170605	Ccdc3
ENSMUSG00000032777	-0.154595	0.0161249	0.170629	Gtf3c1
ENSMUSG00000020620	-0.349617	0.0161673	0.170855	Abca8b
ENSMUSG00000038402	-0.163769	0.0161688	0.170855	Foxf2
ENSMUSG00000003731	-0.145744	0.016203	0.171096	Kpna6
ENSMUSG00000043716	0.221494	0.0162228	0.171185	Rpl7
ENSMUSG00000013663	-0.214652	0.0162805	0.171674	Pten
ENSMUSG00000026697	-0.672067	0.0163278	0.172052	Myoc
ENSMUSG00000032715	0.396146	0.0163634	0.172308	Trib3
ENSMUSG00000037300	-0.147272	0.0163771	0.172331	Ttc13
ENSMUSG00000013523	-0.263431	0.0163902	0.172349	Bcas1
ENSMUSG00000020230	0.150432	0.0164108	0.172445	Prmt2
ENSMUSG00000041124	0.188954	0.016444	0.172673	Msantd4
ENSMUSG00000021125	-0.260585	0.0164798	0.172819	Arg2
ENSMUSG00000074748	-0.146426	0.0164808	0.172819	Atxn7l3b
ENSMUSG00000003038	0.159914	0.0165182	0.17303	Hmgn2
ENSMUSG00000039384	0.330833	0.0165266	0.17303	Dusp10
ENSMUSG00000041734	-0.199864	0.0165371	0.17303	Kirrel
ENSMUSG00000015966	0.391389	0.0165468	0.17303	Il17rb
ENSMUSG00000036634	-0.551561	0.0165608	0.173056	Mag
ENSMUSG00000043811	0.352811	0.0165939	0.173207	Rtn4r
ENSMUSG00000001687	-0.149569	0.0166212	0.173207	Ubl3
ENSMUSG00000051154	0.160973	0.016624	0.173207	Commd3
ENSMUSG00000021411	-0.242279	0.0166527	0.173207	Pxdc1
ENSMUSG00000032773	-0.393748	0.0166529	0.173207	Chrm1
ENSMUSG00000062627	-0.197944	0.0166542	0.173207	Mysm1
ENSMUSG00000037196	0.36676	0.0166557	0.173207	Pacrg
ENSMUSG00000027170	0.166264	0.0166925	0.173471	Eif3m
ENSMUSG00000023456	0.161252	0.0167054	0.173485	Tpi1
ENSMUSG00000043531	-0.176085	0.0168079	0.174361	Sorcs1
ENSMUSG00000040761	-0.324881	0.0168128	0.174361	Spen
ENSMUSG00000007207	0.240725	0.0168472	0.174597	Stx1a
ENSMUSG00000003949	-0.198875	0.0168949	0.174778	Hlf
ENSMUSG00000036902	-0.234863	0.0168978	0.174778	Neto2
ENSMUSG00000028351	0.238391	0.0168994	0.174778	Brinp1
ENSMUSG00000020439	-0.199801	0.016949	0.175171	Smtn
ENSMUSG00000057337	-0.263208	0.0170049	0.175628	Chst3
ENSMUSG00000055675	-0.288212	0.0170643	0.176121	Kbtbd11
ENSMUSG00000038388	-0.212539	0.0170999	0.17635	Mpp6
ENSMUSG00000038056	-0.290313	0.0171165	0.17635	Kmt2c
ENSMUSG00000042744	-0.321768	0.0171224	0.17635	Hectd4
ENSMUSG00000020936	-0.134785	0.0171333	0.17635	Nmt1
ENSMUSG00000103715	0.274703	0.0172139	0.17704	4933431K14Rik
ENSMUSG00000031503	-0.331195	0.0172238	0.17704	Col4a2
ENSMUSG00000037400	-0.153793	0.0172425	0.177069	Atp11b
ENSMUSG00000023039	0.396684	0.0172501	0.177069	Krt7
ENSMUSG00000045671	-0.185278	0.0172947	0.177405	Spred2
ENSMUSG00000040061	-0.433492	0.017308	0.177422	Plcb2
ENSMUSG00000045672	-0.198922	0.0174314	0.178565	Col27a1
ENSMUSG00000038569	0.233396	0.0174889	0.179033	Rad9b
ENSMUSG00000027580	-0.23795	0.0175519	0.179556	Helz2
ENSMUSG00000008167	0.200117	0.0175937	0.179862	Fbxw9
ENSMUSG00000020577	0.181562	0.0176193	0.179871	Tspan13
ENSMUSG00000031004	-0.242893	0.0176207	0.179871	Mki67
ENSMUSG00000067219	-0.391792	0.0176411	0.179871	Nipal1
ENSMUSG00000037681	-0.422102	0.0176424	0.179871	Esyt3
ENSMUSG00000040562	0.231473	0.0177216	0.180323	Gstm2
ENSMUSG00000038619	0.133121	0.0177274	0.180323	Ensa
ENSMUSG00000022772	-0.16536	0.0177299	0.180323	Senp5
ENSMUSG00000060636	0.274064	0.0177345	0.180323	Rpl35a
ENSMUSG00000028063	-0.137774	0.0179024	0.181907	Lmna
ENSMUSG00000000552	-0.169589	0.0179455	0.182203	Zfp385a
ENSMUSG00000045679	-0.350534	0.0179557	0.182203	Pqlc3
ENSMUSG00000055044	0.358927	0.0179775	0.182302	Pdlim1
ENSMUSG00000064337	-0.19402	0.017994	0.18232	mt-Rnr1
ENSMUSG00000021730	-0.546467	0.0180035	0.18232	Hcn1
ENSMUSG00000063382	-0.187991	0.0180445	0.182613	Bcl9l
ENSMUSG00000045128	0.258473	0.0180676	0.182724	Rpl18a
ENSMUSG00000028111	-0.588297	0.0181491	0.183425	Ctsk
ENSMUSG00000061787	0.241712	0.0182184	0.183924	Rps17
ENSMUSG00000030717	0.211835	0.0182229	0.183924	Nupr1
ENSMUSG00000027254	-0.59633	0.0182822	0.184289	Map1a
ENSMUSG00000039774	0.30551	0.0182835	0.184289	Galnt12
ENSMUSG00000030917	0.226194	0.0183175	0.184509	Tmem159
ENSMUSG00000014547	-0.161592	0.01839	0.185115	Wdfy2
ENSMUSG00000022974	-0.235186	0.0184092	0.185185	Paxbp1
ENSMUSG00000041669	-0.430976	0.0184727	0.1857	Prima1
ENSMUSG00000044408	0.159556	0.0185019	0.185869	Sptssa
ENSMUSG00000075376	-0.207822	0.01852	0.185927	Rc3h2
ENSMUSG00000031344	0.595515	0.0185687	0.186293	Gabrq
ENSMUSG00000058546	0.217692	0.0185867	0.186349	Rpl23a
ENSMUSG00000069072	-0.313274	0.018605	0.186409	Slc7a14
ENSMUSG00000034101	-0.206037	0.0186308	0.186508	Ctnnd1
ENSMUSG00000031221	0.159021	0.0186397	0.186508	Igbp1
ENSMUSG00000001027	0.464408	0.0186654	0.186578	Scn4a
ENSMUSG00000028986	0.151996	0.0186714	0.186578	Klhl7
ENSMUSG00000055323	-0.478	0.0187206	0.186839	Gm9967
ENSMUSG00000007880	-0.214617	0.0187223	0.186839	Arid1a
ENSMUSG00000031647	-0.300677	0.0187516	0.187007	Mfap3l
ENSMUSG00000028495	0.211678	0.0187949	0.187315	Rps6
ENSMUSG00000027865	-0.167034	0.0188223	0.187465	Gdap2
ENSMUSG00000022973	-0.341458	0.0188532	0.187648	Synj1
ENSMUSG00000016150	0.456509	0.0188828	0.187792	Tenm1
ENSMUSG00000018678	-0.166485	0.0188926	0.187792	Sp2
ENSMUSG00000063317	-0.311193	0.0189349	0.188089	Usp31
ENSMUSG00000030494	0.179264	0.0189923	0.188431	Rhpn2
ENSMUSG00000037344	-0.144915	0.0190159	0.188431	Slc12a9
ENSMUSG00000002900	-0.273152	0.0190283	0.188431	Lamb1
ENSMUSG00000089726	0.27455	0.0190326	0.188431	Mir17hg
ENSMUSG00000029135	-0.230564	0.0190356	0.188431	Fosl2
ENSMUSG00000018919	0.583943	0.0190443	0.188431	Tm4sf5
ENSMUSG00000108621	-0.209046	0.0190674	0.188536	Gm33989
ENSMUSG00000045284	0.220975	0.0190879	0.188607	Dcaf12l1
ENSMUSG00000031502	-0.32504	0.0190996	0.188607	Col4a1
ENSMUSG00000039637	-0.181148	0.0191133	0.188619	Coro7
ENSMUSG00000053441	-0.213078	0.0191493	0.188726	Adamts19
ENSMUSG00000029313	-0.185383	0.0191599	0.188726	Aff1
ENSMUSG00000037990	-0.255594	0.0191617	0.188726	Sh3rf3
ENSMUSG00000073236	0.232192	0.0191999	0.188978	2500004C02Rik
ENSMUSG00000047844	0.236301	0.0192144	0.188998	Bex4
ENSMUSG00000014776	-0.457393	0.0193013	0.189715	Nol3
ENSMUSG00000066964	-0.366958	0.0193219	0.189715	Tmem211
ENSMUSG00000005621	-0.153392	0.019325	0.189715	Zfp592
ENSMUSG00000036986	-0.141611	0.0193548	0.189884	Pml
ENSMUSG00000086844	-0.566594	0.0193711	0.189919	B230206H07Rik
ENSMUSG00000038077	-0.313509	0.0194135	0.190212	Kcna6
ENSMUSG00000046447	0.154538	0.0194574	0.190518	Camk2n1
ENSMUSG00000015305	-0.232808	0.0194805	0.190621	Sash1
ENSMUSG00000021638	0.221331	0.0195211	0.190894	Ocln
ENSMUSG00000030203	-0.187258	0.0195709	0.191206	Dusp16
ENSMUSG00000028626	-0.164978	0.0196158	0.191206	Col9a2
ENSMUSG00000073565	0.345377	0.0196211	0.191206	Prr16
ENSMUSG00000034602	-0.134047	0.0196224	0.191206	Mon2
ENSMUSG00000062014	-0.173392	0.0196267	0.191206	Gmfb
ENSMUSG00000057278	0.215678	0.0196291	0.191206	Snrpg
ENSMUSG00000051036	0.282773	0.0196663	0.191445	Ttc24
ENSMUSG00000032231	0.193943	0.0196869	0.191522	Anxa2
ENSMUSG00000056342	-0.228684	0.0197153	0.191674	Usp34
ENSMUSG00000040797	-0.541048	0.0197323	0.191716	Iqsec3
ENSMUSG00000041720	-0.168192	0.0197539	0.191803	Pi4ka
ENSMUSG00000060938	0.245605	0.0197736	0.19187	Rpl26
ENSMUSG00000032115	-0.163401	0.0198198	0.192195	Hyou1
ENSMUSG00000021448	0.311528	0.0199231	0.193072	Shc3
ENSMUSG00000004040	-0.145699	0.0199581	0.193224	Stat3
ENSMUSG00000034429	0.200024	0.0199795	0.193224	Zfp707
ENSMUSG00000024002	-0.223654	0.0199943	0.193224	Brd4
ENSMUSG00000038816	-0.175841	0.0200006	0.193224	Ctnnal1
ENSMUSG00000011034	0.471481	0.0200028	0.193224	Slc5a1
ENSMUSG00000022371	-0.350116	0.020042	0.19339	Col14a1
ENSMUSG00000074305	-0.228041	0.0200457	0.19339	Peak1
ENSMUSG00000047324	-0.366245	0.0200889	0.19363	4931429P17Rik
ENSMUSG00000063450	-0.20499	0.0200963	0.19363	Syne2
ENSMUSG00000008682	0.205758	0.0202543	0.194942	Rpl10
ENSMUSG00000027630	-0.190042	0.0202582	0.194942	Tbl1xr1
ENSMUSG00000029657	-0.15588	0.0202726	0.194955	Hsph1
ENSMUSG00000116305	-0.362069	0.0203139	0.195195	Lncppara
ENSMUSG00000055494	-0.438047	0.0203234	0.195195	Gm14168
ENSMUSG00000022801	-0.173482	0.0203655	0.195392	Lrch3
ENSMUSG00000020275	-0.274845	0.0203698	0.195392	Rel
ENSMUSG00000036257	0.179312	0.0203878	0.195398	Pnpla8
ENSMUSG00000002028	-0.292023	0.02042	0.195398	Kmt2a
ENSMUSG00000038914	-0.153177	0.0204218	0.195398	Dido1
ENSMUSG00000020611	-0.148084	0.0204248	0.195398	Gna13
ENSMUSG00000063611	-0.333548	0.0204431	0.195398	Gm10134
ENSMUSG00000050592	-0.422699	0.0204507	0.195398	Fam78a
ENSMUSG00000044505	0.317562	0.0204611	0.195398	Lingo4
ENSMUSG00000024474	0.136792	0.0205138	0.195777	Ik
ENSMUSG00000019916	-0.141982	0.0205333	0.195839	P4ha1
ENSMUSG00000047638	-0.352428	0.0205534	0.195907	Nr1h4
ENSMUSG00000029859	0.201102	0.0206019	0.196245	Epha1
ENSMUSG00000034739	0.625907	0.0206728	0.196729	Mfrp
ENSMUSG00000030495	-0.408888	0.0206788	0.196729	Slc7a10
ENSMUSG00000006307	-0.16999	0.0207913	0.197578	Kmt2b
ENSMUSG00000068966	-0.20785	0.0207962	0.197578	Zbtb34
ENSMUSG00000118246	0.324255	0.0208073	0.197578	Gm6052
ENSMUSG00000027230	-0.168516	0.0208524	0.197778	Creb3l1
ENSMUSG00000032297	0.506882	0.0208546	0.197778	Celf6
ENSMUSG00000021514	-0.202554	0.0208859	0.19795	Zfp369
ENSMUSG00000027163	0.165403	0.0209649	0.198574	Commd9
ENSMUSG00000034898	-0.228916	0.0210517	0.199229	Filip1
ENSMUSG00000072620	0.481151	0.0210722	0.199229	Slfn2
ENSMUSG00000023066	-0.2012	0.0210737	0.199229	Rttn
ENSMUSG00000051361	-0.501063	0.02116	0.199738	6030498E09Rik
ENSMUSG00000037649	0.203613	0.02116	0.199738	H2-DMa
ENSMUSG00000047810	0.333233	0.0211735	0.199738	Ccdc88b
ENSMUSG00000032523	-0.358362	0.0211806	0.199738	Hhatl
ENSMUSG00000048481	-0.188775	0.021212	0.19991	Mypop
ENSMUSG00000038526	-0.15541	0.0212257	0.199914	Car14
ENSMUSG00000046096	-0.18698	0.0212669	0.200177	Mosmo
ENSMUSG00000027489	0.391118	0.0212836	0.200209	Necab3
ENSMUSG00000046159	0.472819	0.0213389	0.200604	Chrm3
ENSMUSG00000031029	0.193083	0.0213647	0.200722	Eif3f
ENSMUSG00000071226	-0.312321	0.0214194	0.20111	Cecr2
ENSMUSG00000042625	-0.145558	0.0214903	0.20165	Safb2
ENSMUSG00000032010	-0.198107	0.0215294	0.201892	Usp2
ENSMUSG00000071073	0.288715	0.02168	0.203178	Lrrc73
ENSMUSG00000028385	0.205521	0.0217083	0.203316	Snx30
ENSMUSG00000024234	-0.181591	0.0217473	0.203555	Mtpap
ENSMUSG00000069769	-0.188903	0.0217672	0.203615	Msi2
ENSMUSG00000034845	-0.209669	0.0217955	0.203743	Plvap
ENSMUSG00000035615	-0.27682	0.0218079	0.203743	Frmpd1
ENSMUSG00000012848	0.257818	0.0218718	0.204208	Rps5
ENSMUSG00000022965	0.144605	0.0218956	0.204208	Ifngr2
ENSMUSG00000066607	-0.16622	0.0219011	0.204208	Insyn1
ENSMUSG00000050677	0.46518	0.0219118	0.204208	Ccdc96
ENSMUSG00000026238	0.15245	0.0219755	0.204675	Ptma
ENSMUSG00000021669	-0.164921	0.022113	0.205741	Cert1
ENSMUSG00000038150	0.160179	0.0221172	0.205741	Ormdl3
ENSMUSG00000022449	-0.440036	0.0221568	0.205982	Adamts20
ENSMUSG00000038893	0.23858	0.0221839	0.206085	Fam117a
ENSMUSG00000041688	-0.207702	0.0222095	0.206085	Amot
ENSMUSG00000074093	0.183981	0.0222419	0.206085	Svip
ENSMUSG00000021738	-0.177088	0.022245	0.206085	Atxn7
ENSMUSG00000037652	-0.208666	0.0222491	0.206085	Phc3
ENSMUSG00000000579	0.178591	0.0222499	0.206085	Dynlt1c
ENSMUSG00000028681	-0.321687	0.0223083	0.206499	Ptch2
ENSMUSG00000031101	0.585126	0.0223569	0.206696	Sash3
ENSMUSG00000005882	-0.153837	0.022357	0.206696	Uqcc1
ENSMUSG00000029614	0.212519	0.0223714	0.206702	Rpl6
ENSMUSG00000031785	-0.183303	0.0224178	0.207005	Adgrg1
ENSMUSG00000026102	-0.207896	0.022476	0.207227	Inpp1
ENSMUSG00000036862	-0.266971	0.022484	0.207227	Dchs1
ENSMUSG00000020716	-0.281068	0.0224941	0.207227	Nf1
ENSMUSG00000034853	-0.192189	0.0225042	0.207227	Acot11
ENSMUSG00000041444	-0.264019	0.0225107	0.207227	Arhgap32
ENSMUSG00000109127	-0.487799	0.0225245	0.207228	Gm31135
ENSMUSG00000022197	-0.292541	0.0225813	0.207624	Pdzd2
ENSMUSG00000075254	-0.201907	0.022605	0.207706	Heg1
ENSMUSG00000027111	-0.205406	0.0226203	0.207706	Itga6
ENSMUSG00000027397	-0.198868	0.0226315	0.207706	Slc20a1
ENSMUSG00000006204	-0.634154	0.0226453	0.207706	Cdcp3
ENSMUSG00000046449	0.475662	0.0226683	0.207775	Nexmif
ENSMUSG00000108461	0.379233	0.0226804	0.207775	AV356131
ENSMUSG00000031393	-0.208026	0.0227636	0.20841	Mecp2
ENSMUSG00000033307	0.195055	0.0228204	0.208804	Mif
ENSMUSG00000073471	0.211579	0.0228356	0.208816	Rsph3a
ENSMUSG00000090733	0.284144	0.0228758	0.209009	Rps27
ENSMUSG00000108348	0.446374	0.0228844	0.209009	Gm42372
ENSMUSG00000084803	-0.677673	0.0229067	0.209086	5830444B04Rik
ENSMUSG00000019851	0.292467	0.0229295	0.209167	Perp
ENSMUSG00000031147	-0.393662	0.0229734	0.209441	Magix
ENSMUSG00000030655	-0.22351	0.0230454	0.209834	Smg1
ENSMUSG00000034023	0.247483	0.0230459	0.209834	Fancd2
ENSMUSG00000031853	0.215893	0.0230582	0.209834	Map3k21
ENSMUSG00000028465	-0.1808	0.0231158	0.210231	Tln1
ENSMUSG00000032913	-0.198939	0.023226	0.211106	Lrig2
ENSMUSG00000079442	-0.201753	0.0232587	0.211153	St6galnac4
ENSMUSG00000038242	-0.497515	0.0232859	0.211153	Aox4
ENSMUSG00000044071	0.447677	0.0232912	0.211153	Tafa2
ENSMUSG00000070985	0.638198	0.0233	0.211153	Acnat1
ENSMUSG00000044788	-0.277245	0.0233094	0.211153	Fads6
ENSMUSG00000041220	-0.244444	0.0233152	0.211153	Elovl6
ENSMUSG00000024222	0.224329	0.0233374	0.211183	Fkbp5
ENSMUSG00000020827	-0.170964	0.0233539	0.211183	Mink1
ENSMUSG00000024807	-0.146754	0.0233605	0.211183	Syvn1
ENSMUSG00000026778	-0.18732	0.0233889	0.211313	Prkcq
ENSMUSG00000032318	0.214659	0.023417	0.21144	Isl2
ENSMUSG00000078670	0.181239	0.0234715	0.211757	Fam174b
ENSMUSG00000028565	-0.258466	0.0234802	0.211757	Nfia
ENSMUSG00000035048	0.197555	0.023528	0.212061	Anapc13
ENSMUSG00000075289	-0.373747	0.0236748	0.213257	Carns1
ENSMUSG00000024979	-0.312945	0.0237026	0.213351	Tectb
ENSMUSG00000116056	0.320544	0.0237135	0.213351	Gm4544
ENSMUSG00000002477	0.160018	0.0237443	0.213472	Snrpd1
ENSMUSG00000006740	-0.167071	0.0237553	0.213472	Kif5b
ENSMUSG00000022723	-0.207579	0.0238037	0.213722	Crybg3
ENSMUSG00000039852	-0.216096	0.0238115	0.213722	Rere
ENSMUSG00000029016	-0.206954	0.0238937	0.214332	Clcn6
ENSMUSG00000066979	0.125665	0.0239127	0.214375	Bub3
ENSMUSG00000068284	-0.214357	0.023927	0.214377	Usf3
ENSMUSG00000001751	-0.135166	0.0240003	0.214699	Naglu
ENSMUSG00000040274	-0.297874	0.0240004	0.214699	Cdk6
ENSMUSG00000023830	-0.259325	0.0240057	0.214699	Igf2r
ENSMUSG00000022885	-0.206373	0.0240426	0.214901	St6gal1
ENSMUSG00000054733	0.236849	0.0241361	0.215605	Msra
ENSMUSG00000103520	0.386318	0.0241535	0.215605	1110025M09Rik
ENSMUSG00000042035	-0.178593	0.024169	0.215605	Igsf3
ENSMUSG00000030451	-0.264854	0.0241806	0.215605	Herc2
ENSMUSG00000070695	-0.551153	0.0241928	0.215605	Cntnap5a
ENSMUSG00000055022	-0.207074	0.0242206	0.215646	Cntn1
ENSMUSG00000039001	0.23984	0.024226	0.215646	Rps21
ENSMUSG00000049504	-0.217026	0.0243327	0.216468	Proser1
ENSMUSG00000028393	0.154764	0.0244079	0.217009	Alad
ENSMUSG00000007653	0.450409	0.024496	0.21747	Gabrb2
ENSMUSG00000028927	-0.179048	0.024509	0.21747	Padi2
ENSMUSG00000046607	0.213182	0.0245146	0.21747	Hrk
ENSMUSG00000089997	0.404843	0.0245175	0.21747	1810020O05Rik
ENSMUSG00000033029	0.271128	0.0245497	0.217628	1700088E04Rik
ENSMUSG00000117942	-0.370105	0.0246037	0.217978	Maskbp3
ENSMUSG00000044367	0.192772	0.0247626	0.219257	Slc16a13
ENSMUSG00000004885	0.280422	0.0248695	0.220075	Crabp2
ENSMUSG00000030711	0.224655	0.0248993	0.220209	Sult1a1
ENSMUSG00000038013	-0.160887	0.0249751	0.22075	Wipf2
ENSMUSG00000078877	0.283657	0.0249965	0.220809	Gm14295
ENSMUSG00000048216	-0.277351	0.025017	0.220861	Gpr85
ENSMUSG00000029650	-0.25612	0.0250672	0.22109	Slc46a3
ENSMUSG00000059146	-0.365393	0.0250722	0.22109	Ntrk3
ENSMUSG00000021303	0.43062	0.0251325	0.221492	Gng4
ENSMUSG00000081214	0.403336	0.0251534	0.221547	Rpl35a-ps2
ENSMUSG00000030513	0.160199	0.0251742	0.221601	Pcsk6
ENSMUSG00000032040	0.17771	0.0252308	0.221852	Dcps
ENSMUSG00000029814	0.214475	0.0252322	0.221852	Igf2bp3
ENSMUSG00000022336	0.177621	0.0253034	0.222348	Eif3e
ENSMUSG00000036943	-0.178215	0.0253301	0.222426	Rab8b
ENSMUSG00000053565	0.164263	0.0253528	0.222426	Eif3k
ENSMUSG00000039824	0.230449	0.0253565	0.222426	Myl6b
ENSMUSG00000068617	0.221905	0.0254684	0.22318	Efcab1
ENSMUSG00000036304	0.212715	0.0254811	0.22318	Zdhhc23
ENSMUSG00000026377	0.15913	0.0254868	0.22318	Nifk
ENSMUSG00000062078	-0.198027	0.0255104	0.223257	Qk
ENSMUSG00000039474	-0.150009	0.0255506	0.223479	Wfs1
ENSMUSG00000020185	-0.475404	0.0256456	0.22418	E2f7
ENSMUSG00000029648	-0.264999	0.0256651	0.22422	Flt1
ENSMUSG00000027018	0.181322	0.0257159	0.224497	Hat1
ENSMUSG00000031948	0.133184	0.0257265	0.224497	Kars
ENSMUSG00000039497	0.173817	0.0257962	0.224975	Dse
ENSMUSG00000022176	0.309474	0.0258213	0.22503	Rem2
ENSMUSG00000041974	0.203006	0.0258324	0.22503	Spidr
ENSMUSG00000041895	-0.129071	0.0258576	0.225119	Wipi1
ENSMUSG00000022912	-0.157034	0.0258767	0.225121	Pros1
ENSMUSG00000039908	-0.184351	0.0259234	0.225121	Slc26a11
ENSMUSG00000026547	-0.171706	0.0259249	0.225121	Tagln2
ENSMUSG00000063383	0.391925	0.0259251	0.225121	Zfp947
ENSMUSG00000001855	-0.162323	0.0259325	0.225121	Nup214
ENSMUSG00000045394	0.191632	0.0259779	0.225179	Epcam
ENSMUSG00000045410	0.163769	0.0259829	0.225179	Akr1e1
ENSMUSG00000062997	0.2008	0.0259839	0.225179	Rpl35
ENSMUSG00000032280	-0.138848	0.0260655	0.225757	Tle3
ENSMUSG00000031762	-0.385038	0.026082	0.225769	Mt2
ENSMUSG00000045659	-0.171675	0.0261474	0.22607	Plekha7
ENSMUSG00000057841	0.234539	0.0261581	0.22607	Rpl32
ENSMUSG00000039298	0.139475	0.0261617	0.22607	Cdk5rap2
ENSMUSG00000031380	0.419397	0.026192	0.22618	Vegfd
ENSMUSG00000026425	-0.170558	0.0262344	0.22618	Srgap2
ENSMUSG00000023947	-0.225281	0.0262369	0.22618	Nfkbie
ENSMUSG00000027500	0.367291	0.026237	0.22618	Stmn2
ENSMUSG00000035357	0.148282	0.0262494	0.22618	Pdzrn3
ENSMUSG00000079414	0.466105	0.0263021	0.22636	Gm11110
ENSMUSG00000055976	-0.291853	0.0263099	0.22636	Cldn23
ENSMUSG00000045039	-0.166604	0.0263154	0.22636	Megf8
ENSMUSG00000040297	-0.194514	0.0263586	0.226543	Suco
ENSMUSG00000022389	-0.126248	0.0263696	0.226543	Tef
ENSMUSG00000030265	-0.201659	0.0263817	0.226543	Kras
ENSMUSG00000027356	0.374488	0.0264041	0.226606	Fermt1
ENSMUSG00000038775	0.240553	0.0264357	0.226748	Vill
ENSMUSG00000048022	-0.22543	0.0264958	0.227135	Tmem229a
ENSMUSG00000027996	0.263066	0.0265217	0.227228	Sfrp2
ENSMUSG00000086061	0.456167	0.0265883	0.227669	Gm13075
ENSMUSG00000020738	0.128964	0.0266465	0.227955	Sumo2
ENSMUSG00000022914	-0.166985	0.026652	0.227955	Brwd1
ENSMUSG00000024924	-0.155419	0.0267203	0.22841	Vldlr
ENSMUSG00000023067	-0.190934	0.0267961	0.228929	Cdkn1a
ENSMUSG00000021262	0.138102	0.0268723	0.229431	Evl
ENSMUSG00000026974	0.151403	0.0268896	0.229431	Zmynd19
ENSMUSG00000009569	-0.169894	0.0269006	0.229431	Mrtfb
ENSMUSG00000024076	-0.326102	0.0269713	0.229815	Vit
ENSMUSG00000062753	0.262198	0.0269779	0.229815	AI413582
ENSMUSG00000048004	-0.389347	0.0269913	0.229815	Tmem196
ENSMUSG00000036169	-0.214435	0.0270485	0.230172	Sostdc1
ENSMUSG00000039218	-0.216177	0.0270957	0.230443	Srrm2
ENSMUSG00000022234	0.142816	0.0271311	0.23059	Cct5
ENSMUSG00000001131	-0.34996	0.0271436	0.23059	Timp1
ENSMUSG00000021027	-0.171871	0.0273087	0.231606	Ralgapa1
ENSMUSG00000074578	0.287426	0.0273139	0.231606	Zfas1
ENSMUSG00000022416	0.549766	0.0273267	0.231606	Cacna1i
ENSMUSG00000033361	0.143255	0.0273303	0.231606	Prrg3
ENSMUSG00000036192	-0.521675	0.0273399	0.231606	Rorb
ENSMUSG00000085929	0.526828	0.0274057	0.232033	Gm13421
ENSMUSG00000040268	-0.194508	0.0274495	0.232158	Plekha1
ENSMUSG00000039976	0.125273	0.0274513	0.232158	Tbc1d16
ENSMUSG00000039987	-0.19872	0.0275361	0.232745	Phtf2
ENSMUSG00000027297	0.441137	0.0275667	0.232873	Ltk
ENSMUSG00000026156	0.324246	0.0275955	0.232986	B3gat2
ENSMUSG00000086814	0.463315	0.0276284	0.233024	Gm15677
ENSMUSG00000073102	0.363551	0.0276335	0.233024	Drc1
ENSMUSG00000040351	0.152201	0.0276464	0.233024	Ankib1
ENSMUSG00000053460	-0.172614	0.0276835	0.233032	Ggcx
ENSMUSG00000089810	-0.260918	0.0276844	0.233032	Gm16536
ENSMUSG00000020457	0.128765	0.0277131	0.233032	Drg1
ENSMUSG00000090919	0.384065	0.0277162	0.233032	Pabpc4l
ENSMUSG00000005447	0.247787	0.0277246	0.233032	Pafah1b3
ENSMUSG00000018199	-0.217151	0.0277475	0.233095	Ro60
ENSMUSG00000035569	-0.187518	0.0277633	0.233097	Ankrd11
ENSMUSG00000041594	0.164158	0.0278259	0.233493	Tmtc4
ENSMUSG00000056268	-0.201106	0.0279117	0.233899	Dennd1b
ENSMUSG00000034621	-0.170512	0.027912	0.233899	Gpatch8
ENSMUSG00000070803	0.318271	0.0279208	0.233899	Cited4
ENSMUSG00000056145	-0.437775	0.0279423	0.233949	AI504432
ENSMUSG00000017404	0.224787	0.027959	0.233959	Rpl19
ENSMUSG00000057895	0.18528	0.0280202	0.234341	Zfp105
ENSMUSG00000034595	-0.17314	0.0281121	0.234765	Ppp1r18
ENSMUSG00000057818	-0.472366	0.0281268	0.234765	1600029O15Rik
ENSMUSG00000027188	0.201199	0.0281301	0.234765	Pamr1
ENSMUSG00000015522	-0.137511	0.0281443	0.234765	Arnt
ENSMUSG00000000303	0.159202	0.0281488	0.234765	Cdh1
ENSMUSG00000017400	-0.441244	0.028168	0.234795	Stac2
ENSMUSG00000071757	0.143556	0.028233	0.235207	Zhx2
ENSMUSG00000043572	0.226914	0.0282696	0.235322	Pars2
ENSMUSG00000104106	0.488201	0.0282875	0.235322	Gm10848
ENSMUSG00000021932	0.205158	0.0282935	0.235322	Rnaseh2b
ENSMUSG00000042082	-0.200005	0.0283702	0.235829	Arsb
ENSMUSG00000030782	-0.159246	0.0284612	0.236453	Tgfb1i1
ENSMUSG00000040481	-0.207147	0.0284765	0.236453	Bptf
ENSMUSG00000040282	0.238342	0.0285097	0.236598	Cdin1
ENSMUSG00000109780	0.397945	0.0285389	0.236671	Gm45447
ENSMUSG00000056215	-0.390487	0.0285622	0.236671	Lrguk
ENSMUSG00000047747	-0.182782	0.0285804	0.236671	Rnf150
ENSMUSG00000025591	0.232052	0.0285977	0.236671	Tma16
ENSMUSG00000041890	-0.139563	0.0286106	0.236671	Git2
ENSMUSG00000029207	-0.204006	0.0286128	0.236671	Apbb2
ENSMUSG00000029823	-0.147264	0.0286786	0.237034	Luc7l2
ENSMUSG00000058586	0.193183	0.0286993	0.237034	Serhl
ENSMUSG00000046337	-0.570852	0.0287037	0.237034	Fam178b
ENSMUSG00000046699	0.342436	0.0287765	0.237504	Slitrk4
ENSMUSG00000047281	0.303079	0.0288635	0.238092	Sfn
ENSMUSG00000078584	-0.14649	0.0288953	0.238129	AU022252
ENSMUSG00000070814	0.190279	0.0288995	0.238129	Zswim9
ENSMUSG00000025732	0.322024	0.0289522	0.238338	Mcrip2
ENSMUSG00000034165	0.164622	0.0289626	0.238338	Ccnd3
ENSMUSG00000054226	0.133745	0.0289778	0.238338	Tprkb
ENSMUSG00000031453	-0.221091	0.0289881	0.238338	Rasa3
ENSMUSG00000047181	0.134708	0.0290165	0.238441	Samd14
ENSMUSG00000032193	-0.176418	0.0290513	0.238569	Ldlr
ENSMUSG00000009772	0.386147	0.0290744	0.238569	Nuak2
ENSMUSG00000026043	-0.299249	0.0290843	0.238569	Col3a1
ENSMUSG00000022210	0.161117	0.0291203	0.238569	Dhrs4
ENSMUSG00000021365	-0.185809	0.0291392	0.238569	Nedd9
ENSMUSG00000037661	0.400275	0.029144	0.238569	Gpr160
ENSMUSG00000074466	0.317031	0.0291486	0.238569	Gm15417
ENSMUSG00000020737	0.178945	0.0291726	0.238569	Jpt1
ENSMUSG00000028834	0.432268	0.0291998	0.238569	Trim63
ENSMUSG00000034532	0.209242	0.0292019	0.238569	Fbxo16
ENSMUSG00000032925	-0.219843	0.0292211	0.238569	Itgbl1
ENSMUSG00000025278	-0.183342	0.0292316	0.238569	Flnb
ENSMUSG00000037541	0.223372	0.0292378	0.238569	Shank2
ENSMUSG00000035960	0.154097	0.029272	0.238719	Apex1
ENSMUSG00000027204	-0.33278	0.02931	0.238901	Fbn1
ENSMUSG00000030317	-0.451187	0.0293834	0.239369	Timp4
ENSMUSG00000026988	0.154148	0.0294161	0.239506	Wdsub1
ENSMUSG00000027890	0.203532	0.0294422	0.239589	Gstm4
ENSMUSG00000038546	-0.156088	0.0295009	0.239928	Ranbp9
ENSMUSG00000024526	-0.532799	0.0295156	0.239928	Cidea
ENSMUSG00000066952	-0.294963	0.0295436	0.240026	Myo1h
ENSMUSG00000022807	-0.149712	0.029563	0.240054	Osbpl11
ENSMUSG00000078515	-0.157361	0.0295893	0.240139	Ddi2
ENSMUSG00000047205	-0.142203	0.0296301	0.240273	Dusp18
ENSMUSG00000032815	0.200333	0.0296428	0.240273	Fanca
ENSMUSG00000030518	0.260965	0.0296537	0.240273	Fam189a1
ENSMUSG00000035829	0.128039	0.0297019	0.240535	Ppp1r26
ENSMUSG00000083811	-0.385985	0.0297368	0.240543	Gm13071
ENSMUSG00000038900	0.245879	0.0297397	0.240543	Rpl12
ENSMUSG00000086266	0.334211	0.0297509	0.240543	Igf2os
ENSMUSG00000047675	0.209586	0.0297692	0.240562	Rps8
ENSMUSG00000101493	0.421102	0.029801	0.240595	2810405F17Rik
ENSMUSG00000031517	0.179736	0.0298051	0.240595	Gpm6a
ENSMUSG00000038116	0.156878	0.0298684	0.240977	Phf20
ENSMUSG00000052712	0.137519	0.0299186	0.241139	BC004004
ENSMUSG00000034917	0.238606	0.0299205	0.241139	Tjp3
ENSMUSG00000058589	0.169487	0.0300446	0.24201	Anks1b
ENSMUSG00000038393	0.158699	0.0300943	0.242281	Txnip
ENSMUSG00000025198	0.176461	0.0301137	0.242308	Erlin1
ENSMUSG00000018932	0.172353	0.0301415	0.242385	Map2k3
ENSMUSG00000056019	-0.219085	0.0301554	0.242385	Zfp709
ENSMUSG00000055435	-0.205918	0.0302165	0.242717	Maf
ENSMUSG00000059291	0.235367	0.030234	0.242717	Rpl11
ENSMUSG00000030303	0.532336	0.030245	0.242717	Far2
ENSMUSG00000056947	-0.328729	0.0302995	0.242803	Mab21l1
ENSMUSG00000028799	-0.120777	0.0303012	0.242803	Zfp362
ENSMUSG00000018474	-0.178945	0.0303213	0.242803	Chd3
ENSMUSG00000034245	0.135837	0.0303436	0.242803	Hdac11
ENSMUSG00000038274	0.242552	0.0303448	0.242803	Fau
ENSMUSG00000028369	-0.401386	0.0303524	0.242803	Svep1
ENSMUSG00000020774	-0.396362	0.0305084	0.243922	Aspa
ENSMUSG00000039286	-0.167574	0.030599	0.244516	Fndc3b
ENSMUSG00000050229	-0.159461	0.0306855	0.245078	Pigm
ENSMUSG00000037415	-0.131413	0.0307214	0.245235	Ranbp10
ENSMUSG00000030432	0.208538	0.0307396	0.24525	Rpl28
ENSMUSG00000050334	0.214241	0.0308297	0.245839	C130071C03Rik
ENSMUSG00000021699	-0.252981	0.0308653	0.245902	Pde4d
ENSMUSG00000087635	-0.364805	0.0308702	0.245902	Gm13414
ENSMUSG00000033191	-0.184719	0.0309107	0.246087	Tie1
ENSMUSG00000060268	0.31065	0.0309375	0.246087	Armh1
ENSMUSG00000096914	0.483526	0.0309529	0.246087	Galntl6
ENSMUSG00000035407	-0.196348	0.0309588	0.246087	Kank4
ENSMUSG00000039087	-0.181255	0.030988	0.24619	Rreb1
ENSMUSG00000000320	0.362612	0.0310349	0.246432	Alox12
ENSMUSG00000062647	0.19875	0.031072	0.246597	Rpl7a
ENSMUSG00000021806	-0.201128	0.0311159	0.246815	Nid2
ENSMUSG00000041035	0.180939	0.0311425	0.246897	Gm17018
ENSMUSG00000057637	-0.159807	0.0311723	0.246937	Prdm2
ENSMUSG00000044792	-0.14597	0.0311915	0.246937	Isca1
ENSMUSG00000031290	0.289307	0.0311999	0.246937	Lrch2
ENSMUSG00000020990	0.439066	0.0312131	0.246937	Cdkl1
ENSMUSG00000026895	0.136385	0.0312321	0.246958	Ndufa8
ENSMUSG00000031375	-0.155109	0.0312736	0.247157	Bgn
ENSMUSG00000001270	-0.180543	0.031329	0.247465	Ckb
ENSMUSG00000071451	0.228586	0.0313774	0.247717	Psmg4
ENSMUSG00000033327	-0.306415	0.031412	0.247861	Tnxb
ENSMUSG00000037224	-0.440034	0.0315167	0.248557	Zfyve28
ENSMUSG00000025260	0.192317	0.0315528	0.248711	Hsd17b10
ENSMUSG00000047976	-0.433637	0.0316409	0.249165	Kcna1
ENSMUSG00000009927	0.215997	0.0316434	0.249165	Rps25
ENSMUSG00000022951	-0.172007	0.0316954	0.249444	Rcan1
ENSMUSG00000037805	0.22664	0.0317502	0.249745	Rpl10a
ENSMUSG00000031749	-0.122564	0.03179	0.249927	St3gal2
ENSMUSG00000027452	-0.243255	0.0318915	0.250595	Acss1
ENSMUSG00000057722	-0.384409	0.031909	0.250602	Lepr
ENSMUSG00000064080	-0.206051	0.0319338	0.250666	Fbln2
ENSMUSG00000034460	-0.167905	0.0319794	0.250894	Six4
ENSMUSG00000035109	-0.155983	0.0320129	0.251026	Shc4
ENSMUSG00000022106	0.121934	0.0320652	0.251305	Rcbtb2
ENSMUSG00000029196	-0.150428	0.0321175	0.251476	Tada2b
ENSMUSG00000029352	-0.40324	0.0321204	0.251476	Crybb3
ENSMUSG00000045636	-0.1457	0.0321771	0.251789	Mtus1
ENSMUSG00000041040	-0.139954	0.0322372	0.252129	Fam117b
ENSMUSG00000018750	-0.134678	0.0322938	0.252385	Zbtb4
ENSMUSG00000020100	-0.1645	0.0323034	0.252385	Slc29a3
ENSMUSG00000043088	0.23292	0.0324912	0.253721	Il17re
ENSMUSG00000040524	-0.177641	0.0325293	0.253811	Zfp609
ENSMUSG00000063564	-0.189357	0.0325643	0.253811	Col23a1
ENSMUSG00000021943	-0.311155	0.0325694	0.253811	Gdf10
ENSMUSG00000110669	0.353352	0.0325726	0.253811	Gm10060
ENSMUSG00000054662	0.393785	0.032587	0.253811	Ano9
ENSMUSG00000059423	-0.19136	0.0326554	0.25412	Zfp933
ENSMUSG00000082361	0.3576	0.0326604	0.25412	Btc
ENSMUSG00000116793	0.325372	0.0326878	0.254203	Gm34256
ENSMUSG00000110710	-0.448357	0.0327381	0.254454	C78859
ENSMUSG00000066441	0.151762	0.0327539	0.254454	Rdh11
ENSMUSG00000035011	-0.130778	0.0327719	0.254463	Zbtb7a
ENSMUSG00000011179	0.169642	0.0328482	0.254924	Odc1
ENSMUSG00000039959	-0.213494	0.0329407	0.255511	Hip1
ENSMUSG00000038400	-0.156967	0.0329665	0.255579	Pmepa1
ENSMUSG00000028249	0.124063	0.0329932	0.255655	Sdcbp
ENSMUSG00000038665	-0.303593	0.0330538	0.255689	Dgki
ENSMUSG00000028789	0.169926	0.0330592	0.255689	Azin2
ENSMUSG00000108414	0.203674	0.0330608	0.255689	Snhg1
ENSMUSG00000031600	-0.179533	0.0330882	0.255689	Vps37a
ENSMUSG00000096929	-0.323273	0.033105	0.255689	A330023F24Rik
ENSMUSG00000048758	0.194394	0.0331153	0.255689	Rpl29
ENSMUSG00000027983	-0.413509	0.0331217	0.255689	Cyp2u1
ENSMUSG00000046364	0.244747	0.0331534	0.255689	Rpl27a
ENSMUSG00000035941	0.127925	0.0331624	0.255689	Ibtk
ENSMUSG00000000605	-0.149943	0.0331671	0.255689	Clcn4
ENSMUSG00000015189	-0.156238	0.0332402	0.255928	Casd1
ENSMUSG00000027276	-0.149804	0.0332429	0.255928	Jag1
ENSMUSG00000001783	0.126359	0.0332491	0.255928	Rtcb
ENSMUSG00000035000	-0.195748	0.0332689	0.25595	Dpp4
ENSMUSG00000032125	-0.247713	0.0333202	0.256099	Robo4
ENSMUSG00000024270	-0.135514	0.033326	0.256099	Slc39a6
ENSMUSG00000027165	0.167554	0.0333704	0.256099	Iftap
ENSMUSG00000090523	-0.195615	0.0333987	0.256099	Gypc
ENSMUSG00000021236	-0.146543	0.0333995	0.256099	Entpd5
ENSMUSG00000018143	-0.208696	0.0334024	0.256099	Mafk
ENSMUSG00000045210	-0.177551	0.0334185	0.256099	Vcpip1
ENSMUSG00000036907	-0.451432	0.0334242	0.256099	C1ql2
ENSMUSG00000038079	0.180579	0.0335197	0.25654	Tmem237
ENSMUSG00000028218	0.144639	0.0335476	0.25654	Cibar1
ENSMUSG00000015467	-0.260306	0.0335627	0.25654	Egfl8
ENSMUSG00000038495	-0.141166	0.0335917	0.25654	Otud7b
ENSMUSG00000062006	0.216347	0.0336084	0.25654	Rpl34
ENSMUSG00000038080	0.176058	0.0336116	0.25654	Kdm1b
ENSMUSG00000024598	-0.290042	0.033649	0.25654	Fbn2
ENSMUSG00000037868	-0.363404	0.0336533	0.25654	Egr2
ENSMUSG00000022025	0.193531	0.0336535	0.25654	Cnmd
ENSMUSG00000055214	-0.318355	0.0336547	0.25654	Pld5
ENSMUSG00000032359	0.171873	0.0336689	0.25654	Ctsh
ENSMUSG00000048310	0.131148	0.033712	0.256739	Pskh1
ENSMUSG00000030287	-0.177362	0.0338472	0.257639	Itpr2
ENSMUSG00000074220	-0.426621	0.0338929	0.257733	Zfp382
ENSMUSG00000047216	-0.393583	0.0338937	0.257733	Cdh19
ENSMUSG00000026649	0.340404	0.0339138	0.257755	Cfap126
ENSMUSG00000034681	0.114065	0.0339792	0.258122	Rnps1
ENSMUSG00000048988	-0.329329	0.0340669	0.258658	Elfn1
ENSMUSG00000019312	0.241523	0.0341447	0.259091	Grb7
ENSMUSG00000075266	0.437898	0.034172	0.259091	Cenpw
ENSMUSG00000068479	-0.191128	0.0341767	0.259091	Mfap1a
ENSMUSG00000041423	-0.202923	0.0341926	0.259091	Paqr6
ENSMUSG00000026888	-0.197648	0.0342191	0.259161	Grb14
ENSMUSG00000103755	0.379945	0.0342404	0.259166	Gm37805
ENSMUSG00000032883	-0.158782	0.0342541	0.259166	Acsl3
ENSMUSG00000002608	-0.135531	0.0343511	0.25977	Ccdc97
ENSMUSG00000011171	0.398329	0.0344526	0.260406	Vipr2
ENSMUSG00000047115	0.325129	0.0344741	0.260439	Fam221a
ENSMUSG00000049571	0.472998	0.0345235	0.260681	Cfap46
ENSMUSG00000032035	-0.173129	0.0345538	0.260779	Ets1
ENSMUSG00000072692	0.217476	0.0345846	0.260881	Rpl37rt
[truncated: 13,080 more rows]
