# Supplementary material for: Pathological mechanisms and candidate therapeutic approaches in the hearing loss of mice carrying human MIR96 mutations
Source: Genome Med. 2024 Oct 21;16:121. doi: 10.1186/s13073-024-01394-5 (PMC11492784; doi:10.1186/s13073-024-01394-5)
Supplement: Supplementary file 9 — Additional file 9: Table S8. Input and output from the SPIED tool. The transcriptomes from Mir96 +13G>A and Mir96 +14C>A homozygotes were combined by excluding genes misregulated in opposite directions. The resulting list, used as input for SPIED, is shown on the left sub-table. The SPIED output for this list is shown in the middle sub-table, and the SPIED output for the Mir183/96 dko transcriptome alone [12] is shown in the right sub-table. Output columns show the compound, tissue and stage of each correlated or anti-correlated DrugMatrix expression profile, the correlation score of the input transcriptome data with that DrugMatrix expression profile, the z-score of that correlation (the highest z-score is the best-correlated profile) and the number of genes from the input transcriptome present in the DrugMatrix expression profile. [file 13073_2024_1394_MOESM9_ESM.xlsx]

## Sheet: Sheet1
SPIED combined input				SPIED analysis for genes common to both Mir96+13G>A and Mir96+14C>A					SPIED analysis for Mir183/96dko
Gene ID	Gene name	Greatest reported change from Mir96+13G>A and Mir96+14C>A transcriptomes (log2FC)		Compound, tissue and stage	Correlation score	Z-score	Number of differentially expressed genes common to input expression profile and the compound profile		Compound, tissue and stage	Correlation score	Z-score	Number of differentially expressed genes common to input expression profile and the compound profile
ENSMUSG00000109392	Gm5737	-3.47923		DEXFENFLURAMINE BONE MARROW 0.67days	0.32	4.46	185		METHYLDOPA HEPATOCYTE 91days	0.15	4.56	923
ENSMUSG00000001348	Acp5	-1.99717		VALPROIC_ACID BONE MARROW 0.67days	0.15	4.23	795		TROGLITAZONE BRAIN 91days	0.14	4.19	936
ENSMUSG00000073125	Xlr3b	-1.93555		BIS(2-ETHYLHEXYL)PHTHALATE HEPATOCYTE 0.67days	0.19	4.18	483		PICLAMILAST BONE MARROW 91days	0.14	4.15	843
ENSMUSG00000050578	Mmp13	-1.88089		L-PHENYLEPHRINE HEPATOCYTE 14days	0.17	3.95	564		NAPROXEN BONE MARROW 0.67days	0.24	4.12	287
ENSMUSG00000025056	Nr0b1	-1.82991		SULCONAZOLE BRAIN 0.67days	0.16	3.59	492		AMOXICILLIN BRAIN 0.67days	0.2	4.02	402
ENSMUSG00000029618	Ocm	-2.19378		PIROXICAM BRAIN 0.67days	0.22	3.56	261		ROXITHROMYCIN BONE MARROW 0.67days	0.15	4	732
ENSMUSG00000063548	Gm4825	-1.49031		THALIDOMIDE HEPATOCYTE 0.67days	0.19	3.55	338		CYCLOPROPANE_CARBOXYLIC_ACID BONE MARROW 91days	0.12	3.96	1102
ENSMUSG00000056978	Hamp2	-1.46621		PHENELZINE HEPATOCYTE 14days	0.17	3.54	438		FLUOXETINE BONE MARROW 0.67days	0.11	3.89	1162
ENSMUSG00000032942	Ucp3	-1.43842		ENROFLOXACIN BONE MARROW 0.67days	0.17	3.49	398		FLUDROCORTISONE_ACETATE BRAIN 0.67days	0.11	3.87	1176
ENSMUSG00000024366	Gfra3	-1.32524		ROFECOXIB BRAIN 0.67days	0.17	3.48	404		DIGOXIN HEPATOCYTE 5days	0.14	3.85	786
ENSMUSG00000029015	Slc26a5	-3.19292		NIMETAZEPAM BRAIN 0.67days	0.14	3.45	631		IPRONIAZID HEPATOCYTE 14days	0.13	3.83	870
ENSMUSG00000072511	Hhla1	-1.24948		N-NITROSODIETHYLAMINE HEART 0.67days	0.31	3.43	118		TIAPRIDE BRAIN 5days	0.12	3.81	1079
ENSMUSG00000011118	Panx3	-1.24125		VINCRISTINE BRAIN 5days	0.16	3.42	481		GEMFIBROZIL HEART 0.67days	0.26	3.81	204
ENSMUSG00000027107	Chrna1	-1.21652		TENIDAP HEPATOCYTE 0.67days	0.27	3.42	158		RAPAMYCIN BRAIN 5days	0.16	3.78	568
ENSMUSG00000021680	Crhbp	-1.20571		DEXAMETHASONE BRAIN 14days	0.15	3.38	524		SULFISOXAZOLE BONE MARROW 0.67days	0.21	3.78	312
ENSMUSG00000015401	Cltrn	-1.14619		LANSOPRAZOLE HEPATOCYTE 0.67days	0.15	3.31	475		FLUDROCORTISONE_ACETATE BRAIN 5days	0.12	3.75	938
ENSMUSG00000043122	A530016L24Rik	-1.24434		MEGESTROL_ACETATE BONE MARROW 0.67days	0.17	3.31	366		ERYTHROMYCIN BRAIN 0.67days	0.12	3.72	946
ENSMUSG00000017737	Mmp9	-1.41399		DIAZEPAM HEPATOCYTE 14days	0.16	3.19	409		METOPROLOL HEPATOCYTE 5days	0.14	3.71	701
ENSMUSG00000115015	D330046F09Rik	-0.925514		VALPROIC_ACID LIVER 0.67days	0.11	3.17	758		ERYTHROMYCIN BONE MARROW 0.67days	0.12	3.69	886
ENSMUSG00000029306	Ibsp	-1.1369		IPRONIAZID HEPATOCYTE 5days	0.2	3.16	254		ROFLUMILAST BONE MARROW 91days	0.12	3.68	955
ENSMUSG00000075027	4631405J19Rik	-0.847088		ASCORBIC_ACID BRAIN 0.67days	0.52	3.14	32		DIGOXIN BRAIN 5days	0.14	3.66	668
ENSMUSG00000059406	Tmprss9	-1.32124		VINBLASTINE HEPATOCYTE 5days	0.13	3.12	610		INDOMETHACIN BONE MARROW 91days	0.12	3.63	917
ENSMUSG00000025938	Slco5a1	-0.82313		CAMPTOTHECIN BRAIN 5days	0.23	3.12	176		ETOPOSIDE BRAIN 6days	0.14	3.62	710
ENSMUSG00000059022	Kcp	-0.849301		ROLIPRAM BONE MARROW 14days	0.17	3.09	348		AMITRAZ BRAIN 0.67days	0.11	3.56	1053
ENSMUSG00000066964	Tmem211	-0.821509		CAFFEINE HEPATOCYTE 14days	0.15	3.09	430		LEAD(IV)_ACETATE HEART 5days	0.13	3.54	755
ENSMUSG00000098590	Gm1113	-3.28457		HALOPERIDOL HEPATOCYTE 14days	0.14	3.09	504		2-AMINO-4-NITROPHENOL BONE MARROW 14days	0.13	3.54	717
ENSMUSG00000025161	Slc16a3	-0.814066		ACROLEIN HEPATOCYTE 14days	0.16	3.08	388		THIOGUANINE HEART 6days	0.2	3.54	298
ENSMUSG00000035780	Ugt2a3	-0.8139		LANSOPRAZOLE BRAIN 0.67days	0.12	3.08	608		VALPROIC_ACID HEPATOCYTE 0.67days	0.12	3.5	790
ENSMUSG00000006469	Slc34a3	-0.796249		GLYCINE BRAIN 0.67days	0.15	3.07	419		AMANTADINE BRAIN 0.67days	0.21	3.47	263
ENSMUSG00000026697	Myoc	-0.764811		NEOSTIGMINE_BROMIDE BONE MARROW 0.67days	0.15	3.05	423		PRIMIDONE BONE MARROW 0.67days	0.11	3.44	911
ENSMUSG00000033177	Tmprss7	-0.764306		OXYMETHOLONE HEPATOCYTE 0.67days	0.14	3.04	499		MITOMYCIN_C BRAIN 5days	0.11	3.43	1049
ENSMUSG00000049928	Glp2r	-0.764097		RACEPINEPHRINE HEPATOCYTE 14days	0.14	3.04	438		PICLAMILAST BRAIN 91days	0.1	3.42	1097
ENSMUSG00000042845	Wfdc12	-0.75812		CANDESARTAN BONE MARROW 0.67days	0.16	3.01	361		IBUPROFEN BONE MARROW 0.67days	0.11	3.42	888
ENSMUSG00000043068	Fam89a	-0.759362		TRICHLOROACETIC_ACID BONE MARROW 0.67days	0.13	3.01	560		VALPROIC_ACID BRAIN 0.67days	0.13	3.37	633
ENSMUSG00000044378	Slc15a5	-0.741624		ATROPINE HEART 0.67days	0.22	3	182		DROPERIDOL BRAIN 5days	0.12	3.37	796
ENSMUSG00000018634	Crhr1	-1.07452		PHENYLHYDRAZINE BONE MARROW 0.67days	0.15	2.99	405		SULFAPHENAZOLE BRAIN 0.67days	0.17	3.36	405
ENSMUSG00000117314	C030013G03Rik	-1.05658		SULFAPHENAZOLE BRAIN 0.67days	0.21	2.99	207		KETOROLAC BRAIN 0.67days	0.15	3.31	512
ENSMUSG00000025221	Kcnip2	-1.34245		FLUOXETINE BONE MARROW 0.67days	0.14	2.99	486		ACROLEIN BRAIN 0.67days	0.12	3.31	758
ENSMUSG00000023484	Prph	-0.731053		HALOPERIDOL BRAIN 14days	0.21	2.98	197		CLOBETASOL_PROPIONATE BRAIN 5days	0.11	3.3	878
ENSMUSG00000082809	Gm14150	-0.717973		LOXOPROFEN HEPATOCYTE 0.67days	0.23	2.94	165		CYCLOHEXIMIDE BRAIN 0.67days	0.11	3.29	849
ENSMUSG00000062372	Otof	-0.70801		SULFADIAZINE HEPATOCYTE 0.67days	0.24	2.93	143		CLOBETASOL_PROPIONATE BONE MARROW 5days	0.1	3.28	980
ENSMUSG00000007279	Scube2	-0.70412		CARVEDILOL BRAIN 5days	0.27	2.91	111		THIOGUANINE HEPATOCYTE 0.67days	0.14	3.27	509
ENSMUSG00000090066	1110002E22Rik	-0.68012		VALDECOXIB BONE MARROW 0.67days	0.1	2.9	852		DIETHYLSTILBESTROL BRAIN 0.67days	0.12	3.27	744
ENSMUSG00000087014	Gm16364	-0.67784		HEXACHLOROPHENE HEPATOCYTE 0.67days	0.13	2.88	519		CLOMIPRAMINE BRAIN 0.67days	0.14	3.26	504
ENSMUSG00000097587	4930578M01Rik	-0.674943		ETHYLENE_GLYCOL BRAIN 0.67days	0.25	2.87	131		HYDROQUINONE BONE MARROW 0.67days	0.11	3.26	837
ENSMUSG00000086542	Gm13782	-0.670309		METHOTREXATE BRAIN 0.67days	0.17	2.86	270		DIGITOXIN BONE MARROW 5days	0.12	3.24	707
ENSMUSG00000021678	F2rl1	-0.656221		NEOMYCIN HEPATOCYTE 0.67days	0.17	2.86	275		MOSAPRIDE HEPATOCYTE 0.67days	0.12	3.24	772
ENSMUSG00000095478	Gm9824	-0.647225		TIAPRIDE HEPATOCYTE 5days	0.14	2.85	390		TEMAFLOXACIN BONE MARROW 0.67days	0.11	3.2	821
ENSMUSG00000068697	Myoz1	-0.885685		PENCICLOVIR BONE MARROW 5days	0.19	2.84	232		CATECHOL BONE MARROW 5days	0.08	3.18	1541
ENSMUSG00000043629	1700019D03Rik	-0.90809		NIMESULIDE HEART 0.67days	0.19	2.84	232		TAMOXIFEN HEPATOCYTE 0.67days	0.12	3.17	663
ENSMUSG00000091421	Gm4202	-0.630185		KETOROLAC HEPATOCYTE 0.67days	-0.13	3.06	543		DIPYRIDAMOLE BONE MARROW 0.67days	-0.12	2.94	598
ENSMUSG00000030889	Vwa3a	-0.622989		TENIDAP BONE MARROW 0.67days	-0.14	3.08	471		CEPHALEXIN BRAIN 0.67days	-0.13	2.95	548
ENSMUSG00000108236	0610033M10Rik	-0.621622		HALOPERIDOL LIVER 0.67days	-0.1	3.1	885		DOXAPRAM HEPATOCYTE 0.67days	-0.09	2.98	1054
ENSMUSG00000067780	Pi15	-0.610503		CYCLOSPORIN_A LIVER 0.67days	-0.11	3.14	817		NAFENOPIN BONE MARROW 91days	-0.1	2.99	808
ENSMUSG00000086363	A330102I10Rik	-1.11812		DANAZOL LIVER 0.67days	-0.13	3.17	597		LORATADINE BRAIN 5days	-0.1	2.99	988
ENSMUSG00000026778	Prkcq	-0.596937		2-AMINO-4-NITROPHENOL BRAIN 0.67days	-0.12	3.17	640		SULFANILAMIDE BONE MARROW 0.67days	-0.1	2.99	990
ENSMUSG00000055976	Cldn23	-0.596189		THIOACETAMIDE BONE MARROW 91days	-0.11	3.17	794		BITHIONOL HEPATOCYTE 5days	-0.22	3	185
ENSMUSG00000062353	Gm15772	-0.594396		AZATHIOPRINE BONE MARROW 6days	-0.21	3.18	222		LOXOPROFEN HEPATOCYTE 0.67days	-0.17	3	319
ENSMUSG00000016194	Hsd11b1	-0.593914		TROXIPIDE BRAIN 5days	-0.19	3.19	270		CLONIDINE BONE MARROW 5days	-0.13	3.01	504
ENSMUSG00000024749	Tmc1	-0.918301		QUETIAPINE BONE MARROW 0.67days	-0.11	3.2	773		ROXARSONE HEPATOCYTE 0.67days	-0.12	3.02	585
ENSMUSG00000024857	Cabp2	-0.685605		ITRACONAZOLE LIVER 0.67days	-0.11	3.21	794		BW-723C86 HEPATOCYTE 5days	-0.1	3.03	952
ENSMUSG00000018906	P4ha2	-0.58569		FLUPHENAZINE BONE MARROW 0.67days	-0.12	3.21	687		MANNITOL HEPATOCYTE 0.67days	-0.11	3.04	730
ENSMUSG00000051279	Gdf6	-0.665621		RANITIDINE HEPATOCYTE 5days	-0.24	3.21	181		CISPLATIN BONE MARROW 0.67days	-0.07	3.04	1721
ENSMUSG00000115662	Gm7232	-0.576695		BROMFENAC BRAIN 0.67days	-0.16	3.22	395		BEZAFIBRATE BRAIN 0.67days	-0.1	3.04	1021
ENSMUSG00000020799	Tekt1	-0.569624		OUABAIN HEPATOCYTE 5days	-0.17	3.22	338		PIOGLITAZONE BONE MARROW 5days	-0.15	3.05	412
ENSMUSG00000109198	D7Bwg0826e	-0.56384		PHENTOLAMINE HEPATOCYTE 5days	-0.19	3.22	283		BENZETHONIUM_CHLORIDE BRAIN 5days	-0.09	3.1	1060
ENSMUSG00000000394	Gcg	-0.563659		ALLYL_ALCOHOL BONE MARROW 0.67days	-0.21	3.24	231		CLONIDINE BRAIN 5days	-0.14	3.1	505
ENSMUSG00000007080	Pole	-0.562874		CITALOPRAM LIVER 0.67days	-0.12	3.25	784		GENTAMICIN BONE MARROW 0.67days	-0.09	3.11	1088
ENSMUSG00000070719	Pla2g4d	-0.587478		PRALIDOXIME_CHLORIDE BONE MARROW 5days	-0.18	3.27	309		SOTALOL BONE MARROW 5days	-0.14	3.11	525
ENSMUSG00000050010	Shisa3	-0.553903		GENTAMICIN HEPATOCYTE 0.67days	-0.15	3.29	447		LETROZOLE BRAIN 0.67days	-0.16	3.13	378
ENSMUSG00000085224	Gm13425	-0.545609		AMITRIPTYLINE BONE MARROW 0.67days	-0.12	3.3	717		EUCALYPTOL BONE MARROW 0.67days	-0.12	3.13	727
ENSMUSG00000041798	Gck	-0.538251		ALENDRONIC_ACID BRAIN 5days	-0.25	3.32	168		ATROPINE BONE MARROW 0.67days	-0.21	3.21	231
ENSMUSG00000020096	Tbata	-0.530368		AZATHIOPRINE LIVER 0.67days	-0.13	3.38	644		ESMOLOL BONE MARROW 5days	-0.11	3.22	792
ENSMUSG00000041660	Bbox1	-0.530276		VENLAFAXINE LIVER 0.67days	-0.12	3.39	803		GUANETHIDINE HEPATOCYTE 5days	-0.11	3.22	799
ENSMUSG00000030607	Acan	-0.707214		CITALOPRAM BONE MARROW 0.67days	-0.11	3.41	941		ACETAMINOPHEN BONE MARROW 0.67days	-0.29	3.23	123
ENSMUSG00000084803	5830444B04Rik	-0.677673		LIPOPOLYSACCHARIDE_E._COLI_O55:B5 HEPATOCYTE 0.67days	-0.15	3.41	525		NYSTATIN BONE MARROW 0.67days	-0.14	3.23	502
ENSMUSG00000071550	Cfap44	-0.520214		BUPROPION BONE MARROW 0.67days	-0.15	3.46	507		LABETALOL BRAIN 5days	-0.11	3.23	924
ENSMUSG00000020788	Atp2a3	-1.05556		TORSEMIDE HEPATOCYTE 0.67days	-0.17	3.5	442		SULFADIMETHOXINE BONE MARROW 0.67days	-0.08	3.26	1781
ENSMUSG00000054855	Rnd1	-0.81999		NETILMICIN INTESTINE 0.67days	-0.32	3.54	117		SULFADIMETHOXINE HEPATOCYTE 0.67days	-0.09	3.31	1290
ENSMUSG00000068794	Col28a1	-0.55557		BACITRACIN HEPATOCYTE 0.67days	-0.16	3.61	531		AMITRIPTYLINE BRAIN 5days	-0.11	3.32	963
ENSMUSG00000109936	Gm45889	-0.840662		MICROCYSTIN-LR BONE MARROW 0.67days	-0.15	3.63	550		DEXCHLORPHENIRAMINE BRAIN 5days	-0.11	3.39	874
ENSMUSG00000024033	Rsph1	-0.510469		GEMFIBROZIL HEART 0.67days	-0.22	3.64	268		MESNA BONE MARROW 0.67days	-0.15	3.43	488
ENSMUSG00000040829	Zmynd15	-0.507406		STAVUDINE LIVER 0.67days	-0.14	3.64	646		LIPOPOLYSACCHARIDE_E._COLI_O55:B5 BRAIN 0.67days	-0.11	3.55	1006
ENSMUSG00000078486	Perm1	-0.50682		MICROCYSTIN-LR LIVER 0.67days	-0.15	3.65	594		PYROGALLOL BONE MARROW 0.67days	-0.16	3.63	515
ENSMUSG00000026546	Cfap45	-0.505567		L-BUTHIONINE_SULFOXIMINE LIVER 0.67days	-0.13	3.66	749		CISPLATIN INTESTINE 0.67days	-0.14	3.68	650
ENSMUSG00000066438	Plekhd1	-0.504433		EPIRUBICIN BRAIN 0.67days	-0.21	3.67	303		METHYL_SALICYLATE HEART 0.67days	-0.15	3.68	579
ENSMUSG00000021943	Gdf10	-0.501918		PHENTOLAMINE BONE MARROW 5days	-0.21	3.69	303		LABETALOL BONE MARROW 5days	-0.13	3.68	765
ENSMUSG00000054580	Pla2r1	-0.500065		RIFAMPIN LIVER 0.67days	-0.16	3.71	554		AMPICILLIN BRAIN 0.67days	-0.1	3.73	1354
ENSMUSG00000044254	Pcsk9	-0.747846		CARBOPLATIN INTESTINE 0.67days	-0.41	3.77	77		KANAMYCIN BRAIN 0.67days	-0.13	3.76	858
ENSMUSG00000108231	Gm4045	-0.4992		CARBOPLATIN BRAIN 0.67days	-0.18	3.86	474		SODIUM_ORTHOVANADATE HEPATOCYTE 0.67days	-0.12	3.76	995
ENSMUSG00000040133	Gpr176	-0.498528		4,4'-METHYLENEDIANILINE LIVER 0.67days	-0.13	3.86	812		MANNITOL BRAIN 0.67days	-0.12	3.78	922
ENSMUSG00000073607	Gm10548	-0.496227		SOTALOL HEPATOCYTE 91days	-0.15	3.89	657		PIROXICAM BONE MARROW 0.67days	-0.13	3.83	831
ENSMUSG00000031438	Rnf128	-0.494075		FOSCARNET BRAIN 5days	-0.23	4.03	293		CHLORZOXAZONE HEPATOCYTE 0.67days	-0.12	3.83	933
ENSMUSG00000097068	Gm26760	-0.492807		CHLOROQUINE BONE MARROW 0.67days	-0.17	4.13	566		PANTOPRAZOLE BONE MARROW 0.67days	-0.12	3.88	961
ENSMUSG00000037855	Zfp365	-0.490163		TGF_BETA-1,_HUMAN_RECOMBINANT LIVER 0.67days	-0.18	4.31	574		NISOLDIPINE HEART 0.67days	-0.17	4.1	604
ENSMUSG00000024526	Cidea	-0.532799		RIFAMPIN BONE MARROW 0.67days	-0.2	4.63	504		DOXAPRAM BRAIN 0.67days	-0.13	4.13	939
ENSMUSG00000097993	Ptprv	-0.487008		METHAPYRILENE BONE MARROW 0.67days	-0.16	4.66	805		GABAPENTIN BRAIN 5days	-0.15	4.18	780
ENSMUSG00000042453	Reln	-0.657144		CISPLATIN INTESTINE 0.67days	-0.25	4.69	345		GLYCINE BONE MARROW 0.67days	-0.12	4.24	1290
ENSMUSG00000015981	Stk32c	-0.481678		TGF_BETA-1,_HUMAN_RECOMBINANT BONE MARROW 0.67days	-0.2	4.79	570		SULFAMETHOXAZOLE HEPATOCYTE 0.67days	-0.24	4.3	324
ENSMUSG00000038760	Trhr	-0.477852		METHAPYRILENE LIVER 0.67days	-0.18	4.95	757		CROTAMITON BONE MARROW 0.67days	-0.11	4.36	1612
ENSMUSG00000060284	Sp7	-0.670451		STAVUDINE BONE MARROW 0.67days	-0.2	5.3	696		VANCOMYCIN BONE MARROW 0.67days	-0.14	4.9	1138
ENSMUSG00000064358	mt-Co3	-0.469098
ENSMUSG00000051435	Fhad1	-0.467585
ENSMUSG00000072662	Mansc4	-0.467101
ENSMUSG00000064337	mt-Rnr1	-0.467079
ENSMUSG00000027276	Jag1	-0.465505
ENSMUSG00000094103	Fam177a2	-0.460041
ENSMUSG00000020325	Fstl3	-0.459604
ENSMUSG00000000318	Clec10a	-0.453946
ENSMUSG00000033453	Adamts15	-0.472482
ENSMUSG00000059179	Gm8991	-0.448889
ENSMUSG00000057818	1600029O15Rik	-0.472366
ENSMUSG00000044951	Mylk4	-0.443517
ENSMUSG00000073774	Kncn	-0.443392
ENSMUSG00000078772	Gm12353	-0.44325
ENSMUSG00000029755	Dlx5	-0.675341
ENSMUSG00000091269	Gm6682	-0.441878
ENSMUSG00000049691	Nkx3-2	-0.441366
ENSMUSG00000087196	Gm13373	-0.704685
ENSMUSG00000118134	4930549G23Rik	-0.437253
ENSMUSG00000059149	Mfsd4a	-0.526035
ENSMUSG00000028766	Alpl	-0.431132
ENSMUSG00000021388	Aspn	-0.427746
ENSMUSG00000063902	Gm7964	-0.427029
ENSMUSG00000068011	Mkrn2os	-1.31708
ENSMUSG00000067719	Gm10221	-0.421543
ENSMUSG00000078137	Ankrd63	-0.458593
ENSMUSG00000033498	Strc	-0.897266
ENSMUSG00000066952	Myo1h	-0.420693
ENSMUSG00000043230	Fam124b	-0.419882
ENSMUSG00000067017	Capza1-ps1	-0.419546
ENSMUSG00000002565	Scin	-0.474425
ENSMUSG00000079139	Gm4204	-0.415692
ENSMUSG00000109610	Gm7432	-0.414903
ENSMUSG00000044080	S100a1	-0.414436
ENSMUSG00000024979	Tectb	-0.413572
ENSMUSG00000047109	Cldn14	-0.412661
ENSMUSG00000024053	Emilin2	-0.504024
ENSMUSG00000011305	Plin5	-0.407743
ENSMUSG00000039153	Runx2	-0.522738
ENSMUSG00000062458	Gm8623	-0.406357
ENSMUSG00000038331	Satb2	-1.06053
ENSMUSG00000053063	Clec12a	-0.404754
ENSMUSG00000074743	Thbd	-0.85477
ENSMUSG00000064356	mt-Atp8	-0.403883
ENSMUSG00000018126	Baiap2l2	-0.403613
ENSMUSG00000062933	Gm10123	-0.400551
ENSMUSG00000036526	Card11	-0.399756
ENSMUSG00000109127	Gm31135	-0.487799
ENSMUSG00000029790	Cep41	-0.397264
ENSMUSG00000031775	Pllp	-0.4126
ENSMUSG00000031074	Fgf3	-0.394767
ENSMUSG00000064193	Gm4735	-0.394321
ENSMUSG00000040339	Fam102b	-0.39414
ENSMUSG00000029205	Chrna9	-0.394
ENSMUSG00000070880	Gad1	-0.393838
ENSMUSG00000029819	Npy	-0.393263
ENSMUSG00000085783	Gm9816	-0.392303
ENSMUSG00000035373	Ccl7	-0.386533
ENSMUSG00000070524	Fcrlb	-0.758559
ENSMUSG00000025473	Adam8	-0.383794
ENSMUSG00000059901	Adamts14	-0.483874
ENSMUSG00000037833	Sh2d4b	-0.801488
ENSMUSG00000015467	Egfl8	-0.381622
ENSMUSG00000040289	Hey1	-0.379995
ENSMUSG00000087698	Gm13031	-0.379434
ENSMUSG00000039084	Chad	-0.379299
ENSMUSG00000109143	Gm10046	-0.379103
ENSMUSG00000081406	Rps6-ps4	-0.378478
ENSMUSG00000042808	Gpx2	-0.376954
ENSMUSG00000079225	Gm9531	-0.376128
ENSMUSG00000058625	Gm17383	-0.376063
ENSMUSG00000109841	E330011O21Rik	-0.3753
ENSMUSG00000002108	Nr1h3	-0.374889
ENSMUSG00000039616	Mocos	-0.374595
ENSMUSG00000021411	Pxdc1	-0.373456
ENSMUSG00000052854	Nrk	-0.372949
ENSMUSG00000104157	Gm38101	-0.787548
ENSMUSG00000001025	S100a6	-0.371287
ENSMUSG00000105891	A230001M10Rik	-0.370597
ENSMUSG00000118314	1700001K23Rik	-0.946186
ENSMUSG00000076434	Wfdc3	-0.369735
ENSMUSG00000086514	Gm11747	-0.791807
ENSMUSG00000090291	Lrrc10b	-0.774055
ENSMUSG00000058952	Cfi	-0.368425
ENSMUSG00000036634	Mag	-0.551561
ENSMUSG00000042655	Shisal2b	-0.366058
ENSMUSG00000024411	Aqp4	-0.364967
ENSMUSG00000024084	Qpct	-0.360724
ENSMUSG00000095105	Edaradd	-0.548675
ENSMUSG00000037578	Pkd2l1	-0.357964
ENSMUSG00000026051	Ecrg4	-0.357777
ENSMUSG00000109372	Gm19410	-0.357688
ENSMUSG00000037159	Wee2	-0.662212
ENSMUSG00000030759	Far1	-0.356432
ENSMUSG00000020581	Agr2	-0.356086
ENSMUSG00000028463	Car9	-0.355608
ENSMUSG00000001506	Col1a1	-0.990327
ENSMUSG00000042678	Myo15	-0.353573
ENSMUSG00000026955	Sapcd2	-0.353554
ENSMUSG00000010307	Tmem86a	-0.353371
ENSMUSG00000082575	Eef2-ps2	-0.352815
ENSMUSG00000051497	Kcnj16	-0.510536
ENSMUSG00000029503	P2rx2	-0.351087
ENSMUSG00000030148	Clec4a2	-0.350358
ENSMUSG00000024846	Cst6	-0.34965
ENSMUSG00000035179	Ppp1r32	-0.347149
ENSMUSG00000091243	Vgll3	-0.347112
ENSMUSG00000051225	Fam83a	-0.346028
ENSMUSG00000009487	Otog	-0.393602
ENSMUSG00000000686	Abhd15	-0.533264
ENSMUSG00000097930	C330002G04Rik	-0.345104
ENSMUSG00000064179	Tnnt1	-0.34508
ENSMUSG00000030217	Art4	-0.747103
ENSMUSG00000047228	A2ml1	-0.422613
ENSMUSG00000075316	Scn9a	-0.627659
ENSMUSG00000005716	Pvalb	-0.450565
ENSMUSG00000038132	Rbm24	-0.338716
ENSMUSG00000106981	Gm45495	-0.337696
ENSMUSG00000045608	Dbx2	-0.336342
ENSMUSG00000038156	Spon1	-0.433968
ENSMUSG00000066392	Nrxn3	-0.335282
ENSMUSG00000006800	Sulf2	-0.505693
ENSMUSG00000036395	Glb1l2	-0.366454
ENSMUSG00000029149	Krtcap3	-0.333685
ENSMUSG00000112925	Gm31763	-0.341394
ENSMUSG00000001672	Marveld3	-0.332106
ENSMUSG00000037627	Rgs22	-0.331348
ENSMUSG00000042377	Fam83g	-0.330953
ENSMUSG00000030093	Wnt7a	-0.330612
ENSMUSG00000031075	Ano1	-0.330445
ENSMUSG00000015354	Pcolce2	-0.329748
ENSMUSG00000039232	Stx11	-0.327036
ENSMUSG00000045326	Fndc7	-0.326799
ENSMUSG00000060843	Ctnna3	-0.326784
ENSMUSG00000036596	Cpz	-0.337818
ENSMUSG00000049420	Tmem200a	-0.325826
ENSMUSG00000036907	C1ql2	-0.451432
ENSMUSG00000090659	Zfp493	-0.324582
ENSMUSG00000085049	Parvaos	-0.324452
ENSMUSG00000015001	Oc90	-0.323754
ENSMUSG00000081600	Gm12286	-0.32275
ENSMUSG00000039873	Neurl2	-0.321068
ENSMUSG00000106230	Gm29811	-0.318761
ENSMUSG00000096810	Gm10481	-0.318678
ENSMUSG00000042102	Dmgdh	-0.387903
ENSMUSG00000028451	1700022I11Rik	-0.318071
ENSMUSG00000064339	mt-Rnr2	-0.318042
ENSMUSG00000023828	Slc22a3	-0.399344
ENSMUSG00000047797	Gjb1	-0.315059
ENSMUSG00000020218	Wif1	-0.384242
ENSMUSG00000056569	Mpz	-0.67332
ENSMUSG00000021209	Ppp4r4	-0.572671
ENSMUSG00000045319	Proser2	-0.501526
ENSMUSG00000112831	Gm35533	-0.938251
ENSMUSG00000035000	Dpp4	-0.311589
ENSMUSG00000019732	Calr3	-0.310662
ENSMUSG00000022003	Slc25a30	-0.310631
ENSMUSG00000034427	Myo15b	-0.310228
ENSMUSG00000022887	Masp1	-0.309965
ENSMUSG00000032080	Apoa4	-0.309631
ENSMUSG00000038126	Mphosph9	-0.334159
ENSMUSG00000047635	2810006K23Rik	-0.308786
ENSMUSG00000068923	Syt11	-0.308607
ENSMUSG00000033579	Fa2h	-0.49105
ENSMUSG00000021728	Emb	-0.308304
ENSMUSG00000056904	Gm5620	-0.304954
ENSMUSG00000033703	Fcsk	-0.304949
ENSMUSG00000115469	Gm49227	-0.304607
ENSMUSG00000039391	Ccdc81	-0.303747
ENSMUSG00000053388	Trim50	-0.303744
ENSMUSG00000045934	Mtmr11	-0.303594
ENSMUSG00000078967	Gapdh-ps16	-0.303236
ENSMUSG00000066632	Pgk1-rs7	-0.30269
ENSMUSG00000053198	Prx	-0.609192
ENSMUSG00000028167	Bdh2	-0.300651
ENSMUSG00000036330	Slc18a1	-0.300617
ENSMUSG00000031400	G6pdx	-0.299285
ENSMUSG00000018217	Pmp22	-0.468846
ENSMUSG00000030020	Prickle2	-0.298786
ENSMUSG00000027737	Slc7a11	-0.448013
ENSMUSG00000027895	Kcnc4	-0.64666
ENSMUSG00000007122	Casq1	-0.393282
ENSMUSG00000025082	Vwa2	-0.295384
ENSMUSG00000033966	Cdkl4	-0.528556
ENSMUSG00000090125	Pou3f1	-0.589458
ENSMUSG00000023805	Synj2	-0.361539
ENSMUSG00000035896	Rnase1	-0.2907
ENSMUSG00000024747	Aldh1a7	-0.289729
ENSMUSG00000079465	Col4a3	-0.78055
ENSMUSG00000043051	Disc1	-0.28865
ENSMUSG00000041624	Gucy1a2	-0.288228
ENSMUSG00000107994	D830050J10Rik	-0.2871
ENSMUSG00000075534	Gm13262	-0.287056
ENSMUSG00000018920	Cxcl16	-0.28662
ENSMUSG00000086993	Rsf1os2	-0.285394
ENSMUSG00000021356	Irf4	-0.568498
ENSMUSG00000047638	Nr1h4	-0.352428
ENSMUSG00000044447	Dock5	-0.464841
ENSMUSG00000087403	Kantr	-0.283016
ENSMUSG00000036813	Entpd8	-0.282907
ENSMUSG00000040164	Kcns1	-0.498022
ENSMUSG00000037490	Slc2a12	-0.281984
ENSMUSG00000074971	Fibin	-0.281839
ENSMUSG00000042861	Kcna10	-0.779918
ENSMUSG00000038115	Ano2	-0.286625
ENSMUSG00000049907	Rasl11b	-0.280672
ENSMUSG00000033400	Agl	-0.280487
ENSMUSG00000022112	Gpc5	-0.279994
ENSMUSG00000064202	Spata6l	-0.279692
ENSMUSG00000102336	Gm37233	-0.277956
ENSMUSG00000052581	Lrrtm4	-0.277861
ENSMUSG00000062393	Dgkk	-0.396973
ENSMUSG00000008318	Relt	-0.441257
ENSMUSG00000025154	Arhgap19	-0.349749
ENSMUSG00000032323	Cyp11a1	-0.702421
ENSMUSG00000033717	Adra2a	-0.420805
ENSMUSG00000030351	Tspan11	-0.465784
ENSMUSG00000086712	Mexis	-0.275289
ENSMUSG00000042988	Notum	-0.274849
ENSMUSG00000037014	Sstr4	-0.638402
ENSMUSG00000037685	Atp8a1	-0.273915
ENSMUSG00000054252	Fgfr3	-0.273752
ENSMUSG00000019997	Ccn2	-0.273032
ENSMUSG00000008090	Fgfrl1	-0.2727
ENSMUSG00000029659	Medag	-0.272518
ENSMUSG00000053175	Bcl3	-0.510077
ENSMUSG00000026950	Neb	-0.518369
ENSMUSG00000056973	Ces1d	-0.271564
ENSMUSG00000060780	Lrrtm1	-0.271169
ENSMUSG00000065947	mt-Nd4l	-0.270705
ENSMUSG00000053441	Adamts19	-0.269815
ENSMUSG00000041556	Fbxo2	-0.269712
ENSMUSG00000035504	Reep6	-0.269115
ENSMUSG00000105300	Gm30613	-0.278587
ENSMUSG00000023992	Trem2	-0.268045
ENSMUSG00000026726	Cubn	-0.369392
ENSMUSG00000036834	Plch1	-0.267922
ENSMUSG00000086040	Wipf3	-0.301771
ENSMUSG00000022802	Lmln	-0.266944
ENSMUSG00000032122	Slc37a2	-0.768815
ENSMUSG00000026525	Opn3	-0.265705
ENSMUSG00000101523	Csnk2a1-ps3	-0.265091
ENSMUSG00000039745	Htatip2	-0.265053
ENSMUSG00000029442	Wdr66	-0.496756
ENSMUSG00000007480	Mc5r	-0.264835
ENSMUSG00000057722	Lepr	-0.384409
ENSMUSG00000069011	Gm10254	-0.263805
ENSMUSG00000032769	Trpa1	-0.263684
ENSMUSG00000026418	Tnni1	-0.39533
ENSMUSG00000005148	Klf5	-0.263595
ENSMUSG00000096696	Zfp960	-0.263484
ENSMUSG00000028865	Cd164l2	-0.263454
ENSMUSG00000052248	Zeb2os	-0.263186
ENSMUSG00000066058	Cldn19	-0.482874
ENSMUSG00000046167	Gldn	-0.774581
ENSMUSG00000066442	Mthfs	-0.262244
ENSMUSG00000041607	Mbp	-0.554247
ENSMUSG00000091455	Otogl	-0.261905
ENSMUSG00000028017	Egf	-0.261823
ENSMUSG00000027536	Chmp4c	-0.260688
ENSMUSG00000058806	Col13a1	-0.404948
ENSMUSG00000086283	2810433D01Rik	-0.260478
ENSMUSG00000024301	Kifc5b	-0.259624
ENSMUSG00000058542	Gm15590	-0.259443
ENSMUSG00000020486	Septin4	-0.449727
ENSMUSG00000035104	Eva1a	-0.257393
ENSMUSG00000021068	Nin	-0.29531
ENSMUSG00000001333	Sync	-0.257057
ENSMUSG00000009092	Derl3	-0.256421
ENSMUSG00000022676	Snai2	-0.256029
ENSMUSG00000022358	Fbxo32	-0.255242
ENSMUSG00000038059	Smim3	-0.255161
ENSMUSG00000023017	Asic1	-0.254639
ENSMUSG00000031906	Smpd3	-0.427857
ENSMUSG00000020848	Doc2b	-0.254048
ENSMUSG00000021730	Hcn1	-0.546467
ENSMUSG00000037621	Atoh8	-0.253772
ENSMUSG00000037994	Slc9b2	-0.631326
ENSMUSG00000009687	Fxyd5	-0.251178
ENSMUSG00000038354	Ankrd35	-0.284433
ENSMUSG00000022508	Bcl6	-0.28747
ENSMUSG00000049122	Frmd3	-0.313436
ENSMUSG00000000031	H19	-0.250469
ENSMUSG00000020656	Grhl1	-0.250331
ENSMUSG00000027832	Ptx3	-0.25025
ENSMUSG00000064368	mt-Nd6	-0.24958
ENSMUSG00000046168	Kcnrg	-0.249247
ENSMUSG00000027177	Hipk3	-0.249225
ENSMUSG00000030022	Adamts9	-0.248287
ENSMUSG00000044708	Kcnj10	-0.55465
ENSMUSG00000020589	Cyria	-0.247298
ENSMUSG00000078552	Dcdc2b	-0.247084
ENSMUSG00000043592	Unc5cl	-0.519769
ENSMUSG00000041907	Gpr45	-0.246191
ENSMUSG00000026888	Grb14	-0.245906
ENSMUSG00000030830	Itgal	-0.353268
ENSMUSG00000028328	Tmod1	-0.24567
ENSMUSG00000048216	Gpr85	-0.277351
ENSMUSG00000015085	Entpd2	-0.33157
ENSMUSG00000036904	Fzd8	-0.244788
ENSMUSG00000031129	Slc9a9	-0.435452
ENSMUSG00000029096	Htra3	-0.244589
ENSMUSG00000017446	C1qtnf1	-0.631148
ENSMUSG00000012428	Steap4	-0.829568
ENSMUSG00000046275	Trarg1	-0.243367
ENSMUSG00000097929	Tunar	-0.24281
ENSMUSG00000044719	E230025N22Rik	-0.245582
ENSMUSG00000005220	Corin	-0.625742
ENSMUSG00000057457	Phex	-0.776475
ENSMUSG00000020641	Rsad2	-0.240816
ENSMUSG00000114926	Gm2379	-0.240514
ENSMUSG00000020644	Id2	-0.240188
ENSMUSG00000024158	Hagh	-0.239455
ENSMUSG00000030838	Ush1c	-0.282363
ENSMUSG00000000385	Tmprss2	-0.239139
ENSMUSG00000028655	Mfsd2a	-0.238762
ENSMUSG00000074513	Arfip1	-0.238199
ENSMUSG00000060371	Caln1	-0.263554
ENSMUSG00000009356	Lpo	-0.237504
ENSMUSG00000052133	Sema5b	-0.237051
ENSMUSG00000070498	Tmem132b	-0.475652
ENSMUSG00000047344	Lancl3	-0.572551
ENSMUSG00000060402	Chst8	-0.236661
ENSMUSG00000092083	Kcnb2	-0.337141
ENSMUSG00000036196	Slc26a8	-0.290374
ENSMUSG00000003808	Farsa	-0.236252
ENSMUSG00000001918	Slc1a5	-0.235257
ENSMUSG00000032238	Rora	-0.369245
ENSMUSG00000047658	Gal3st3	-0.444664
ENSMUSG00000031665	Sall1	-0.28343
ENSMUSG00000025981	Coq10b	-0.233504
ENSMUSG00000015396	Cd83	-0.233384
ENSMUSG00000028600	Podn	-0.23317
ENSMUSG00000074001	Klhl40	-0.265876
ENSMUSG00000036368	Rmdn2	-0.233033
ENSMUSG00000037705	Tecta	-0.232881
ENSMUSG00000053279	Aldh1a1	-0.232747
ENSMUSG00000035686	Thrsp	-0.888748
ENSMUSG00000032355	Mlip	-0.275426
ENSMUSG00000079445	B3gnt7	-0.230773
ENSMUSG00000074607	Tox2	-0.356121
ENSMUSG00000020303	Stc2	-0.310871
ENSMUSG00000030203	Dusp16	-0.23013
ENSMUSG00000037568	Vash2	-0.228878
ENSMUSG00000056947	Mab21l1	-0.328729
ENSMUSG00000016763	Scube1	-0.228578
ENSMUSG00000058050	Gm9234	-0.227591
ENSMUSG00000079055	Slc8a3	-0.405334
ENSMUSG00000039629	Strip2	-0.556704
ENSMUSG00000021464	Ror2	-0.22626
ENSMUSG00000054134	Umodl1	-0.435977
ENSMUSG00000032115	Hyou1	-0.225907
ENSMUSG00000035237	Lcat	-0.417317
ENSMUSG00000046312	Myorg	-0.225179
ENSMUSG00000038886	Man2a2	-0.22427
ENSMUSG00000026162	Nhej1	-0.224265
ENSMUSG00000037071	Scd1	-0.425293
ENSMUSG00000031953	Tmem170	-0.223417
ENSMUSG00000029650	Slc46a3	-0.25612
ENSMUSG00000040152	Thbs1	-0.223111
ENSMUSG00000022512	Cldn1	-0.223063
ENSMUSG00000041372	B4galnt3	-0.222701
ENSMUSG00000027865	Gdap2	-0.222043
ENSMUSG00000021186	Fbln5	-0.221801
ENSMUSG00000022096	Hr	-0.545012
ENSMUSG00000034334	Fam151b	-0.221331
ENSMUSG00000030495	Slc7a10	-0.408888
ENSMUSG00000040697	Dnajc16	-0.220979
ENSMUSG00000110605	Gm32856	-0.220624
ENSMUSG00000000290	Itgb2	-0.466051
ENSMUSG00000097098	9330111N05Rik	-0.219887
ENSMUSG00000028773	Fabp3	-0.219467
ENSMUSG00000113679	Gm10432	-0.218939
ENSMUSG00000027173	Depdc7	-0.21856
ENSMUSG00000029720	Gm20605	-0.351349
ENSMUSG00000117848	Gm35867	-0.218061
ENSMUSG00000062184	Hs6st2	-0.216862
ENSMUSG00000021365	Nedd9	-0.216809
ENSMUSG00000091712	Sec14l5	-0.752443
ENSMUSG00000024232	Bambi	-0.216611
ENSMUSG00000039763	Dnajc28	-0.216229
ENSMUSG00000019916	P4ha1	-0.21572
ENSMUSG00000064289	Tank	-0.215595
ENSMUSG00000005124	Ccn4	-0.230587
ENSMUSG00000053886	Sh2d4a	-0.214604
ENSMUSG00000053469	Tg	-0.550129
ENSMUSG00000020681	Ace	-0.21443
ENSMUSG00000030137	Tuba8	-0.690537
ENSMUSG00000026958	Dpp7	-0.214055
ENSMUSG00000036123	Slc9a3	-0.770939
ENSMUSG00000023905	Tnfrsf12a	-0.227862
ENSMUSG00000061104	Sap18b	-0.213043
ENSMUSG00000029917	Qrfprl	-0.212144
ENSMUSG00000032068	Plet1	-0.2118
ENSMUSG00000026683	Nuf2	-0.211787
ENSMUSG00000030638	Sh3gl3	-0.211769
ENSMUSG00000083798	Gm14584	-0.263206
ENSMUSG00000001827	Folr1	-0.210931
ENSMUSG00000033285	Wdr3	-0.210766
ENSMUSG00000020423	Btg2	-0.210274
ENSMUSG00000041324	Inhba	-0.210168
ENSMUSG00000074415	Mir100hg	-0.209571
ENSMUSG00000022629	Kif21a	-0.20905
ENSMUSG00000048458	Inka2	-0.208979
ENSMUSG00000033207	Mamdc2	-0.208937
ENSMUSG00000038155	Gstp2	-0.208577
ENSMUSG00000055214	Pld5	-0.318355
ENSMUSG00000057069	Ero1b	-0.314684
ENSMUSG00000033233	Trim45	-0.659861
ENSMUSG00000035235	Trim13	-0.207344
ENSMUSG00000053897	Slc39a8	-0.207098
ENSMUSG00000071041	Impdh2-ps	-0.20704
ENSMUSG00000001313	Rnd2	-0.206998
ENSMUSG00000029563	Foxp2	-0.217767
ENSMUSG00000043635	Adamts3	-0.225918
ENSMUSG00000031885	Cbfb	-0.206655
ENSMUSG00000055148	Klf2	-0.20602
ENSMUSG00000034990	Otoa	-0.205921
ENSMUSG00000064325	Hhip	-0.35229
ENSMUSG00000001435	Col18a1	-0.205797
ENSMUSG00000027447	Cst3	-0.205663
ENSMUSG00000050592	Fam78a	-0.422699
ENSMUSG00000074577	Ripor3	-0.20505
ENSMUSG00000044724	Gpr152	-0.204739
ENSMUSG00000039405	Prss23	-0.204317
ENSMUSG00000095304	Plac9a	-0.283867
ENSMUSG00000029570	Lfng	-0.202772
ENSMUSG00000030310	Slc6a1	-0.20277
ENSMUSG00000040412	Elapor1	-0.229247
ENSMUSG00000033900	Map9	-0.202185
ENSMUSG00000003814	Calr	-0.202158
ENSMUSG00000028927	Padi2	-0.202085
ENSMUSG00000023066	Rttn	-0.202055
ENSMUSG00000026311	Asb1	-0.216428
ENSMUSG00000020137	Thap2	-0.202402
ENSMUSG00000028631	Kcnq4	-0.292539
ENSMUSG00000024600	Slc27a6	-0.201078
ENSMUSG00000038388	Mpp6	-0.212539
ENSMUSG00000078994	Zfp429	-0.200744
ENSMUSG00000028251	Tstd3	-0.200402
ENSMUSG00000031575	Ash2l	-0.20035
ENSMUSG00000040297	Suco	-0.200044
ENSMUSG00000044055	Otos	-0.399734
ENSMUSG00000038239	Hrc	-0.267403
ENSMUSG00000043633	Fam221b	-0.198495
ENSMUSG00000045382	Cxcr4	-0.198261
ENSMUSG00000100967	Gm29666	-0.197396
ENSMUSG00000037280	Galnt6	-0.218516
ENSMUSG00000020264	Slc36a2	-0.791548
ENSMUSG00000050914	Ankrd37	-0.222004
ENSMUSG00000057963	Itpk1	-0.245059
ENSMUSG00000066705	Fxyd6	-0.19678
ENSMUSG00000019929	Dcn	-0.195936
ENSMUSG00000075033	Nxpe3	-0.194544
ENSMUSG00000054256	Msi1	-0.194726
ENSMUSG00000017144	Rnd3	-0.194379
ENSMUSG00000026173	Plcd4	-0.194321
ENSMUSG00000053613	Notumos	-0.193678
ENSMUSG00000045871	Slitrk6	-0.193366
ENSMUSG00000028681	Ptch2	-0.321687
ENSMUSG00000047767	Atg16l2	-0.193222
ENSMUSG00000079427	Mthfsl	-0.192697
ENSMUSG00000043822	Adamtsl5	-0.392282
ENSMUSG00000078889	Gm14288	-0.192497
ENSMUSG00000044674	Fzd1	-0.192244
ENSMUSG00000020524	Gria1	-0.234853
ENSMUSG00000033985	Tesk2	-0.191666
ENSMUSG00000015947	Fcgr1	-0.191423
ENSMUSG00000070643	Sox13	-0.212481
ENSMUSG00000084835	Gm12352	-0.287056
ENSMUSG00000048029	Eno4	-0.18952
ENSMUSG00000106086	Lef1os1	-0.236035
ENSMUSG00000022237	Ankrd33b	-0.819788
ENSMUSG00000027335	Adra1d	-0.424748
ENSMUSG00000056268	Dennd1b	-0.201106
ENSMUSG00000025407	Gli1	-0.332145
ENSMUSG00000037418	Best1	-0.462034
ENSMUSG00000023800	Tiam2	-0.188493
ENSMUSG00000057969	Sema3b	-0.246067
ENSMUSG00000029499	Pxmp2	-0.188132
ENSMUSG00000044034	Npb	-0.386622
ENSMUSG00000030835	Nomo1	-0.187909
ENSMUSG00000022449	Adamts20	-0.440036
ENSMUSG00000037613	Tnfrsf23	-0.292467
ENSMUSG00000006782	Cnp	-0.371905
ENSMUSG00000035455	Fignl1	-0.187425
ENSMUSG00000027750	Postn	-0.1871
ENSMUSG00000024270	Slc39a6	-0.186927
ENSMUSG00000068263	Efcc1	-0.214609
ENSMUSG00000032845	Alpk2	-0.910584
ENSMUSG00000031781	Ciapin1	-0.185899
ENSMUSG00000041696	Rasl12	-0.185852
ENSMUSG00000023942	Slc29a1	-0.185703
ENSMUSG00000022451	Twf1	-0.185067
ENSMUSG00000043496	Tril	-0.323424
ENSMUSG00000037868	Egr2	-0.363404
ENSMUSG00000021340	Gpld1	-0.487716
ENSMUSG00000044921	Rassf9	-0.184584
ENSMUSG00000039683	Sdk1	-0.184553
ENSMUSG00000023274	Cd4	-0.184509
ENSMUSG00000037503	Fam168b	-0.184499
ENSMUSG00000105176	Gm43668	-0.279604
ENSMUSG00000028701	Lurap1	-0.184209
ENSMUSG00000056708	Ier5	-0.183525
ENSMUSG00000024096	Ralbp1	-0.183397
ENSMUSG00000038932	Tcfl5	-0.344531
ENSMUSG00000025350	Rdh5	-0.183275
ENSMUSG00000040552	C3ar1	-0.183022
ENSMUSG00000028413	B4galt1	-0.182625
ENSMUSG00000038244	Mical2	-0.182604
ENSMUSG00000029370	Rassf6	-0.182592
ENSMUSG00000035403	Crb2	-0.344932
ENSMUSG00000094230	Gm21847	-0.510988
ENSMUSG00000047821	Trim16	-0.181698
ENSMUSG00000051705	Senp8	-0.181015
ENSMUSG00000103901	Gm37499	-0.249176
ENSMUSG00000053141	Ptprt	-0.30743
ENSMUSG00000030032	Wdr54	-0.180708
ENSMUSG00000026994	Galnt3	-0.180479
ENSMUSG00000031661	Nkd1	-0.180309
ENSMUSG00000027661	Slc2a10	-0.180081
ENSMUSG00000032332	Col12a1	-0.266972
ENSMUSG00000009628	Tex15	-0.191802
ENSMUSG00000043415	Otud1	-0.179737
ENSMUSG00000001131	Timp1	-0.34996
ENSMUSG00000041773	Enc1	-0.179566
ENSMUSG00000111977	Gm47163	-0.179296
ENSMUSG00000059493	Nhs	-0.179294
ENSMUSG00000016758	Bik	-0.178841
ENSMUSG00000039004	Bmp6	-0.29813
ENSMUSG00000026208	Des	-0.178387
ENSMUSG00000028212	Ccne2	-0.178166
ENSMUSG00000043587	Pxylp1	-0.177736
ENSMUSG00000024064	Galnt14	-0.177711
ENSMUSG00000031604	Msmo1	-0.17755
ENSMUSG00000063415	Cyp26b1	-0.177446
ENSMUSG00000055022	Cntn1	-0.207074
ENSMUSG00000032883	Acsl3	-0.176976
ENSMUSG00000044982	Sft2d3	-0.176579
ENSMUSG00000020948	Klhl28	-0.194517
ENSMUSG00000095789	Nupr1l	-0.176267
ENSMUSG00000039328	Rnf122	-0.175893
ENSMUSG00000031530	Dusp4	-0.270331
ENSMUSG00000027562	Car2	-0.17576
ENSMUSG00000011382	Dhdh	-0.175528
ENSMUSG00000041836	Ptpre	-0.323483
ENSMUSG00000024378	Stard4	-0.174661
ENSMUSG00000039601	Rcan2	-0.250141
ENSMUSG00000029307	Dmp1	-1.08457
ENSMUSG00000020150	Gamt	-0.219007
ENSMUSG00000029119	Man2b2	-0.173847
ENSMUSG00000038463	Olfml2b	-0.265676
ENSMUSG00000041617	Ccdc74a	-0.294511
ENSMUSG00000063804	Lin28b	-0.194855
ENSMUSG00000055978	Fut2	-0.173222
ENSMUSG00000053522	Lgals7	-0.173043
ENSMUSG00000028838	Extl1	-0.225966
ENSMUSG00000022949	Clic6	-0.172959
ENSMUSG00000055415	Atp10b	-0.172836
ENSMUSG00000028518	Prkaa2	-0.278868
ENSMUSG00000032193	Ldlr	-0.176418
ENSMUSG00000087700	Gm15283	-0.187715
ENSMUSG00000025776	Crispld1	-0.208457
ENSMUSG00000039131	Gipc2	-0.17179
ENSMUSG00000049532	Sall2	-0.171744
ENSMUSG00000061393	Acvr2b	-0.171733
ENSMUSG00000031576	Kcnu1	-0.171703
ENSMUSG00000034714	Ttyh2	-0.399132
ENSMUSG00000026185	Igfbp5	-0.334316
ENSMUSG00000028893	Sesn2	-0.196682
ENSMUSG00000058145	Adamts17	-0.385931
ENSMUSG00000103529	A730089K16Rik	-0.250267
ENSMUSG00000007038	Neu1	-0.170944
ENSMUSG00000043753	Dmrta1	-0.170921
ENSMUSG00000020432	Tcn2	-0.170891
ENSMUSG00000074652	Myh7b	-0.816739
ENSMUSG00000023391	Dlx2	-0.198499
ENSMUSG00000033730	Egr3	-0.49606
ENSMUSG00000030031	Kbtbd8	-0.170176
ENSMUSG00000084883	Ccdc85c	-0.170087
ENSMUSG00000097330	Gm26672	-0.169811
ENSMUSG00000032268	Tmprss5	-0.385298
ENSMUSG00000038291	Snx25	-0.169451
ENSMUSG00000007682	Dio2	-0.327177
ENSMUSG00000047368	Abhd17b	-0.169139
ENSMUSG00000004846	Plod3	-0.169053
ENSMUSG00000020044	Timp3	-0.196082
ENSMUSG00000042797	Aqp11	-0.168758
ENSMUSG00000041710	Trpc5	-0.168366
ENSMUSG00000040767	Snrnp25	-0.168155
ENSMUSG00000097326	A330048O09Rik	-0.168108
ENSMUSG00000031647	Mfap3l	-0.300677
ENSMUSG00000026817	Ak1	-0.167292
ENSMUSG00000021055	Esr2	-0.167121
ENSMUSG00000049892	Rasd1	-0.437384
ENSMUSG00000027071	P2rx3	-0.555007
ENSMUSG00000050079	Rspry1	-0.166628
ENSMUSG00000051235	Gen1	-0.166444
ENSMUSG00000092544	Gm20422	-0.367694
ENSMUSG00000017756	Slc12a7	-0.222152
ENSMUSG00000027274	Mkks	-0.166098
ENSMUSG00000044313	Mab21l3	-0.165991
ENSMUSG00000070371	Prss36	-0.165823
ENSMUSG00000024754	Cemip2	-0.165665
ENSMUSG00000083563	Gm13340	-0.165624
ENSMUSG00000016028	Celsr1	-0.165186
ENSMUSG00000054320	Lrrc36	-0.164971
ENSMUSG00000025969	Nrp2	-0.164962
ENSMUSG00000034317	Trim59	-0.237034
ENSMUSG00000025025	Mxi1	-0.164545
ENSMUSG00000019762	Iyd	-0.476556
ENSMUSG00000042599	Kdm7a	-0.346355
ENSMUSG00000033863	Klf9	-0.386725
ENSMUSG00000041220	Elovl6	-0.244444
ENSMUSG00000015053	Gata2	-0.162253
ENSMUSG00000002266	Zim1	-0.162192
ENSMUSG00000056216	Cebpg	-0.162075
ENSMUSG00000000794	Kcnn3	-0.175068
ENSMUSG00000021904	Sema3g	-0.367487
ENSMUSG00000038539	Atf5	-0.162025
ENSMUSG00000031673	Cdh11	-0.161851
ENSMUSG00000032601	Prkar2a	-0.161779
ENSMUSG00000027642	Rpn2	-0.161666
ENSMUSG00000027082	Tfpi	-0.161458
ENSMUSG00000037287	Tbcel	-0.160994
ENSMUSG00000001420	Tmem79	-0.160924
ENSMUSG00000043664	Tmem221	-0.160372
ENSMUSG00000031367	Ap1s2	-0.160319
ENSMUSG00000031253	Srpx2	-0.196874
ENSMUSG00000027358	Bmp2	-0.160039
ENSMUSG00000079418	Atg4a	-0.159819
ENSMUSG00000032377	Plscr4	-0.159566
ENSMUSG00000038172	Ttc39b	-0.159541
ENSMUSG00000027955	Gask1b	-0.34131
ENSMUSG00000057530	Ece1	-0.158877
ENSMUSG00000084783	Gm15419	-0.158697
ENSMUSG00000042662	Dusp15	-0.572588
ENSMUSG00000006205	Htra1	-0.211559
ENSMUSG00000021460	Auh	-0.158232
ENSMUSG00000036805	Noxa1	-0.238818
ENSMUSG00000106019	Gm43672	-0.157475
ENSMUSG00000021221	Dpf3	-0.223765
ENSMUSG00000045268	Zfp691	-0.157165
ENSMUSG00000018822	Sfrp5	-0.156972
ENSMUSG00000018387	Shroom1	-0.156762
ENSMUSG00000026471	Mr1	-0.156616
ENSMUSG00000117959	D330050I16Rik	-0.185062
ENSMUSG00000025656	Arhgef9	-0.156204
ENSMUSG00000025780	Itih5	-0.31563
ENSMUSG00000056222	Spock1	-0.15607
ENSMUSG00000028341	Nr4a3	-0.269743
ENSMUSG00000028436	Dcaf12	-0.155807
ENSMUSG00000053334	Ficd	-0.155438
ENSMUSG00000044948	Cfap43	-0.169718
ENSMUSG00000041831	Sytl3	-0.204289
ENSMUSG00000028420	Tmem38b	-0.155292
ENSMUSG00000021772	Nkiras1	-0.155196
ENSMUSG00000022664	Slc35a5	-0.15511
ENSMUSG00000034538	Zfp418	-0.154952
ENSMUSG00000083282	Ctsf	-0.154901
ENSMUSG00000032062	2310030G06Rik	-0.15475
ENSMUSG00000092345	Gm20503	-0.15469
ENSMUSG00000032184	Lysmd2	-0.154623
ENSMUSG00000035109	Shc4	-0.155983
ENSMUSG00000109097	Gm29683	-0.159097
ENSMUSG00000041849	Card6	-0.256851
ENSMUSG00000026424	Gpr37l1	-0.4907
ENSMUSG00000021497	Txndc15	-0.154002
ENSMUSG00000085793	Lin52	-0.153918
ENSMUSG00000038121	Fam210a	-0.153895
ENSMUSG00000038323	1700066M21Rik	-0.153651
ENSMUSG00000032854	Ugt8a	-0.153585
ENSMUSG00000063524	Eno1	-0.153289
ENSMUSG00000022900	Ildr1	-0.153102
ENSMUSG00000028992	Nmnat1	-0.152965
ENSMUSG00000022454	Nell2	-0.18335
ENSMUSG00000025212	Sfxn3	-0.152749
ENSMUSG00000027695	Pld1	-0.152661
ENSMUSG00000070583	Fv1	-0.152512
ENSMUSG00000046410	Kcnk6	-0.285384
ENSMUSG00000001741	Il16	-0.315609
ENSMUSG00000028048	Gba	-0.152398
ENSMUSG00000023000	Dhh	-0.268009
ENSMUSG00000053914	Kdm4d	-0.151971
ENSMUSG00000085451	Gm40614	-0.192089
ENSMUSG00000004996	Mri1	-0.15181
ENSMUSG00000024049	Myom1	-0.329962
ENSMUSG00000019194	Scn1b	-0.244794
ENSMUSG00000001520	Nrip2	-0.151288
ENSMUSG00000021765	Fst	-0.266582
ENSMUSG00000026255	Efhd1	-0.150673
ENSMUSG00000082063	Gm12993	-0.204456
ENSMUSG00000059991	Nptx2	-0.227157
ENSMUSG00000044122	Proca1	-0.150106
ENSMUSG00000026663	Atf6	-0.149873
ENSMUSG00000058258	Idi1	-0.149846
ENSMUSG00000055210	Foxd2	-0.420968
ENSMUSG00000039523	Cep104	-0.149632
ENSMUSG00000087500	Gm12426	-0.707223
ENSMUSG00000028551	Cdkn2c	-0.182534
ENSMUSG00000030082	Sec61a1	-0.14914
ENSMUSG00000078439	Smim24	-0.244202
ENSMUSG00000052423	B4galt3	-0.148812
ENSMUSG00000044916	1700029I15Rik	-0.148736
ENSMUSG00000097750	Gm4673	-0.148507
ENSMUSG00000024505	Dtwd2	-0.148306
ENSMUSG00000025579	Gaa	-0.148144
ENSMUSG00000068748	Ptprz1	-0.148142
ENSMUSG00000031644	Nek1	-0.148097
ENSMUSG00000089762	Ier5l	-0.148056
ENSMUSG00000033491	Prss35	-0.268005
ENSMUSG00000035697	Arhgap45	-0.147639
ENSMUSG00000044468	Tent5c	-0.147516
ENSMUSG00000079022	Col22a1	-0.834542
ENSMUSG00000035566	Pcdh17	-0.244511
ENSMUSG00000027555	Car13	-0.146838
ENSMUSG00000017897	Eya2	-0.14677
ENSMUSG00000024978	Gpam	-0.150079
ENSMUSG00000040462	Os9	-0.146588
ENSMUSG00000015575	Atp6v0e	-0.146557
ENSMUSG00000042992	Borcs5	-0.146479
ENSMUSG00000022505	Emp2	-0.205627
ENSMUSG00000078630	Tomt	-0.14635
ENSMUSG00000030521	Mphosph10	-0.146211
ENSMUSG00000071252	2210408I21Rik	-0.167382
ENSMUSG00000024793	Tnfrsf25	-0.240194
ENSMUSG00000047227	Gm527	-0.145343
ENSMUSG00000034842	Art3	-0.33974
ENSMUSG00000105271	Gm42875	-0.144888
ENSMUSG00000002980	Bcam	-0.144727
ENSMUSG00000023022	Lima1	-0.144708
ENSMUSG00000081683	Fzd10	-0.144578
ENSMUSG00000064294	Aox3	-0.364551
ENSMUSG00000032060	Cryab	-0.144536
ENSMUSG00000045659	Plekha7	-0.171675
ENSMUSG00000020048	Hsp90b1	-0.144194
ENSMUSG00000005125	Ndrg1	-0.389338
ENSMUSG00000036169	Sostdc1	-0.214435
ENSMUSG00000041377	Ninj2	-0.143739
ENSMUSG00000050666	Vstm4	-0.143584
ENSMUSG00000116138	C030006K11Rik	-0.14358
ENSMUSG00000029923	Rab19	-0.143375
ENSMUSG00000025128	Bhlhe22	-0.154519
ENSMUSG00000071014	Ndufb6	-0.142864
ENSMUSG00000025402	Nab2	-0.236211
ENSMUSG00000030770	Parva	-0.142649
ENSMUSG00000007891	Ctsd	-0.14257
ENSMUSG00000022248	Rad1	-0.142479
ENSMUSG00000046169	Adamts6	-0.142464
ENSMUSG00000039621	Prex1	-0.330926
ENSMUSG00000020689	Itgb3	-0.529294
ENSMUSG00000104913	Gm6560	-0.195645
ENSMUSG00000019948	Actr6	-0.142141
ENSMUSG00000020495	Smg8	-0.142066
ENSMUSG00000063564	Col23a1	-0.189357
ENSMUSG00000075289	Carns1	-0.373747
ENSMUSG00000022894	Adamts5	-0.373155
ENSMUSG00000073394	Runx2os1	-0.428498
ENSMUSG00000022604	Cep97	-0.23417
ENSMUSG00000021061	Sptb	-0.199318
ENSMUSG00000039474	Wfs1	-0.150009
ENSMUSG00000025321	Itgb8	-0.347303
ENSMUSG00000052656	Rnf103	-0.141208
ENSMUSG00000020672	Sntg2	-0.393295
ENSMUSG00000050315	Synpo2	-0.14907
ENSMUSG00000020183	Cpm	-0.140963
ENSMUSG00000029407	Uso1	-0.140928
ENSMUSG00000024579	Pcyox1l	-0.221377
ENSMUSG00000036676	Tmtc3	-0.140904
ENSMUSG00000034957	Cebpa	-0.392906
ENSMUSG00000091648	C2cd4d	-0.140829
ENSMUSG00000021846	Peli2	-0.252386
ENSMUSG00000028268	Gbp3	-0.419988
ENSMUSG00000032492	Pth1r	-0.14026
ENSMUSG00000036327	Qsox2	-0.14024
ENSMUSG00000020522	Mfap3	-0.140045
ENSMUSG00000041592	Sdk2	-0.334004
ENSMUSG00000043298	Smco3	-0.408996
ENSMUSG00000079941	Cox5b-ps	-0.139811
ENSMUSG00000041801	Phlda3	-0.139807
ENSMUSG00000022483	Col2a1	-0.38483
ENSMUSG00000024535	Snx24	-0.139717
ENSMUSG00000036748	Cuedc2	-0.139562
ENSMUSG00000045532	C1ql1	-0.160619
ENSMUSG00000045629	Sh3tc2	-0.139281
ENSMUSG00000049091	Sephs2	-0.139262
ENSMUSG00000115100	Gm34934	-0.139213
ENSMUSG00000015702	Anxa9	-0.139194
ENSMUSG00000041958	Pigs	-0.139099
ENSMUSG00000049721	Gal3st1	-0.138824
ENSMUSG00000084950	Gm5577	-0.166164
ENSMUSG00000105692	Gm43737	-0.138459
ENSMUSG00000026049	Tex30	-0.13823
ENSMUSG00000042121	Ssh1	-0.172094
ENSMUSG00000017760	Ctsa	-0.138045
ENSMUSG00000034460	Six4	-0.167905
ENSMUSG00000029156	Sgcb	-0.1379
ENSMUSG00000075224	Lrrc55	-0.591365
ENSMUSG00000030824	Nucb1	-0.137846
ENSMUSG00000028618	Tmem59	-0.137536
ENSMUSG00000090394	4930523C07Rik	-0.137479
ENSMUSG00000061322	Dnai1	-0.137455
ENSMUSG00000059883	Irak4	-0.137291
ENSMUSG00000091639	Gm3756	-0.137036
ENSMUSG00000020473	Aebp1	-0.220182
ENSMUSG00000026956	Uap1l1	-0.303297
ENSMUSG00000031381	Piga	-0.136842
ENSMUSG00000032113	Chek1	-0.141686
ENSMUSG00000108010	Gm38708	-0.136759
ENSMUSG00000062944	9130023H24Rik	-0.136649
ENSMUSG00000043126	D830039M14Rik	-0.136472
ENSMUSG00000032528	Vipr1	-0.136468
ENSMUSG00000047557	Lxn	-0.136434
ENSMUSG00000097589	Dleu2	-0.432211
ENSMUSG00000003363	Pld3	-0.135909
ENSMUSG00000059602	Syn3	-0.237542
ENSMUSG00000030752	Kdm8	-0.135748
ENSMUSG00000041476	Smpx	-0.409394
ENSMUSG00000028464	Tpm2	-0.135412
ENSMUSG00000026121	Sema4c	-0.204034
ENSMUSG00000025089	Gfra1	-0.135335
ENSMUSG00000041544	Disp3	-0.137315
ENSMUSG00000040195	Nemp1	-0.194251
ENSMUSG00000021286	Zfyve21	-0.135083
ENSMUSG00000021962	Dcp1a	-0.134822
ENSMUSG00000044496	2510039O18Rik	-0.134812
ENSMUSG00000001334	Fndc5	-0.314203
ENSMUSG00000020715	Ern1	-0.134756
ENSMUSG00000030107	Usp18	-0.236921
ENSMUSG00000036790	Slitrk2	-0.134661
ENSMUSG00000031504	Rab20	-0.134596
ENSMUSG00000000126	Wnt9a	-0.134573
ENSMUSG00000066113	Adamtsl1	-0.134492
ENSMUSG00000022114	Spry2	-0.134431
ENSMUSG00000019936	Epyc	-0.149231
ENSMUSG00000090523	Gypc	-0.195615
ENSMUSG00000052504	Epha3	-0.134146
ENSMUSG00000037750	Fam222b	-0.146979
ENSMUSG00000106133	Gm3724	-0.133911
ENSMUSG00000019539	Rcn3	-0.133882
ENSMUSG00000030357	Fkbp4	-0.13377
ENSMUSG00000028909	Ptpru	-0.133748
ENSMUSG00000027361	Gabpb1	-0.133669
ENSMUSG00000085667	Gm12992	-0.133661
ENSMUSG00000024286	Ccny	-0.133574
ENSMUSG00000032265	Tent5a	-0.133308
ENSMUSG00000064293	Cntn4	-0.133253
ENSMUSG00000032783	Troap	-0.22438
ENSMUSG00000022324	Matn2	-0.153854
ENSMUSG00000057246	BC051142	-0.133053
ENSMUSG00000041075	Fzd7	-0.132862
ENSMUSG00000019899	Lama2	-0.601712
ENSMUSG00000024789	Jak2	-0.132474
ENSMUSG00000010825	Grid2ip	-0.199951
ENSMUSG00000056124	B4galt6	-0.132434
ENSMUSG00000078902	Gm14443	-0.132333
ENSMUSG00000041891	Lman1	-0.132195
ENSMUSG00000003872	Lin7b	-0.272877
ENSMUSG00000041161	Otud3	-0.13191
ENSMUSG00000025232	Hexa	-0.1318
ENSMUSG00000042821	Snai1	-0.379386
ENSMUSG00000022136	Dnajc3	-0.131688
ENSMUSG00000030592	Ryr1	-0.845885
ENSMUSG00000040139	9430038I01Rik	-0.131257
ENSMUSG00000024114	Prss41	-0.177389
ENSMUSG00000090946	Ccdc71l	-0.130424
ENSMUSG00000032673	Prorsd1	-0.13036
ENSMUSG00000022807	Osbpl11	-0.149712
ENSMUSG00000021701	Plk2	-0.189324
ENSMUSG00000032243	Itga11	-0.276237
ENSMUSG00000023243	Kcnk5	-0.129868
ENSMUSG00000031790	Mmp15	-0.266091
ENSMUSG00000020038	Cry1	-0.129672
ENSMUSG00000017929	B4galt5	-0.129511
ENSMUSG00000006587	Snai3	-0.574157
ENSMUSG00000040929	Rfx3	-0.129383
ENSMUSG00000029366	Dck	-0.128962
ENSMUSG00000019590	Cyb561	-0.2291
ENSMUSG00000022906	Parp9	-0.128828
ENSMUSG00000093677	Gm20712	-0.128763
ENSMUSG00000060862	Zbtb40	-0.145357
ENSMUSG00000029223	Uchl1	-0.128692
ENSMUSG00000034164	Emid1	-0.128636
ENSMUSG00000040599	Mis12	-0.128569
ENSMUSG00000069237	Fam8a1	-0.162011
ENSMUSG00000032902	Slc16a1	-0.25669
ENSMUSG00000028125	Abca4	-0.255965
ENSMUSG00000020593	Lpin1	-0.154992
ENSMUSG00000047604	Frat2	-0.127442
ENSMUSG00000115188	Gm46522	-0.127436
ENSMUSG00000041245	Wnk3	-0.127388
ENSMUSG00000027610	Gss	-0.127345
ENSMUSG00000022514	Il1rap	-0.160379
ENSMUSG00000026090	Cracdl	-0.127176
ENSMUSG00000096929	A330023F24Rik	-0.323273
ENSMUSG00000027379	Bub1	-0.190247
ENSMUSG00000033446	Lpar6	-0.127064
ENSMUSG00000022742	Cpox	-0.126731
ENSMUSG00000045679	Pqlc3	-0.350534
ENSMUSG00000020520	Galnt10	-0.126647
ENSMUSG00000026039	Sgo2a	-0.259844
ENSMUSG00000020021	Fgd6	-0.393568
ENSMUSG00000049436	Upk1b	-0.12621
ENSMUSG00000026547	Tagln2	-0.171706
ENSMUSG00000031738	Irx6	-0.125996
ENSMUSG00000004460	Dnajb11	-0.125845
ENSMUSG00000059824	Dbp	-0.12583
ENSMUSG00000018476	Kdm6b	-0.356913
ENSMUSG00000028995	Fam126a	-0.125728
ENSMUSG00000027637	Rab5if	-0.125699
ENSMUSG00000000958	Slc7a7	-0.243578
ENSMUSG00000001418	Glmp	-0.125625
ENSMUSG00000062510	Nsl1	-0.125584
ENSMUSG00000035021	Baz1a	-0.204365
ENSMUSG00000025507	Pidd1	-0.217732
ENSMUSG00000040287	Stac3	-0.12527
ENSMUSG00000118135	Gm50367	-0.125249
ENSMUSG00000031448	Adprhl1	-0.430183
ENSMUSG00000000078	Klf6	-0.125003
ENSMUSG00000024236	Svil	-0.124895
ENSMUSG00000040732	Erg	-0.157637
ENSMUSG00000032267	Usp28	-0.133614
ENSMUSG00000029263	Pigg	-0.124597
ENSMUSG00000086915	Gm16364	-0.124426
ENSMUSG00000046618	Olfml2a	-0.263573
ENSMUSG00000056215	Lrguk	-0.390487
ENSMUSG00000063430	Wscd2	-0.263255
ENSMUSG00000035206	Sppl2b	-0.173314
ENSMUSG00000024614	Tmx3	-0.12393
ENSMUSG00000044362	Ccdc89	-0.174601
ENSMUSG00000032649	Colgalt2	-0.123771
ENSMUSG00000035268	Pkig	-0.1237
ENSMUSG00000038037	Socs1	-0.123392
ENSMUSG00000015488	Cacfd1	-0.123307
ENSMUSG00000069114	Zbtb10	-0.269978
ENSMUSG00000087341	0610040F04Rik	-0.465894
ENSMUSG00000097616	1110019D14Rik	-0.123127
ENSMUSG00000038816	Ctnnal1	-0.175841
ENSMUSG00000040511	Pvr	-0.122852
ENSMUSG00000028111	Ctsk	-0.588297
ENSMUSG00000024376	Epb41l4a	-0.128682
ENSMUSG00000035107	Dcbld2	-0.122717
ENSMUSG00000028042	Zbtb7b	-0.122565
ENSMUSG00000036867	Smad6	-0.12256
ENSMUSG00000019326	Aoc3	-0.222344
ENSMUSG00000040345	Arhgap9	-0.163221
ENSMUSG00000041895	Wipi1	-0.129071
ENSMUSG00000067578	Cbln4	-0.785482
ENSMUSG00000002733	Plekha3	-0.121764
ENSMUSG00000031250	Tnmd	-0.393404
ENSMUSG00000028873	Cdca8	-0.121586
ENSMUSG00000002325	Irf9	-0.121398
ENSMUSG00000028445	Enho	-0.121395
ENSMUSG00000046491	C1qtnf2	-0.121356
ENSMUSG00000049148	Plcxd3	-0.121212
ENSMUSG00000047180	Neurl3	-0.12117
ENSMUSG00000026520	Pycr2	-0.121127
ENSMUSG00000072623	Zfp9	-0.138448
ENSMUSG00000022066	Entpd4b	-0.12102
ENSMUSG00000043719	Col6a6	-0.182515
ENSMUSG00000074247	Dda1	-0.12083
ENSMUSG00000061666	Gdpd1	-0.120665
ENSMUSG00000048807	Slc35e4	-0.120606
ENSMUSG00000051067	Lingo3	-0.168159
ENSMUSG00000032232	Cgnl1	-0.120357
ENSMUSG00000030157	Clec2d	-0.120229
ENSMUSG00000020474	Polm	-0.120185
ENSMUSG00000022206	Npr3	-0.175212
ENSMUSG00000028563	Tm2d1	-0.120035
ENSMUSG00000051864	Tbc1d22a	-0.119837
ENSMUSG00000052299	Ltn1	-0.129367
ENSMUSG00000111686	Rab7-ps1	-0.119603
ENSMUSG00000019718	L3hypdh	-0.119246
ENSMUSG00000047123	Ticam1	-0.119182
ENSMUSG00000004698	Hdac9	-0.119167
ENSMUSG00000032468	Armc8	-0.11911
ENSMUSG00000018572	Phf23	-0.118977
ENSMUSG00000001156	Mxd1	-0.124151
ENSMUSG00000039286	Fndc3b	-0.167574
ENSMUSG00000018509	Cenpv	-0.118489
ENSMUSG00000019188	H13	-0.118417
ENSMUSG00000036580	Spg20	-0.118403
ENSMUSG00000017561	Crlf3	-0.200747
ENSMUSG00000036309	Skp1	-0.675973
ENSMUSG00000028121	Bcar3	-0.241578
ENSMUSG00000046718	Bst2	-0.160349
ENSMUSG00000075609	Gm7935	-0.217786
ENSMUSG00000022354	Ndufb9	-0.118083
ENSMUSG00000057388	Mrpl18	-0.117955
ENSMUSG00000027985	Lef1	-0.285472
ENSMUSG00000075271	Ttc30a1	-0.117892
ENSMUSG00000020163	Uqcr11	-0.11749
ENSMUSG00000003657	Calb2	-0.532454
ENSMUSG00000028718	Stil	-0.117362
ENSMUSG00000020547	Bzw2	-0.117273
ENSMUSG00000045822	Zswim3	-0.125099
ENSMUSG00000028691	Prdx1	-0.117174
ENSMUSG00000014606	Slc25a11	-0.117127
ENSMUSG00000044952	Kctd21	-0.117061
ENSMUSG00000015619	Gata3	-0.122274
ENSMUSG00000026923	Notch1	-0.253955
ENSMUSG00000026385	Dbi	-0.116809
ENSMUSG00000078134	Srsf3-ps	-0.116698
ENSMUSG00000028082	Sh3d19	-0.273903
ENSMUSG00000021983	Atp8a2	-0.394073
ENSMUSG00000030725	Lipt2	-0.11631
ENSMUSG00000040852	Plekhh2	-0.116261
ENSMUSG00000025373	Rnf41	-0.11626
ENSMUSG00000063406	Tmed5	-0.116259
ENSMUSG00000057469	E2f6	-0.116258
ENSMUSG00000038506	Dcun1d2	-0.116258
ENSMUSG00000044894	Uqcrq	-0.116253
ENSMUSG00000033857	Engase	-0.337652
ENSMUSG00000036292	Gramd1c	-0.116233
ENSMUSG00000025278	Flnb	-0.183342
ENSMUSG00000030096	Slc6a6	-0.150332
ENSMUSG00000003546	Klc4	-0.115983
ENSMUSG00000029163	Emilin1	-0.209945
ENSMUSG00000034101	Ctnnd1	-0.206037
ENSMUSG00000020921	Tmem101	-0.115255
ENSMUSG00000036285	Noa1	-0.115146
ENSMUSG00000037206	Islr	-0.114998
ENSMUSG00000022221	Ripk3	-0.114907
ENSMUSG00000030103	Bhlhe40	-0.430018
ENSMUSG00000030890	Ilk	-0.114781
ENSMUSG00000024145	Pigf	-0.114758
ENSMUSG00000026361	Cdc73	-0.133205
ENSMUSG00000074802	Gas2l3	-0.332739
ENSMUSG00000042709	Atpaf2	-0.114583
ENSMUSG00000002699	Lcp2	-0.140448
ENSMUSG00000042632	Pla2g6	-0.114312
ENSMUSG00000037470	Uggt1	-0.114243
ENSMUSG00000015092	Edf1	-0.114214
ENSMUSG00000041346	Wrap53	-0.114122
ENSMUSG00000061086	Myl4	-0.114107
ENSMUSG00000059213	Ddn	-1.18891
ENSMUSG00000030641	Ddias	-0.113945
ENSMUSG00000019978	Epb41l2	-0.21216
ENSMUSG00000067158	Col4a4	-0.46613
ENSMUSG00000071650	Ganab	-0.12382
ENSMUSG00000114161	Gm48662	-0.279578
ENSMUSG00000035580	Kcnh8	-0.166459
ENSMUSG00000032186	Tmod2	-0.351241
ENSMUSG00000059839	Zfp874b	-0.112802
ENSMUSG00000015839	Nfe2l2	-0.112622
ENSMUSG00000021180	Rps6ka5	-0.112564
ENSMUSG00000046782	Ttc6	-0.162405
ENSMUSG00000020493	Prr11	-0.112031
ENSMUSG00000033350	Chst2	-0.180794
ENSMUSG00000047641	Krt87	-0.284954
ENSMUSG00000035493	Tgfbi	-0.111541
ENSMUSG00000066721	Zfp575	-0.154919
ENSMUSG00000051256	Jagn1	-0.111519
ENSMUSG00000032014	Oaf	-0.1115
ENSMUSG00000020532	Acaca	-0.22144
ENSMUSG00000021597	Slf1	-0.111165
ENSMUSG00000019848	Popdc3	-0.154983
ENSMUSG00000018900	Slc22a5	-0.111068
ENSMUSG00000060771	Tsga10	-0.111066
ENSMUSG00000030189	Ybx3	-0.111007
ENSMUSG00000026470	Stx6	-0.110968
ENSMUSG00000037169	Mycn	-0.110925
ENSMUSG00000037408	Cnnm4	-0.110919
ENSMUSG00000038217	Tlcd2	-0.178383
ENSMUSG00000042595	Fam199x	-0.171126
ENSMUSG00000039461	Tcta	-0.11035
ENSMUSG00000024087	Cyp1b1	-0.110231
ENSMUSG00000049265	Kcnk3	-0.351137
ENSMUSG00000049470	Aff4	-0.131578
ENSMUSG00000081953	Gm12435	-0.109862
ENSMUSG00000028132	Tlcd4	-0.270918
ENSMUSG00000038379	Ttk	-0.109722
ENSMUSG00000018593	Sparc	-0.199512
ENSMUSG00000038949	Cnst	-0.109633
ENSMUSG00000034684	Sema3f	-0.109605
ENSMUSG00000021733	Slc4a7	-0.109535
ENSMUSG00000036617	Etl4	-0.137674
ENSMUSG00000023755	Rhebl1	-0.109187
ENSMUSG00000053414	Hunk	-0.109163
ENSMUSG00000028982	Slc25a33	-0.171296
ENSMUSG00000061894	Zscan20	-0.112908
ENSMUSG00000078584	AU022252	-0.14649
ENSMUSG00000048249	Crebrf	-0.123335
ENSMUSG00000029093	Sorcs2	-0.252543
ENSMUSG00000026999	Nup35	-0.108872
ENSMUSG00000032281	Acsbg1	-0.236568
ENSMUSG00000021242	Npc2	-0.108681
ENSMUSG00000029998	Pcyox1	-0.108663
ENSMUSG00000071708	Sms	-0.108624
ENSMUSG00000024875	Yif1a	-0.108534
ENSMUSG00000053617	Sh3pxd2a	-0.426332
ENSMUSG00000030739	Myh14	-0.150676
ENSMUSG00000022103	Gfra2	-0.148946
ENSMUSG00000031659	Adcy7	-0.285663
ENSMUSG00000061759	Armt1	-0.10817
ENSMUSG00000097604	Gm17322	-0.512965
ENSMUSG00000030245	Golt1b	-0.107762
ENSMUSG00000023015	Racgap1	-0.107714
ENSMUSG00000053559	Smagp	-0.117667
ENSMUSG00000025049	Taf5	-0.175523
ENSMUSG00000107134	Gm42528	-0.471964
ENSMUSG00000041135	Ripk2	-0.135465
ENSMUSG00000111291	Gm48604	-0.281797
ENSMUSG00000053604	Rpia	-0.107219
ENSMUSG00000029206	Nsun7	-0.259031
ENSMUSG00000033055	Ankrd54	-0.106832
ENSMUSG00000047242	Taf9b	-0.587816
ENSMUSG00000026841	Fibcd1	-0.127797
ENSMUSG00000010080	Epn3	-0.140794
ENSMUSG00000035615	Frmpd1	-0.27682
ENSMUSG00000024190	Dusp1	-0.106331
ENSMUSG00000063765	Chadl	-0.106322
ENSMUSG00000108350	Gm44950	-0.176755
ENSMUSG00000024598	Fbn2	-0.290042
ENSMUSG00000040033	Stat2	-0.105987
ENSMUSG00000021608	Lpcat1	-0.111025
ENSMUSG00000066440	Zfyve26	-0.214125
ENSMUSG00000035173	Ccdc186	-0.105925
ENSMUSG00000112332	4930466K18Rik	-0.190608
ENSMUSG00000015971	Actr8	-0.105711
ENSMUSG00000034652	Cd300a	-0.149933
ENSMUSG00000057329	Bcl2	-0.105628
ENSMUSG00000028822	Tmem50a	-0.105619
ENSMUSG00000049791	Fzd4	-0.105484
ENSMUSG00000003031	Cdkn1b	-0.105476
ENSMUSG00000048078	Tenm4	-0.186686
ENSMUSG00000030276	Ttll3	-0.319681
ENSMUSG00000020744	Slc25a19	-0.220562
ENSMUSG00000061778	Mospd2	-0.105307
ENSMUSG00000060586	H2-Eb1	-0.135372
ENSMUSG00000030878	Cdr2	-0.105216
ENSMUSG00000033967	Rnf225	-0.377361
ENSMUSG00000049800	Sertad2	-0.143093
ENSMUSG00000035900	Gramd4	-0.104985
ENSMUSG00000078515	Ddi2	-0.157361
ENSMUSG00000024034	Tmprss3	-0.116257
ENSMUSG00000028807	Zbtb8a	-0.104848
ENSMUSG00000087143	A830082K12Rik	-0.104726
ENSMUSG00000031266	Gla	-0.177968
ENSMUSG00000105265	Sox2ot	-0.104664
ENSMUSG00000073733	Cplane2	-0.104502
ENSMUSG00000063704	Mapk15	-0.356845
ENSMUSG00000038375	Trp53inp2	-0.419845
ENSMUSG00000041949	Tango6	-0.104454
ENSMUSG00000038034	Igsf8	-0.104451
ENSMUSG00000038608	Dock10	-0.322943
ENSMUSG00000032777	Gtf3c1	-0.154595
ENSMUSG00000025140	Pycr1	-0.185188
ENSMUSG00000042901	Aida	-0.103923
ENSMUSG00000021461	Fancc	-0.103904
ENSMUSG00000003402	Prkcsh	-0.103881
ENSMUSG00000048280	Zfp738	-0.187237
ENSMUSG00000000957	Mmp14	-0.255873
ENSMUSG00000010067	Rassf1	-0.103266
ENSMUSG00000118084	AA388235	-0.103166
ENSMUSG00000020109	Dnajb12	-0.103088
ENSMUSG00000009013	Dynll1	-0.103041
ENSMUSG00000033356	Pus7l	-0.103024
ENSMUSG00000052373	Mpp3	-0.422739
ENSMUSG00000031823	Zdhhc7	-0.105596
ENSMUSG00000036022	Fam122b	-0.142292
ENSMUSG00000030342	Cd9	-0.102658
ENSMUSG00000027663	Zmat3	-0.347317
ENSMUSG00000055320	Tead1	-0.472712
ENSMUSG00000048332	Lhfp	-0.114638
ENSMUSG00000031385	Plxnb3	-0.486139
ENSMUSG00000089872	Rps6kc1	-0.102276
ENSMUSG00000074715	Ccl28	-0.371661
ENSMUSG00000029598	Plbd2	-0.165966
ENSMUSG00000033880	Lgals3bp	-0.292075
ENSMUSG00000030815	Phkg2	-0.102007
ENSMUSG00000030551	Nr2f2	-0.141343
ENSMUSG00000026249	Serpine2	-0.132467
ENSMUSG00000033060	Lmo7	-0.101947
ENSMUSG00000023030	Slc11a2	-0.101675
ENSMUSG00000087679	Tmem250-ps	-0.101663
ENSMUSG00000030619	Eed	-0.10165
ENSMUSG00000013846	St3gal1	-0.11772
ENSMUSG00000042854	Trp53rkb	-0.101557
ENSMUSG00000049001	Ndnf	-0.101546
ENSMUSG00000002032	Tmem25	-0.329573
ENSMUSG00000022408	Fam83f	-0.101364
ENSMUSG00000056313	Tcim	-0.101345
ENSMUSG00000014418	Hps5	-0.113978
ENSMUSG00000019960	Dusp6	-0.178749
ENSMUSG00000059772	Slx1b	-0.117215
ENSMUSG00000024052	Lpin2	-0.101517
ENSMUSG00000070565	Rasal2	-0.443213
ENSMUSG00000037993	Dhx38	-0.101111
ENSMUSG00000097908	4933404O12Rik	-0.101079
ENSMUSG00000034557	Zfyve9	-0.101063
ENSMUSG00000026389	Steap3	-0.2688
ENSMUSG00000027397	Slc20a1	-0.198868
ENSMUSG00000027469	Tpx2	-0.100973
ENSMUSG00000045757	Zfp764	-0.100933
ENSMUSG00000026827	Gpd2	-0.100839
ENSMUSG00000073155	1810058I24Rik	-0.10082
ENSMUSG00000033902	Mapkbp1	-0.259407
ENSMUSG00000021125	Arg2	-0.260585
ENSMUSG00000025997	Ikzf2	-0.188918
ENSMUSG00000021930	Spryd7	-0.100597
ENSMUSG00000018899	Irf1	-0.100573
ENSMUSG00000032030	Cul5	-0.108914
ENSMUSG00000046841	Ckap4	-0.100489
ENSMUSG00000020108	Ddit4	-0.10046
ENSMUSG00000038665	Dgki	-0.303593
ENSMUSG00000028607	Cpt2	-0.116101
ENSMUSG00000020064	Herc4	-0.113944
ENSMUSG00000037461	Ints7	-0.100205
ENSMUSG00000030247	Kcnj8	-0.156596
ENSMUSG00000029687	Ezh2	-0.116942
ENSMUSG00000018765	Fxr2	-0.103782
ENSMUSG00000042616	Oscp1	-0.0999512
ENSMUSG00000061751	Kalrn	-0.445062
ENSMUSG00000022105	Rb1	-0.246332
ENSMUSG00000027896	Slc16a4	-0.201063
ENSMUSG00000050875	Minar2	-0.0995243
ENSMUSG00000039110	Mycbpap	-0.556654
ENSMUSG00000047603	Zfp235	-0.0993866
ENSMUSG00000016262	Sertad4	-0.165579
ENSMUSG00000040473	Cfap69	-0.0993812
ENSMUSG00000022244	Amacr	-0.0993621
ENSMUSG00000019944	Rhobtb1	-0.107554
ENSMUSG00000057719	Sh3rf2	-0.489125
ENSMUSG00000063047	Zfp780b	-0.0992219
ENSMUSG00000018796	Acsl1	-0.106553
ENSMUSG00000029708	Gcc1	-0.0991569
ENSMUSG00000040260	Daam2	-0.230519
ENSMUSG00000018102	H2bc4	-0.0991199
ENSMUSG00000039137	Whrn	-0.0990423
ENSMUSG00000021054	Sgpp1	-0.0989825
ENSMUSG00000026480	Ncf2	-0.0989719
ENSMUSG00000047514	Tspyl1	-0.0988476
ENSMUSG00000052188	Gm14964	-0.333386
ENSMUSG00000045594	Glb1	-0.10961
ENSMUSG00000035311	Gnptab	-0.0986137
ENSMUSG00000022863	Btg3	-0.0985634
ENSMUSG00000002055	Spag5	-0.0985616
ENSMUSG00000020955	Ap4s1	-0.0985574
ENSMUSG00000049551	Fzd9	-0.105455
ENSMUSG00000021190	Lgmn	-0.0985111
ENSMUSG00000036009	Mettl25	-0.0984873
ENSMUSG00000038742	Angptl6	-0.101856
ENSMUSG00000055003	Lrtm2	-0.146571
ENSMUSG00000060519	Tor3a	-0.0981826
ENSMUSG00000051232	Tmem199	-0.0981307
ENSMUSG00000031217	Efnb1	-0.0981158
ENSMUSG00000059430	Actg2	-0.0980905
ENSMUSG00000054808	Actn4	-0.0980204
ENSMUSG00000027966	Col11a1	-0.348676
ENSMUSG00000031883	Car7	-0.663114
ENSMUSG00000020330	Hmmr	-0.0979632
ENSMUSG00000027419	Pcsk2	-0.202307
ENSMUSG00000021185	Dglucy	-0.0979175
ENSMUSG00000033257	Ttll4	-0.10694
ENSMUSG00000112346	Gm48768	-0.0978221
ENSMUSG00000039983	Ccdc32	-0.0977728
ENSMUSG00000031985	Gnpat	-0.0977651
ENSMUSG00000073643	Wdfy1	-0.0977385
ENSMUSG00000047407	Tgif1	-0.09772
ENSMUSG00000021236	Entpd5	-0.146543
ENSMUSG00000029681	Bcl7b	-0.0976151
ENSMUSG00000019087	Atp6ap1	-0.0975598
ENSMUSG00000022528	Hes1	-0.0974127
ENSMUSG00000005871	Apc	-0.234234
ENSMUSG00000024247	Pkdcc	-0.0972895
ENSMUSG00000027206	Cops2	-0.0972184
ENSMUSG00000071662	Polr2g	-0.0971987
ENSMUSG00000002983	Relb	-0.0971696
ENSMUSG00000054934	Kcnmb4	-0.0977888
ENSMUSG00000038028	Tigar	-0.160783
ENSMUSG00000046562	Unc119b	-0.0969277
ENSMUSG00000024713	Pcsk5	-0.0968863
ENSMUSG00000048109	Rbm15	-0.141468
ENSMUSG00000059842	Zfp341	-0.0965811
ENSMUSG00000040435	Ppp1r15a	-0.0965135
ENSMUSG00000026142	Rhbdd1	-0.138989
ENSMUSG00000068008	Bpifb3	-0.102042
ENSMUSG00000026586	Prrx1	-0.0961662
ENSMUSG00000031145	Prickle3	-0.117284
ENSMUSG00000032316	Clk3	-0.0960918
ENSMUSG00000027792	Bche	-0.116976
ENSMUSG00000041570	Camsap2	-0.219142
ENSMUSG00000052557	Gan	-0.170015
ENSMUSG00000047554	Tmem41b	-0.122562
ENSMUSG00000067586	S1pr3	-0.136824
ENSMUSG00000030315	Vgll4	-0.095585
ENSMUSG00000026872	Zeb2	-0.288026
ENSMUSG00000038633	Degs1	-0.0954917
ENSMUSG00000047714	Ppp1r2	-0.0953374
ENSMUSG00000024529	Lox	-0.19783
ENSMUSG00000030161	Gabarapl1	-0.0952984
ENSMUSG00000048486	Fitm2	-0.168088
ENSMUSG00000026942	Traf2	-0.14723
ENSMUSG00000020178	Adora2a	-0.0950254
ENSMUSG00000066278	Vps37b	-0.0949858
ENSMUSG00000028517	Plpp3	-0.0949719
ENSMUSG00000064181	Rab3ip	-0.238908
ENSMUSG00000048572	Tmem252	-0.130842
ENSMUSG00000025736	Jmjd8	-0.0948274
ENSMUSG00000023947	Nfkbie	-0.225281
ENSMUSG00000074141	Il4i1	-0.194723
ENSMUSG00000039244	E130309D02Rik	-0.0946205
ENSMUSG00000048878	Hexim1	-0.0946191
ENSMUSG00000035246	Pcyt1b	-0.0945501
ENSMUSG00000079184	Mphosph8	-0.0945404
ENSMUSG00000026043	Col3a1	-0.299249
ENSMUSG00000001270	Ckb	-0.180543
ENSMUSG00000020467	Efemp1	-0.0942861
ENSMUSG00000035172	Plekhh3	-0.137921
ENSMUSG00000050737	Ptges	-0.0940323
ENSMUSG00000022639	Dubr	-0.147339
ENSMUSG00000108870	Gm44893	-0.542124
ENSMUSG00000049755	Zfp672	-0.0938518
ENSMUSG00000031349	Nsdhl	-0.0938436
ENSMUSG00000058388	Phtf1	-0.0938161
ENSMUSG00000022893	Adamts1	-0.120104
ENSMUSG00000005370	Msh6	-0.093691
ENSMUSG00000046096	Mosmo	-0.18698
ENSMUSG00000026482	Rgl1	-0.38536
ENSMUSG00000048546	Tob2	-0.0934634
ENSMUSG00000031772	Cntnap4	-0.136362
ENSMUSG00000025170	Rab40b	-0.0933924
ENSMUSG00000038695	Josd2	-0.0932546
ENSMUSG00000019768	Esr1	-0.574102
ENSMUSG00000039501	Znfx1	-0.107752
ENSMUSG00000035045	Zc3h12b	-0.129027
ENSMUSG00000051439	Cd14	-0.270106
ENSMUSG00000000266	Mid2	-0.0929649
ENSMUSG00000059486	Kbtbd2	-0.185417
ENSMUSG00000044340	Phlpp1	-0.0988113
ENSMUSG00000025078	Nhlrc2	-0.0928777
ENSMUSG00000073627	C130036L24Rik	-0.0927323
ENSMUSG00000050840	Cdh20	-0.431738
ENSMUSG00000029833	Trim24	-0.092697
ENSMUSG00000028358	Zfp618	-0.0926188
ENSMUSG00000023885	Thbs2	-0.157438
ENSMUSG00000030869	Ndufab1	-0.0923793
ENSMUSG00000019989	Enpp3	-0.341921
ENSMUSG00000038702	Dsel	-0.0923304
ENSMUSG00000027574	Nkain4	-0.0922623
ENSMUSG00000109179	Gm35339	-0.0921943
ENSMUSG00000029229	Chic2	-0.0921719
ENSMUSG00000032727	Mier3	-0.0920201
ENSMUSG00000039239	Tgfb2	-0.0919902
ENSMUSG00000015776	Med22	-0.0919692
ENSMUSG00000021831	Ero1a	-0.0918
ENSMUSG00000112627	4933412E12Rik	-0.477916
ENSMUSG00000022371	Col14a1	-0.350116
ENSMUSG00000056014	A430033K04Rik	-0.0915451
ENSMUSG00000020657	Dnajc27	-0.10116
ENSMUSG00000017716	Birc5	-0.0915079
ENSMUSG00000029757	Dync1i1	-0.250148
ENSMUSG00000052783	Grk4	-0.213632
ENSMUSG00000055900	Tmem69	-0.0913256
ENSMUSG00000031433	Rbm41	-0.15396
ENSMUSG00000001555	Fkbp10	-0.0909964
ENSMUSG00000026788	Zbtb43	-0.090974
ENSMUSG00000028962	Slc4a2	-0.0909029
ENSMUSG00000042178	Armc5	-0.0908601
ENSMUSG00000062373	Tmem65	-0.152204
ENSMUSG00000027660	Skil	-0.138555
ENSMUSG00000029577	Ube3b	-0.10452
ENSMUSG00000009030	Pdcl	-0.0907168
ENSMUSG00000025171	Ubtd1	-0.194653
ENSMUSG00000041390	Mdfic	-0.0906139
ENSMUSG00000031684	Slc10a7	-0.232629
ENSMUSG00000046139	Patl1	-0.090539
ENSMUSG00000022419	Deptor	-0.317301
ENSMUSG00000029869	Ephb6	-0.0904339
ENSMUSG00000018740	Slc25a35	-0.0903726
ENSMUSG00000043456	Zfp536	-0.363965
ENSMUSG00000035953	Pip4p1	-0.0903552
ENSMUSG00000042851	Zc3h6	-0.0903463
ENSMUSG00000019789	Hey2	-0.0903285
ENSMUSG00000050473	Slc35d3	-0.311085
ENSMUSG00000024925	Rnaseh2c	-0.0902737
ENSMUSG00000043964	Orai3	-0.0902082
ENSMUSG00000029189	Sel1l3	-0.0901349
ENSMUSG00000032584	Mst1r	-0.286214
ENSMUSG00000022463	Srebf2	-0.0900107
ENSMUSG00000032479	Map4	-0.223131
ENSMUSG00000043243	Niban3	-0.0899433
ENSMUSG00000011427	Zfp790	-0.089868
ENSMUSG00000003929	Zfp81	-0.119161
ENSMUSG00000035671	Zswim4	-0.0897264
ENSMUSG00000028080	Lrba	-0.107262
ENSMUSG00000023452	Pisd	-0.0896106
ENSMUSG00000038013	Wipf2	-0.160887
ENSMUSG00000029436	Mmp17	-0.103243
ENSMUSG00000021699	Pde4d	-0.252981
ENSMUSG00000087701	Gm13493	-0.0895138
ENSMUSG00000113258	Gm7446	-0.0894244
ENSMUSG00000053007	Creb5	-0.232528
ENSMUSG00000026193	Fn1	-0.366364
ENSMUSG00000033033	Calhm2	-0.116495
ENSMUSG00000032285	Dnaja4	-0.107059
ENSMUSG00000028211	Trp53inp1	-0.0986492
ENSMUSG00000034271	Jdp2	-0.089063
ENSMUSG00000019951	Uhrf1bp1l	-0.168695
ENSMUSG00000003161	Sri	-0.0888448
ENSMUSG00000026837	Col5a1	-0.417582
ENSMUSG00000068264	Ap5s1	-0.0888191
ENSMUSG00000000275	Trim25	-0.228939
ENSMUSG00000043895	S1pr2	-0.0885786
ENSMUSG00000078813	Leng1	-0.0885481
ENSMUSG00000110444	Gm10033	-0.247513
ENSMUSG00000025964	Adam23	-0.422071
ENSMUSG00000073293	Nudt10	-0.0884851
ENSMUSG00000025348	Itga7	-0.468603
ENSMUSG00000022912	Pros1	-0.157034
ENSMUSG00000041939	Mvk	-0.0883969
ENSMUSG00000026675	Hsd17b7	-0.506751
ENSMUSG00000014905	Dnajb9	-0.0883933
ENSMUSG00000017692	Rhbdl3	-0.192553
ENSMUSG00000018199	Ro60	-0.217151
ENSMUSG00000007872	Id3	-0.0883087
ENSMUSG00000091764	Zfp964	-0.0882845
ENSMUSG00000086753	Gm15751	-0.191951
ENSMUSG00000035198	Tubg1	-0.0955781
ENSMUSG00000056050	Mia3	-0.152217
ENSMUSG00000037370	Enpp1	-0.243719
ENSMUSG00000032640	Chsy1	-0.0879735
ENSMUSG00000022321	Cdh10	-0.405014
ENSMUSG00000020876	Snx11	-0.0879209
ENSMUSG00000020546	Stxbp4	-0.154381
ENSMUSG00000026393	Nek7	-0.0876478
ENSMUSG00000038402	Foxf2	-0.163769
ENSMUSG00000033031	Cip2a	-0.138619
ENSMUSG00000022708	Zbtb20	-0.644883
ENSMUSG00000049184	Purg	-0.44153
ENSMUSG00000066894	Vsig10	-0.0873669
ENSMUSG00000026100	Mstn	-0.430049
ENSMUSG00000024410	Rmc1	-0.087328
ENSMUSG00000047412	Zbtb44	-0.173949
ENSMUSG00000022462	Slc38a2	-0.183847
ENSMUSG00000021451	Sema4d	-0.242746
ENSMUSG00000051335	Gfod1	-0.168746
ENSMUSG00000075467	Dnlz	-0.0870535
ENSMUSG00000020009	Ifngr1	-0.087013
ENSMUSG00000048108	Tmem72	-0.0869127
ENSMUSG00000028300	C9orf72	-0.0869013
ENSMUSG00000044134	Pheta1	-0.117229
ENSMUSG00000020590	Snx13	-0.128896
ENSMUSG00000021466	Ptch1	-0.325677
ENSMUSG00000023034	Nr4a1	-0.141065
ENSMUSG00000070705	Eid2b	-0.0866527
ENSMUSG00000024240	Epc1	-0.0866315
ENSMUSG00000000392	Fap	-0.137037
ENSMUSG00000027375	Mal	-0.161527
ENSMUSG00000009207	Lnpk	-0.206776
ENSMUSG00000028226	Mmp16	-0.186984
ENSMUSG00000052430	Bmpr1b	-0.0864693
ENSMUSG00000018983	E2f2	-0.0864429
ENSMUSG00000024781	Lipa	-0.0863683
ENSMUSG00000025008	Tctn3	-0.086364
ENSMUSG00000002342	Tmem161a	-0.0860183
ENSMUSG00000059401	Mamld1	-0.215274
ENSMUSG00000071793	2610005L07Rik	-0.0990693
ENSMUSG00000032334	Loxl1	-0.0858729
ENSMUSG00000022684	Bfar	-0.0858212
ENSMUSG00000028990	Lzic	-0.0857805
ENSMUSG00000020647	Ncoa1	-0.119135
ENSMUSG00000058905	Gm10051	-0.0857712
ENSMUSG00000033327	Tnxb	-0.306415
ENSMUSG00000017119	Nbr1	-0.0857077
ENSMUSG00000031425	Plp1	-0.407392
ENSMUSG00000036615	Rfxap	-0.0856059
ENSMUSG00000116953	9030025P20Rik	-0.0855492
ENSMUSG00000021248	Tmed10	-0.0853778
ENSMUSG00000051506	Wdfy4	-0.133136
ENSMUSG00000025178	Pi4k2a	-0.0853596
ENSMUSG00000039166	Akap7	-0.0853098
ENSMUSG00000035901	Dennd5a	-0.0990562
ENSMUSG00000109695	Gm31166	-0.135462
ENSMUSG00000013858	Tmem259	-0.0851889
ENSMUSG00000029416	Slc15a4	-0.0851615
ENSMUSG00000026932	Nacc2	-0.137438
ENSMUSG00000057098	Ebf1	-0.112949
ENSMUSG00000039427	Alg1	-0.0850402
ENSMUSG00000095930	Nim1k	-0.0849516
ENSMUSG00000020288	Ahsa2	-0.0848832
ENSMUSG00000026414	Tnnt2	-0.0848099
ENSMUSG00000043311	D17H6S53E	-0.0848087
ENSMUSG00000029622	Arpc1b	-0.0964114
ENSMUSG00000029920	Smarcad1	-0.122246
ENSMUSG00000105366	Gm43719	-0.104589
ENSMUSG00000028126	Pip5k1a	-0.0845604
ENSMUSG00000070923	Klhl9	-0.0844732
ENSMUSG00000027452	Acss1	-0.243255
ENSMUSG00000027947	Il6ra	-0.191605
ENSMUSG00000073421	H2-Ab1	-0.298169
ENSMUSG00000027796	Smad9	-0.30108
ENSMUSG00000031737	Irx5	-0.0841635
ENSMUSG00000043153	Crppa	-0.0841417
ENSMUSG00000033790	Tubgcp5	-0.0841247
ENSMUSG00000079003	Samd1	-0.0841156
ENSMUSG00000027132	Katnbl1	-0.196039
ENSMUSG00000047084	Ngrn	-0.0840107
ENSMUSG00000026239	Pde6d	-0.0839823
ENSMUSG00000038615	Nfe2l1	-0.0934198
ENSMUSG00000040102	Klhl42	-0.147042
ENSMUSG00000024160	Spsb3	-0.0838669
ENSMUSG00000039953	Clstn1	-0.156671
ENSMUSG00000025551	Fgf14	-0.206368
ENSMUSG00000005802	Slc30a4	-0.0837709
ENSMUSG00000055302	Mrfap1	-0.0837529
ENSMUSG00000027848	Olfml3	-0.142535
ENSMUSG00000047804	Akap10	-0.101869
ENSMUSG00000033105	Lss	-0.165891
ENSMUSG00000028700	Pomgnt1	-0.0836807
ENSMUSG00000039952	Dag1	-0.233798
ENSMUSG00000015224	Cyp2j9	-0.222997
ENSMUSG00000079164	Tlr5	-0.131212
ENSMUSG00000027333	Smox	-0.0833495
ENSMUSG00000026637	Traf5	-0.0832911
ENSMUSG00000051747	Ttn	-1.04562
ENSMUSG00000087589	D430040D24Rik	-0.237328
ENSMUSG00000053470	Kdm3a	-0.0830406
ENSMUSG00000096188	Cmtm4	-0.0829623
ENSMUSG00000021838	Samd4	-0.250363
ENSMUSG00000018166	Erbb3	-0.221805
ENSMUSG00000036712	Cyld	-0.232893
ENSMUSG00000031767	Nudt7	-0.0827241
ENSMUSG00000070867	Trabd2b	-0.187972
ENSMUSG00000032418	Me1	-0.0938166
ENSMUSG00000029145	Eif2b4	-0.08257
ENSMUSG00000045576	St7l	-0.122949
ENSMUSG00000028104	Polr3gl	-0.0850563
ENSMUSG00000048232	Fbxo10	-0.122979
ENSMUSG00000035711	Dok3	-0.0822483
ENSMUSG00000041440	Gk5	-0.128468
ENSMUSG00000007989	Fzd3	-0.259083
ENSMUSG00000037110	Ralgapa2	-0.0820982
ENSMUSG00000038612	Mcl1	-0.08964
ENSMUSG00000039660	Spout1	-0.0819825
ENSMUSG00000068479	Mfap1a	-0.191128
ENSMUSG00000074852	Hpse2	-0.210063
ENSMUSG00000046959	Slc26a1	-0.081843
ENSMUSG00000027602	Map1lc3a	-0.0818147
ENSMUSG00000042688	Mapk6	-0.101196
ENSMUSG00000067851	Arfgef1	-0.139422
ENSMUSG00000070436	Serpinh1	-0.0974193
ENSMUSG00000047044	D030056L22Rik	-0.081681
ENSMUSG00000020427	Igfbp3	-0.0816619
ENSMUSG00000029910	Mad2l1	-0.0815166
ENSMUSG00000021670	Hmgcr	-0.0857779
ENSMUSG00000042500	Ago4	-0.0814154
ENSMUSG00000029999	Tgfa	-0.0813781
ENSMUSG00000033809	Alg3	-0.0813775
ENSMUSG00000054793	Cadm4	-0.0813608
ENSMUSG00000029394	Cdk2ap1	-0.0813128
ENSMUSG00000034341	Wbp2	-0.081297
ENSMUSG00000020925	Ccdc43	-0.0812653
ENSMUSG00000022404	Slc25a17	-0.0812139
ENSMUSG00000041229	Phf8	-0.267755
ENSMUSG00000032185	Carm1	-0.0811822
ENSMUSG00000025153	Fasn	-0.241222
ENSMUSG00000034377	Tulp4	-0.167935
ENSMUSG00000032840	Spring1	-0.0809818
ENSMUSG00000042066	Tmcc2	-0.0809443
ENSMUSG00000052056	Zfp217	-0.0809094
ENSMUSG00000046062	Ppp1r15b	-0.135068
ENSMUSG00000046229	Scand1	-0.080793
ENSMUSG00000007646	Rad51c	-0.0807852
ENSMUSG00000054715	Zscan22	-0.0807526
ENSMUSG00000031447	Lamp1	-0.080747
ENSMUSG00000025931	Paqr8	-0.165381
ENSMUSG00000006740	Kif5b	-0.167071
ENSMUSG00000053286	Trmt1l	-0.0806435
ENSMUSG00000013736	Trnt1	-0.0806164
ENSMUSG00000010290	AI597479	-0.0805819
ENSMUSG00000023572	Ccndbp1	-0.0804609
ENSMUSG00000024851	Pitpnm1	-0.20959
ENSMUSG00000047712	Ust	-0.0802985
ENSMUSG00000069206	Zfp874a	-0.0801221
ENSMUSG00000025813	Homer2	-0.197743
ENSMUSG00000086854	Gm13781	-0.0799962
ENSMUSG00000020601	Trib2	-0.131717
ENSMUSG00000040560	Wdr7	-0.169761
ENSMUSG00000114985	1810028F09Rik	-0.147393
ENSMUSG00000039385	Cdh6	-0.193733
ENSMUSG00000090173	Fbxw10	-0.0799154
ENSMUSG00000059436	Max	-0.0798547
ENSMUSG00000033871	Ppargc1b	-0.0909309
ENSMUSG00000022526	Zfp251	-0.0798086
ENSMUSG00000049516	Spty2d1	-0.0795718
ENSMUSG00000025575	Cant1	-0.0795424
ENSMUSG00000021287	Xrcc3	-0.0795239
ENSMUSG00000028901	Gmeb1	-0.0795028
ENSMUSG00000068962	Zfp114	-0.0794826
ENSMUSG00000022197	Pdzd2	-0.292541
ENSMUSG00000046731	Kctd11	-0.0794423
ENSMUSG00000046572	Zfp518b	-0.0855388
ENSMUSG00000002409	Dyrk1b	-0.152568
ENSMUSG00000083811	Gm13071	-0.385985
ENSMUSG00000029209	Gnpda2	-0.0792939
ENSMUSG00000033808	Tmem87a	-0.0791472
ENSMUSG00000026639	Lamb3	-0.0791177
ENSMUSG00000027243	Harbi1	-0.0791172
ENSMUSG00000031467	Agpat5	-0.0858302
ENSMUSG00000062980	Cped1	-0.0878816
ENSMUSG00000037960	Card19	-0.127427
ENSMUSG00000005374	Tbl2	-0.0905118
ENSMUSG00000001467	Cyp51	-0.0789942
ENSMUSG00000039220	Ppp1r10	-0.0788873
ENSMUSG00000024384	Iws1	-0.123973
ENSMUSG00000025203	Scd2	-0.22774
ENSMUSG00000036832	Lpar3	-0.0787048
ENSMUSG00000046798	Cldn12	-0.0786831
ENSMUSG00000055809	Dnaaf3	-0.0798863
ENSMUSG00000022744	Cldnd1	-0.0785499
ENSMUSG00000053841	Txlna	-0.0785477
ENSMUSG00000028339	Col15a1	-0.506755
ENSMUSG00000032705	Exd2	-0.0784757
ENSMUSG00000063268	Parp10	-0.108446
ENSMUSG00000024940	Ltbp3	-0.125029
ENSMUSG00000046961	Gpr156	-0.0782109
ENSMUSG00000038147	Cd84	-0.150144
ENSMUSG00000039990	Edrf1	-0.0781675
ENSMUSG00000048833	Slc39a9	-0.0780748
ENSMUSG00000113184	Gm49654	-0.330704
ENSMUSG00000030701	Plekhb1	-0.0780211
ENSMUSG00000095403	Gm21092	-0.0779558
ENSMUSG00000070730	Rmdn3	-0.0778533
ENSMUSG00000084350	Znf41-ps	-0.0778161
ENSMUSG00000050989	Selenon	-0.0777744
ENSMUSG00000056724	Nbeal2	-0.102195
ENSMUSG00000025332	Kdm5c	-0.210231
ENSMUSG00000024593	Megf10	-0.432652
ENSMUSG00000053390	Zfp952	-0.0775391
ENSMUSG00000039065	Atpsckmt	-0.140665
ENSMUSG00000063694	Cycs	-0.0775008
ENSMUSG00000037896	Rcor1	-0.0774296
ENSMUSG00000019850	Tnfaip3	-0.0774279
ENSMUSG00000059439	Bcas3	-0.0774041
ENSMUSG00000027221	Chst1	-0.361944
ENSMUSG00000033594	Spata2l	-0.101818
ENSMUSG00000031791	Tmem38a	-0.0809301
ENSMUSG00000068966	Zbtb34	-0.20785
ENSMUSG00000037405	Icam1	-0.0770821
ENSMUSG00000032375	Aph1b	-0.255336
ENSMUSG00000052125	F730043M19Rik	-0.227732
ENSMUSG00000034371	Tkfc	-0.0770144
ENSMUSG00000029474	Rnf34	-0.0769784
ENSMUSG00000037363	Letm2	-0.076967
ENSMUSG00000020646	Mboat2	-0.139162
ENSMUSG00000021594	Srd5a1	-0.17064
ENSMUSG00000027765	P2ry1	-0.0808033
ENSMUSG00000031613	Hpgd	-0.0903499
ENSMUSG00000022412	Mief1	-0.0993496
ENSMUSG00000022682	Rrn3	-0.0768258
ENSMUSG00000020846	Rflnb	-0.147012
ENSMUSG00000030064	Frmd4b	-0.19851
ENSMUSG00000047466	8030462N17Rik	-0.117925
ENSMUSG00000020806	Rhbdf2	-0.0948233
ENSMUSG00000049327	Kmt5a	-0.0765775
ENSMUSG00000014547	Wdfy2	-0.161592
ENSMUSG00000038042	Ptpdc1	-0.125085
ENSMUSG00000022095	Fam160b2	-0.115053
ENSMUSG00000089945	Pakap	-0.553895
ENSMUSG00000024970	Spindoc	-0.122418
ENSMUSG00000003458	Ncstn	-0.0761812
ENSMUSG00000068921	Dap3	-0.0761691
ENSMUSG00000054280	Prr14l	-0.0761511
ENSMUSG00000058239	Usf2	-0.0760956
ENSMUSG00000049988	Lrrc25	-0.0910379
ENSMUSG00000039089	L3mbtl3	-0.076059
ENSMUSG00000026014	Raph1	-0.302585
ENSMUSG00000030286	Emc3	-0.076009
ENSMUSG00000036611	Eepd1	-0.0758708
ENSMUSG00000005936	Kctd20	-0.0757581
ENSMUSG00000066568	Lsm14a	-0.0757244
ENSMUSG00000057706	Mex3b	-0.0756403
ENSMUSG00000031732	Phlpp2	-0.0965357
ENSMUSG00000037104	Socs5	-0.117335
ENSMUSG00000054115	Skp2	-0.075477
ENSMUSG00000079509	Zfx	-0.0754687
ENSMUSG00000036766	Dner	-0.324708
ENSMUSG00000038546	Ranbp9	-0.156088
ENSMUSG00000022351	Sqle	-0.0752153
ENSMUSG00000026077	Npas2	-0.0902852
ENSMUSG00000040212	Emp3	-0.0751532
ENSMUSG00000020627	Klhl29	-0.122827
ENSMUSG00000019998	Stx7	-0.0750052
ENSMUSG00000042700	Sipa1l1	-0.130863
ENSMUSG00000051639	Fbl-ps2	-0.111406
ENSMUSG00000001542	Ell2	-0.0748617
ENSMUSG00000022385	Gtse1	-0.102164
ENSMUSG00000037526	Atg14	-0.0747279
ENSMUSG00000022125	Cln5	-0.0747161
ENSMUSG00000033618	Map3k13	-0.074714
ENSMUSG00000031782	Coq9	-0.0746586
ENSMUSG00000032026	Rexo2	-0.108353
ENSMUSG00000040997	Abhd4	-0.074627
ENSMUSG00000001751	Naglu	-0.135166
ENSMUSG00000030254	Rad18	-0.0893696
ENSMUSG00000002475	Abhd3	-0.235564
ENSMUSG00000037262	Kin	-0.0744212
ENSMUSG00000020937	Plcd3	-0.0971614
ENSMUSG00000025893	Kbtbd3	-0.0744052
ENSMUSG00000024805	Pcgf5	-0.0743978
ENSMUSG00000036446	Lum	-0.0908669
ENSMUSG00000078307	AI593442	-0.308621
ENSMUSG00000034255	Arhgap27	-0.078781
ENSMUSG00000004500	Zfp324	-0.135746
ENSMUSG00000028270	Gbp2	-0.165977
ENSMUSG00000028630	Dyrk2	-0.133827
ENSMUSG00000049792	Bag5	-0.0741425
ENSMUSG00000038894	Irs2	-0.176318
ENSMUSG00000108393	Gm32633	-0.177485
ENSMUSG00000063810	Alms1	-0.0739329
ENSMUSG00000037339	Fam53a	-0.0739231
ENSMUSG00000021133	Susd6	-0.0881967
ENSMUSG00000005360	Slc1a3	-0.0737847
ENSMUSG00000040325	Dcaf1	-0.0860103
ENSMUSG00000027868	Tbx15	-0.303154
ENSMUSG00000054976	Nyap2	-0.265415
ENSMUSG00000040054	Baz2a	-0.177614
ENSMUSG00000031904	Slc7a6	-0.0926385
ENSMUSG00000001143	Lman2l	-0.0734226
ENSMUSG00000091549	Gm6548	-0.0733574
ENSMUSG00000025894	Aasdhppt	-0.0733484
ENSMUSG00000018143	Mafk	-0.208696
ENSMUSG00000038495	Otud7b	-0.141166
ENSMUSG00000039308	Ndst2	-0.088335
ENSMUSG00000005674	Tomm40l	-0.0731665
ENSMUSG00000029762	Akr1b8	-0.119111
ENSMUSG00000052353	Cemip	-0.254022
ENSMUSG00000028124	Gclm	-0.115737
ENSMUSG00000040234	Tm7sf3	-0.0729739
ENSMUSG00000019942	Cdk1	-0.0729554
ENSMUSG00000049588	Ccdc69	-0.152914
ENSMUSG00000047205	Dusp18	-0.142203
ENSMUSG00000046541	Zfp526	-0.0726497
ENSMUSG00000103183	Gm37090	-0.110011
ENSMUSG00000008035	Mid1ip1	-0.13891
ENSMUSG00000006418	Rnf114	-0.0724869
ENSMUSG00000070639	Lrrc8b	-0.140429
ENSMUSG00000027199	Gatm	-0.295025
ENSMUSG00000020321	Mdh1	-0.0723046
ENSMUSG00000037773	Pced1a	-0.0722881
ENSMUSG00000061458	Nol10	-0.146556
ENSMUSG00000019189	Rnf145	-0.0722504
ENSMUSG00000035722	Abca7	-0.32215
ENSMUSG00000028063	Lmna	-0.137774
ENSMUSG00000020964	Sel1l	-0.0806141
ENSMUSG00000030894	Tpp1	-0.0720928
ENSMUSG00000042472	Zfp410	-0.0720827
ENSMUSG00000052040	Klf13	-0.396197
ENSMUSG00000037013	Ss18	-0.071988
ENSMUSG00000033589	Reep4	-0.0719596
ENSMUSG00000020261	Slc36a1	-0.213762
ENSMUSG00000062526	Mppe1	-0.0719182
ENSMUSG00000051469	Zfp24	-0.0719163
ENSMUSG00000061130	Ppm1b	-0.0718266
ENSMUSG00000014956	Ppp1cb	-0.0717967
ENSMUSG00000057522	Spop	-0.0754954
ENSMUSG00000040667	Nup88	-0.0716773
ENSMUSG00000106928	Gm43860	-0.418572
ENSMUSG00000036995	Asap3	-0.071551
ENSMUSG00000031950	Gabarapl2	-0.0714924
ENSMUSG00000018999	Slc35b4	-0.0945275
ENSMUSG00000003360	Ddx23	-0.0712941
ENSMUSG00000079259	Trim71	-0.365843
ENSMUSG00000024118	Tedc2	-0.0712403
ENSMUSG00000037007	Zfp113	-0.0711556
ENSMUSG00000034111	Tmed8	-0.16349
ENSMUSG00000099681	1700052K11Rik	-0.0711112
ENSMUSG00000096403	Rnps1-ps	-0.124958
ENSMUSG00000022099	Dmtn	-0.0709893
ENSMUSG00000020340	Cyfip2	-0.0709815
ENSMUSG00000038422	Hdhd3	-0.209183
ENSMUSG00000024472	Dcp2	-0.177873
ENSMUSG00000009281	Rarres2	-0.098395
ENSMUSG00000020089	Ppa1	-0.0708893
ENSMUSG00000045777	Ifitm10	-0.434283
ENSMUSG00000048327	Ckap2l	-0.0708066
ENSMUSG00000036391	Sec24a	-0.259375
ENSMUSG00000033623	Pcgf3	-0.198285
ENSMUSG00000004567	Mcoln1	-0.0991882
ENSMUSG00000035891	Cerk	-0.339465
ENSMUSG00000021518	Ptdss1	-0.0703533
ENSMUSG00000021217	Tshz3	-0.334086
ENSMUSG00000043683	Fem1a	-0.0757592
ENSMUSG00000022426	Josd1	-0.0700872
ENSMUSG00000033487	Fndc3a	-0.124208
ENSMUSG00000019971	Cep290	-0.140975
ENSMUSG00000046157	Tmem229b	-0.120336
ENSMUSG00000001415	Smg5	-0.0699419
ENSMUSG00000050896	Rtn4rl2	-0.197059
ENSMUSG00000019826	Zbtb24	-0.069844
ENSMUSG00000086013	Gm15706	-0.0698423
ENSMUSG00000039579	Grin3a	-0.171178
ENSMUSG00000015714	Cers2	-0.0697936
ENSMUSG00000032405	Pias1	-0.0696915
ENSMUSG00000031971	Ccsap	-0.0737116
ENSMUSG00000024077	Strn	-0.270274
ENSMUSG00000001521	Tulp3	-0.104775
ENSMUSG00000047371	Zfp768	-0.0694591
ENSMUSG00000021188	Trip11	-0.212478
ENSMUSG00000069520	Tmem19	-0.069312
ENSMUSG00000038668	Lpar1	-0.0692897
ENSMUSG00000028163	Nfkb1	-0.0819068
ENSMUSG00000031980	Agt	-0.180633
ENSMUSG00000047976	Kcna1	-0.433637
ENSMUSG00000020897	Aurkb	-0.06916
ENSMUSG00000034216	Vps18	-0.0691542
ENSMUSG00000022299	Slc25a32	-0.0691234
ENSMUSG00000003199	Mpnd	-0.0690637
ENSMUSG00000026858	Miga2	-0.0963526
ENSMUSG00000043099	Hic1	-0.0690306
ENSMUSG00000020184	Mdm2	-0.0689842
ENSMUSG00000030967	Zranb1	-0.0785268
ENSMUSG00000041828	Abca8a	-0.485775
ENSMUSG00000025759	Mfsd8	-0.186918
ENSMUSG00000029924	Slc37a3	-0.0689481
ENSMUSG00000036158	Prickle1	-0.0890666
ENSMUSG00000007029	Vars	-0.0687708
ENSMUSG00000026667	Uhmk1	-0.274191
ENSMUSG00000020133	2310011J03Rik	-0.0687397
ENSMUSG00000022848	Slc49a4	-0.0687378
ENSMUSG00000027236	Eif3j1	-0.108941
ENSMUSG00000039367	Sec24c	-0.0684926
ENSMUSG00000032402	Smad3	-0.103029
ENSMUSG00000005087	Cd44	-0.068402
ENSMUSG00000048439	Nupl2	-0.0782192
ENSMUSG00000014243	Zswim7	-0.12985
ENSMUSG00000074916	Chst14	-0.0682471
ENSMUSG00000028557	Rnf11	-0.0924199
ENSMUSG00000027422	Rrbp1	-0.207225
ENSMUSG00000043487	Acot6	-0.10351
ENSMUSG00000028803	Nipal3	-0.0681322
ENSMUSG00000021368	Tbc1d7	-0.282285
ENSMUSG00000048429	Timm29	-0.0678899
ENSMUSG00000021635	Rad17	-0.0678204
ENSMUSG00000024048	Myl12a	-0.130544
ENSMUSG00000041935	AW549877	-0.0848012
ENSMUSG00000028906	Epb41	-0.126466
ENSMUSG00000033379	Atp6v0b	-0.0675987
ENSMUSG00000023156	Rpp14	-0.0674783
ENSMUSG00000018846	Pank3	-0.188516
ENSMUSG00000018736	Ndel1	-0.0674571
ENSMUSG00000016308	Ube2a	-0.0674311
ENSMUSG00000078676	Casc3	-0.103893
ENSMUSG00000021830	Txndc16	-0.0673241
ENSMUSG00000042608	Stk40	-0.067298
ENSMUSG00000030595	Nfkbib	-0.067197
ENSMUSG00000003269	Cyth2	-0.0671817
ENSMUSG00000031660	Brd7	-0.0671612
ENSMUSG00000031021	Tmem9b	-0.146291
ENSMUSG00000002985	Apoe	-0.0670779
ENSMUSG00000021468	Sptlc1	-0.0670501
ENSMUSG00000100514	Gm12960	-0.0669913
ENSMUSG00000024081	Cebpz	-0.0669719
ENSMUSG00000029363	Rfc5	-0.066947
ENSMUSG00000031969	Acad8	-0.0669415
ENSMUSG00000116504	I730030J21Rik	-0.288677
ENSMUSG00000025425	St8sia5	-0.335458
ENSMUSG00000037847	Nmrk1	-0.06682
ENSMUSG00000030264	Thumpd3	-0.0667724
ENSMUSG00000026554	Dcaf8	-0.0667703
ENSMUSG00000042215	Bag2	-0.0665913
ENSMUSG00000017802	Retreg3	-0.0665799
ENSMUSG00000028931	Kcnab2	-0.657564
ENSMUSG00000092341	Malat1	-0.643331
ENSMUSG00000030060	Hmces	-0.0664062
ENSMUSG00000101585	1600010M07Rik	-0.157636
ENSMUSG00000035509	Fbxl21	-0.0663899
ENSMUSG00000004317	Clcn5	-0.304772
ENSMUSG00000042650	Alkbh5	-0.0792563
ENSMUSG00000024732	Ccdc86	-0.136802
ENSMUSG00000040488	Ltbp4	-0.155221
ENSMUSG00000002833	Hdgfl2	-0.0661503
ENSMUSG00000097207	6030443J06Rik	-0.105191
ENSMUSG00000048100	Taf13	-0.261071
ENSMUSG00000059810	Rgs3	-0.130772
ENSMUSG00000010110	Stx5a	-0.0660922
ENSMUSG00000049872	Calhm5	-0.309485
ENSMUSG00000021094	Dhrs7	-0.0819941
ENSMUSG00000033813	Tcea1	-0.0659505
ENSMUSG00000037977	6430571L13Rik	-0.172117
ENSMUSG00000035934	Pknox2	-0.179653
ENSMUSG00000035845	Alg12	-0.111655
ENSMUSG00000021192	Golga5	-0.0658365
ENSMUSG00000037552	Plekhg2	-0.208763
ENSMUSG00000052748	Swt1	-0.114887
ENSMUSG00000041741	Pde3a	-0.171404
ENSMUSG00000020368	Canx	-0.0657516
ENSMUSG00000022033	Pbk	-0.0657428
ENSMUSG00000041241	Mul1	-0.0657123
ENSMUSG00000019055	Plod1	-0.2294
ENSMUSG00000023031	Cela1	-0.165116
ENSMUSG00000003123	Lipe	-0.0655406
ENSMUSG00000062352	Itgb1bp1	-0.0655339
ENSMUSG00000020888	Dvl2	-0.0655086
ENSMUSG00000040029	Ipo8	-0.0654419
[truncated: 5,946 more rows]
