# Supplementary material for: Pathological mechanisms and candidate therapeutic approaches in the hearing loss of mice carrying human MIR96 mutations
Source: Genome Med. 2024 Oct 21;16:121. doi: 10.1186/s13073-024-01394-5 (PMC11492784; doi:10.1186/s13073-024-01394-5)
Supplement: Supplementary file 10 — Additional file 10: Data S1. Data underlying the graphs and charts presented in this study. [file 13073_2024_1394_MOESM10_ESM.xlsx]

## Sheet: ABR data fig2
ABR thresholds and p values for Fig. 2
Mir96+13G>A ABR thresholds (mean and standard deviation)
Stimulus/frequency	Mean threshold (wildtype P14)			Mean threshold (wildtype P21)			Mean threshold (wildtype P28)			Mean threshold (wildtype P56)			Mean threshold (wildtype P98)			Mean threshold (wildtype P180)
	Mean	SD		Mean	SD		Mean	SD		Mean	SD		Mean	SD		Mean	SD
CLICK	36.6667	7.07107		25.8333	3.76386		24.375	4.17261		26.25	2.31455		26.875	2.58775		31.7857	8.68401
3kHz	92.2222	2.63523		75	7.74597		63.75	6.94365		56.875	5.3033		59.375	3.20435		67.8571	11.3873
6kHz	71.6667	11.1803		37.5	6.89202		35.625	4.95516		33.75	6.4087		35	5.34522		41.4286	12.3146
12kHz	36.6667	9.68246		15.8333	3.76386		15	2.67261		17.5	5.97614		15	4.6291		20.7143	12.0667
18kHz	41.6667	8.66025		21.6667	4.08248		20.625	4.17261		23.75	6.4087		25	4.6291		31.7857	8.45967
24kHz	38.3333	10.3078		24.1667	3.76386		27.5	3.77964		28.75	5.82482		38.125	7.03943		65.3571	26.8518
30kHz	51.1111	9.61047		35.8333	13.5708		58.125	17.916		60.625	13.4795		88.125	13.8712		87.8571	16.2569
36kHz	66.1111	15.7674		50	15.1658		83.75	19.411		87.5	10.6904		95	0		93.9286	4.00892
42kHz	92.7778	6.66667		57.5	20.1866		88.125	17.5128		95	0		95	0		95	0
	Mean threshold (heterozygote P14)			Mean threshold (heterozygote P21)			Mean threshold (heterozygote P28)			Mean threshold (heterozygote P56)			Mean threshold (heterozygote P98)			Mean threshold (heterozygote P180)
	Mean	SD		Mean	SD		Mean	SD		Mean	SD		Mean	SD		Mean	SD
CLICK	44.1667	8.4835		31.1111	3.33333		25.5	3.68932		28.8889	3.33333		28.3333	3.53553		31.5	9.61085
3kHz	93.3333	2.46183		63.3333	5		61.5	8.51469		57.2222	6.18017		61.1111	6.50854		66.75	9.77039
6kHz	77.5	3.98862		42.2222	9.05232		34	3.94405		34.4444	8.07947		32.7778	6.18017		39.25	11.8405
12kHz	45.4167	3.34279		20.5556	6.82113		16	3.16228		17.2222	5.65194		15.5556	4.6398		23	15.5089
18kHz	41.6667	8.07165		26.1111	6.00925		25	4.71405		28.3333	10.3078		28.3333	7.90569		33	14.0862
24kHz	42.0833	9.15978		29.4444	4.6398		30	4.71405		34.4444	11.3039		41.1111	14.0929		51.75	21.8412
30kHz	57.9167	7.21688		46.1111	7.81736		62.5	18.7454		63.8889	20.8833		83.3333	18.0278		88.75	14.2233
36kHz	73.75	11.1038		80.5556	14.6723		89.5	8.6442		88.8889	12.693		95	0		94.25	3.3541
42kHz	93.75	4.33013		91.6667	6.61438		95	0		95	0		95	0		95	0
	Mean threshold (homozygote P14)			Mean threshold (homozygote P21)			Mean threshold (homozygote P28)			Mean threshold (homozygote P56)			Mean threshold (homozygote P98)			Mean threshold (homozygote P180)
	Mean	SD		Mean	SD		Mean	SD		Mean	SD		Mean	SD		Mean	SD
CLICK	95	0		95	0		95	0		95	0		95	0		95	0
3kHz	95	0		94.4444	1.66667		95	0		95	0		95	0		95	0
6kHz	95	0		95	0		95	0		95	0		95	0		95	0
12kHz	95	0		95	0		93.6364	4.52267		95	0		95	0		95	0
18kHz	95	0		95	0		95	0		95	0		95	0		95	0
24kHz	95	0		95	0		95	0		95	0		95	0		95	0
30kHz	95	0		95	0		95	0		95	0		95	0		95	0
36kHz	95	0		95	0		94.5455	1.50756		95	0		95	0		95	0
42kHz	95	0		95	0		95	0		95	0		95	0		95	0
Linear mixed model Bonferroni-corrected p-values
		P14
		Click	3kHz	6kHz	12kHz	18kHz	24kHz	30kHz	36kHz	42kHz
Wildtype vs heterozygote		0.274	1	0.536	0.139	1	1	0.399	0.277	1
Wildtype vs homozygote		<0.001	0.871	<0.001	<0.001	<0.001	<0.001	<0.001	<0.001	1
Heterozygote vs homozygote		<0.001	1	<0.001	<0.001	<0.001	<0.001	<0.001	<0.001	1
		P21
		Click	3kHz	6kHz	12kHz	18kHz	24kHz	30kHz	36kHz	42kHz
Wildtype vs heterozygote		0.847	0.029	1	0.833	1	0.834	0.116	<0.001	<0.001
Wildtype vs homozygote		<0.001	<0.001	<0.001	<0.001	<0.001	<0.001	<0.001	<0.001	<0.001
Heterozygote vs homozygote		<0.001	<0.001	<0.001	<0.001	<0.001	<0.001	<0.001	<0.001	0.525
		P28
		Click	3kHz	6kHz	12kHz	18kHz	24kHz	30kHz	36kHz	42kHz
Wildtype vs heterozygote		1	1	1	1	0.246	0.895	0.6	0.251	0.059
Wildtype vs homozygote		<0.001	<0.001	<0.001	<0.001	<0.001	<0.001	<0.001	0.001	0.042
Heterozygote vs homozygote		<0.001	<0.001	<0.001	<0.001	<0.001	<0.001	<0.001	0.182	1
		P56
		Click	3kHz	6kHz	12kHz	18kHz	24kHz	30kHz	36kHz	42kHz
Wildtype vs heterozygote		0.902	1	1	1	0.439	0.288	0.549	0.965	1
Wildtype vs homozygote		<0.001	<0.001	<0.001	<0.001	<0.001	<0.001	<0.001	0.01	1
Heterozygote vs homozygote		<0.001	<0.001	<0.001	<0.001	<0.001	<0.001	<0.001	0.132	1
		P98
		Click	3kHz	6kHz	12kHz	18kHz	24kHz	30kHz	36kHz	42kHz
Wildtype vs heterozygote		1	1	1	1	0.707	0.849	1	1	1
Wildtype vs homozygote		<0.001	<0.001	<0.001	<0.001	<0.001	<0.001	0.024	1	1
Heterozygote vs homozygote		<0.001	<0.001	<0.001	<0.001	<0.001	<0.001	0.001	1	1
		P180
		Click	3kHz	6kHz	12kHz	18kHz	24kHz	30kHz	36kHz	42kHz
Wildtype vs heterozygote		1	1	1	1	1	<0.001	1	1	1
Wildtype vs homozygote		<0.001	<0.001	<0.001	<0.001	<0.001	<0.001	0.059	1	1
Heterozygote vs homozygote		<0.001	<0.001	<0.001	<0.001	<0.001	<0.001	0.075	1	1
Mir96+14C>A ABR thresholds (mean and standard deviation)
Stimulus/frequency	Mean threshold (wildtype P14)			Mean threshold (wildtype P21)			Mean threshold (wildtype P28)			Mean threshold (wildtype P56)			Mean threshold (wildtype P98)			Mean threshold (wildtype P180)
	Mean	SD		Mean	SD		Mean	SD		Mean	SD		Mean	SD		Mean	SD
CLICK	44.2857	18.8035		24	2.10819		27.2222	2.63523		25	3.53553		25.5556	3.00463		27.2222	5.65194
3kHz	95	0		68	5.86894		60.5556	8.07947		57.2222	5.65194		63.3333	7.5		69.4444	5.83333
6kHz	79.2857	7.31925		42	4.21637		35.5556	3.90868		31.1111	5.46453		35	6.12372		36.1111	6.00925
12kHz	53.5714	15.9985		18	5.86894		16.6667	2.5		13.3333	3.53553		15.5556	3.00463		13.8889	2.20479
18kHz	45	23.6291		21	3.94405		22.7778	2.63523		20.5556	5.27046		25	8.29156		33.8889	16.1589
24kHz	42.8571	25.9578		25	2.35702		24.4444	3.90868		26.1111	5.46453		35.5556	11.3039		64.4444	28.9875
30kHz	54.2857	25.237		33.5	7.09068		49.4444	14.4578		48.3333	20		68.8889	26.5492		88.8889	16.5412
36kHz	63.5714	21.5473		47	13.1656		75	19.0394		67.2222	22.928		85	20		91.6667	10
42kHz	85.7143	13.6713		55	19.4365		80.5556	20.8333		80	22.5		88.3333	15.2069		95	0
	Mean threshold (heterozygote P14)			Mean threshold (heterozygote P21)			Mean threshold (heterozygote P28)			Mean threshold (heterozygote P56)			Mean threshold (heterozygote P98)			Mean threshold (heterozygote P180)
	Mean	SD		Mean	SD		Mean	SD		Mean	SD		Mean	SD		Mean	SD
CLICK	58.5714	13.1385		40.4167	4.50168		39.1667	4.17424		38.75	4.43203		45	3.77964		65.8333	14.9722
3kHz	95	0		87.5	9.17011		83.3333	9.12871		80	8.01784		78.75	6.4087		86.6667	8.16497
6kHz	81.4286	8.01784		65.8333	10.8362		58.3333	5.7735		47.5	5.97614		47.5	5.34522		62.5	17.2482
12kHz	69.2857	13.6713		37.9167	11.5716		27.0833	8.38243		30	8.45154		43.75	9.16125		70.8333	14.6344
18kHz	65.7143	17.4233		40.8333	8.21123		35.4167	4.98102		45.625	13.2119		70.625	16.7838		95	0
24kHz	67.8571	18.452		38.3333	6.15457		38.3333	8.07165		75.625	22.9031		88.75	17.6777		95	0
30kHz	81.4286	8.01784		71.25	22.3734		79.5833	17.6401		93.125	5.3033		95	0		95	0
36kHz	95	0		91.6667	7.48736		94.5833	1.44338		95	0		95	0		95	0
42kHz	95	0		95	0		95	0		95	0		95	0		95	0
	Mean threshold (homozygote P14)			Mean threshold (homozygote P21)			Mean threshold (homozygote P28)			Mean threshold (homozygote P56)			Mean threshold (homozygote P98)			Mean threshold (homozygote P180)
	Mean	SD		Mean	SD		Mean	SD		Mean	SD		Mean	SD		Mean	SD
CLICK	95	0		95	0		95	0		95	0		95	0		95	0
3kHz	95	0		95	0		95	0		95	0		95	0		95	0
6kHz	95	0		95	0		93.75	3.53553		95	0		95	0		95	0
12kHz	95	0		95	0		95	0		95	0		95	0		95	0
18kHz	95	0		95	0		95	0		95	0		95	0		95	0
24kHz	95	0		95	0		95	0		95	0		95	0		95	0
30kHz	95	0		95	0		95	0		95	0		95	0		95	0
36kHz	95	0		95	0		95	0		95	0		95	0		95	0
42kHz	95	0		95	0		95	0		95	0		95	0		95	0
Linear mixed model Bonferroni-corrected p-values
		P14
		Click	3kHz	6kHz	12kHz	18kHz	24kHz	30kHz	36kHz	42kHz
Wildtype vs heterozygote		0.068	1	1	0.025	0.004	<0.001	<0.001	<0.001	0.12
Wildtype vs homozygote		<0.001	1	<0.001	<0.001	<0.001	<0.001	<0.001	<0.001	0.12
Heterozygote vs homozygote		<0.001	1	0.004	<0.001	<0.001	<0.001	0.004	1	1
		P21
		Click	3kHz	6kHz	12kHz	18kHz	24kHz	30kHz	36kHz	42kHz
Wildtype vs heterozygote		0.001	<0.001	<0.001	<0.001	<0.001	0.036	<0.001	<0.001	<0.001
Wildtype vs homozygote		<0.001	<0.001	<0.001	<0.001	<0.001	<0.001	<0.001	<0.001	<0.001
Heterozygote vs homozygote		<0.001	0.072	<0.001	<0.001	<0.001	<0.001	<0.001	0.815	1
		P28
		Click	3kHz	6kHz	12kHz	18kHz	24kHz	30kHz	36kHz	42kHz
Wildtype vs heterozygote		0.01	<0.001	<0.001	0.012	0.004	0.002	<0.001	<0.001	<0.001
Wildtype vs homozygote		<0.001	<0.001	<0.001	<0.001	<0.001	<0.001	<0.001	<0.001	0.001
Heterozygote vs homozygote		<0.001	0.004	<0.001	<0.001	<0.001	<0.001	<0.001	1	1
		P56
		Click	3kHz	6kHz	12kHz	18kHz	24kHz	30kHz	36kHz	42kHz
Wildtype vs heterozygote		0.006	<0.001	0.002	<0.001	<0.001	<0.001	<0.001	<0.001	<0.001
Wildtype vs homozygote		<0.001	<0.001	<0.001	<0.001	<0.001	<0.001	<0.001	<0.001	<0.001
Heterozygote vs homozygote		<0.001	<0.001	<0.001	<0.001	<0.001	<0.001	1	1	1
		P98
		Click	3kHz	6kHz	12kHz	18kHz	24kHz	30kHz	36kHz	42kHz
Wildtype vs heterozygote		<0.001	0.001	0.021	<0.001	<0.001	<0.001	<0.001	0.025	0.141
Wildtype vs homozygote		<0.001	<0.001	<0.001	<0.001	<0.001	<0.001	<0.001	0.044	0.212
Heterozygote vs homozygote		<0.001	<0.001	<0.001	<0.001	<0.001	0.696	1	1	1
		P180
		Click	3kHz	6kHz	12kHz	18kHz	24kHz	30kHz	36kHz	42kHz
Wildtype vs heterozygote		<0.001	<0.001	<0.001	<0.001	<0.001	<0.001	0.409	1	1
Wildtype vs homozygote		<0.001	<0.001	<0.001	<0.001	<0.001	<0.001	0.338	0.933	1
Heterozygote vs homozygote		<0.001	0.08	<0.001	<0.001	1	1	1	1	1

## Sheet: Waveform data fig3
Waveform data for Fig. 3A
12kHz ABR , Threshold +20dB						12kHz ABR , Threshold +50dB
	Mir96+13G>A Wildtype		Mir96+13G>A Heterozygote				Mir96+13G>A Wildtype		Mir96+13G>A Heterozygote
	Amplitude (µV)		Amplitude (µV)				Amplitude (µV)		Amplitude (µV)
Time (ms)	Mean	SD	Mean	SD		Time (ms)	Mean	SD	Mean	SD
0	-0.0849076	0.280902	-0.0533017	0.201028		0	0.0955114	0.221175	0.00202417	0.225844
0.01024	-0.0854197	0.270355	-0.0490645	0.200668		0.01024	0.0963343	0.218617	0.000415436	0.230318
0.02048	-0.0862097	0.261145	-0.0449046	0.201959		0.02048	0.0965671	0.217737	-0.000802145	0.234423
0.03072	-0.0871243	0.253171	-0.0409562	0.204442		0.03072	0.0961287	0.218383	-0.00162034	0.237926
0.04096	-0.0880074	0.246267	-0.0373456	0.207611		0.04096	0.094962	0.220325	-0.00204488	0.24064
0.0512	-0.0887062	0.240229	-0.0341868	0.21097		0.0512	0.0930364	0.223286	-0.00209506	0.242431
0.06144	-0.0890759	0.23484	-0.0315787	0.214079		0.06144	0.0903487	0.226975	-0.0018028	0.243229
0.07168	-0.088985	0.229896	-0.029602	0.216579		0.07168	0.0869231	0.231107	-0.00121128	0.243026
0.08192	-0.08832	0.225229	-0.0283167	0.218203		0.08192	0.0828102	0.235426	-0.00037313	0.241874
0.09216	-0.0869888	0.220715	-0.0277607	0.218783		0.09216	0.078085	0.239717	0.000651789	0.239886
0.1024	-0.0849246	0.216281	-0.027949	0.218244		0.1024	0.0728445	0.243813	0.00179878	0.237225
0.11264	-0.082088	0.2119	-0.0288733	0.2166		0.11264	0.0672032	0.247591	0.00300091	0.234095
0.12288	-0.0784682	0.207591	-0.0305032	0.21395		0.12288	0.0612895	0.250975	0.00419176	0.230731
0.13312	-0.074084	0.2034	-0.0327869	0.210465		0.13312	0.0552406	0.25393	0.00530799	0.227384
0.14336	-0.0689829	0.199395	-0.0356538	0.206379		0.14336	0.0491974	0.256453	0.00629192	0.224301
0.1536	-0.0632397	0.195648	-0.0390168	0.201969		0.1536	0.0432992	0.258568	0.00709377	0.221707
0.16384	-0.0569542	0.192229	-0.0427755	0.197543		0.16384	0.0376786	0.260319	0.0076737	0.21979
0.17408	-0.0502479	0.189192	-0.0468198	0.19341		0.17408	0.0324564	0.26176	0.00800328	0.218679
0.18432	-0.0432595	0.186573	-0.0510335	0.189853		0.18432	0.0277376	0.262949	0.00806669	0.218436
0.19456	-0.0361413	0.184382	-0.0552979	0.187097		0.19456	0.0236071	0.26394	0.00786133	0.21905
0.2048	-0.0290532	0.18261	-0.0594963	0.185286		0.2048	0.0201268	0.264778	0.00739787	0.220443
0.21504	-0.0221579	0.181223	-0.0635168	0.184461		0.21504	0.0173334	0.265498	0.00669986	0.222474
0.22528	-0.0156155	0.180175	-0.0672566	0.184557		0.22528	0.0152371	0.266119	0.00580276	0.22496
0.23552	-0.00957787	0.179409	-0.0706243	0.185419		0.23552	0.0138213	0.266649	0.00475257	0.227691
0.24576	-0.00418416	0.178864	-0.0735427	0.18682		0.24576	0.0130434	0.267086	0.00360392	0.230442
0.256	0.00044421	0.178476	-0.075951	0.188501		0.256	0.0128364	0.267423	0.00241792	0.232995
0.26624	0.00420735	0.17819	-0.077806	0.190195		0.26624	0.0131116	0.267657	0.00125968	0.235147
0.27648	0.00703016	0.177957	-0.0790827	0.191657		0.27648	0.013762	0.267788	0.00019567	0.236717
0.28672	0.00886479	0.177738	-0.0797747	0.192688		0.28672	0.0146663	0.267832	-0.000708997	0.23756
0.29696	0.00969213	0.177511	-0.0798934	0.19314		0.29696	0.0156939	0.267822	-0.00139326	0.23757
0.3072	0.00952239	0.177267	-0.079467	0.192933		0.3072	0.0167094	0.26781	-0.00180266	0.236684
0.31744	0.00839475	0.177017	-0.0785386	0.192049		0.31744	0.0175779	0.267868	-0.00189171	0.23489
0.32768	0.00637596	0.176791	-0.0771646	0.190537		0.32768	0.0181706	0.268083	-0.00162586	0.232224
0.33792	0.00355823	0.176637	-0.0754114	0.188503		0.33792	0.0183691	0.268551	-0.000983175	0.228777
0.34816	5.61509e-05	0.176619	-0.073353	0.186105		0.34816	0.0180705	0.269372	4.45534e-05	0.224692
0.3584	-0.003997	0.176818	-0.0710683	0.183534		0.3584	0.0171912	0.270631	0.00145111	0.220159
0.36864	-0.00845352	0.177316	-0.0686375	0.181003		0.36864	0.0156701	0.272395	0.00321573	0.215406
0.37888	-0.0131559	0.178197	-0.0661395	0.178721		0.37888	0.0134713	0.274699	0.00530354	0.210688
0.38912	-0.017942	0.17953	-0.0636492	0.176875		0.38912	0.0105858	0.277538	0.00766647	0.206267
0.39936	-0.0226496	0.181363	-0.0612345	0.175602		0.39936	0.00703153	0.280868	0.0102447	0.202386
0.4096	-0.0271219	0.183712	-0.0589548	0.174977		0.4096	0.00285383	0.284603	0.0129686	0.199243
0.41984	-0.031212	0.186562	-0.0568588	0.175004		0.41984	-0.00187657	0.288622	0.0157609	0.196967
0.43008	-0.0347869	0.189857	-0.0549834	0.175613		0.43008	-0.00706557	0.29278	0.0185393	0.195596
0.44032	-0.037732	0.193514	-0.0533529	0.176679		0.44032	-0.0125989	0.296914	0.0212192	0.195076
0.45056	-0.0399536	0.197423	-0.0519786	0.178037		0.45056	-0.0183458	0.300862	0.0237168	0.195265
0.4608	-0.0413816	0.201462	-0.0508596	0.179508		0.4608	-0.0241639	0.304468	0.0259516	0.195956
0.47104	-0.0419712	0.205506	-0.0499831	0.18092		0.47104	-0.0299039	0.307593	0.0278495	0.196909
0.48128	-0.0417037	0.20944	-0.0493257	0.182127		0.48128	-0.0354145	0.310123	0.0293453	0.197881
0.49152	-0.0405862	0.213165	-0.0488553	0.183024		0.49152	-0.0405481	0.311976	0.0303849	0.198654
0.50176	-0.0386511	0.216608	-0.0485325	0.183553		0.50176	-0.0451658	0.313097	0.0309274	0.199057
0.512	-0.0359544	0.219726	-0.0483131	0.183706		0.512	-0.0491423	0.313467	0.0309463	0.198985
0.52224	-0.0325731	0.222503	-0.0481504	0.183524		0.52224	-0.0523702	0.313094	0.0304306	0.198402
0.53248	-0.0286026	0.224956	-0.0479974	0.183088		0.53248	-0.054764	0.312009	0.0293855	0.197344
0.54272	-0.0241534	0.227122	-0.0478087	0.182507		0.54272	-0.056263	0.310265	0.0278316	0.195912
0.55296	-0.0193468	0.229061	-0.0475432	0.181903		0.55296	-0.0568338	0.307925	0.0258051	0.194259
0.5632	-0.0143115	0.230838	-0.0471655	0.181398		0.5632	-0.0564713	0.305056	0.0233557	0.192568
0.57344	-0.00917906	0.232521	-0.0466478	0.18109		0.57344	-0.0551991	0.301724	0.0205457	0.19103
0.58368	-0.00408027	0.23417	-0.0459706	0.181042		0.58368	-0.053069	0.297989	0.0174474	0.189816
0.59392	0.000859086	0.235832	-0.0451239	0.181274		0.59392	-0.0501595	0.293901	0.0141409	0.189049
0.60416	0.00552158	0.237533	-0.0441075	0.181754		0.60416	-0.0465728	0.289494	0.0107113	0.188786
0.6144	0.00980133	0.239278	-0.0429309	0.182405		0.6144	-0.0424322	0.284795	0.00724588	0.189006
0.62464	0.0136067	0.241054	-0.0416125	0.183116		0.62464	-0.0378778	0.27982	0.00383094	0.189613
0.63488	0.0168622	0.242831	-0.0401791	0.183753		0.63488	-0.0330621	0.274581	0.000549191	0.190454
0.64512	0.0195104	0.244572	-0.0386646	0.18418		0.64512	-0.0281448	0.269096	-0.00252316	0.19134
0.65536	0.0215122	0.246235	-0.037108	0.184268		0.65536	-0.0232884	0.263386	-0.00531892	0.192074
0.6656	0.0228475	0.247786	-0.0355521	0.183916		0.6656	-0.0186522	0.25749	-0.00778212	0.192481
0.67584	0.0235146	0.249197	-0.0340413	0.183057		0.67584	-0.0143882	0.251465	-0.00986982	0.192431
0.68608	0.0235292	0.250457	-0.0326198	0.181665		0.68608	-0.0106358	0.245388	-0.0115534	0.191857
0.69632	0.022923	0.251567	-0.0313292	0.179759		0.69632	-0.00751765	0.239357	-0.0128196	0.190766
0.70656	0.0217418	0.252541	-0.030207	0.177401		0.70656	-0.00513641	0.233489	-0.0136704	0.18924
0.7168	0.0200429	0.253402	-0.0292847	0.174692		0.7168	-0.0035715	0.227909	-0.0141232	0.187439
0.72704	0.0178933	0.254177	-0.0285862	0.171762		0.72704	-0.00287715	0.22275	-0.01421	0.18558
0.73728	0.0153663	0.254887	-0.0281271	0.16876		0.73728	-0.00308126	0.218132	-0.013976	0.183919
0.74752	0.0125392	0.255549	-0.0279131	0.16584		0.74752	-0.004185	0.214161	-0.0134778	0.18272
0.75776	0.00949066	0.256161	-0.0279404	0.163149		0.75776	-0.00616347	0.21091	-0.0127817	0.182217
0.768	0.00629796	0.256709	-0.0281952	0.16081		0.768	-0.00896718	0.208422	-0.0119607	0.182574
0.77824	0.00303507	0.257159	-0.0286541	0.15891		0.77824	-0.0125243	0.206696	-0.0110926	0.183861
0.78848	-0.000229549	0.257468	-0.0292854	0.157501		0.78848	-0.0167435	0.2057	-0.0102565	0.186034
0.79872	-0.00343442	0.25758	-0.0300495	0.156591		0.79872	-0.0215179	0.205373	-0.00953051	0.188943
0.80896	-0.00652633	0.25744	-0.0309009	0.15616		0.80896	-0.0267287	0.205635	-0.0089889	0.192354
0.8192	-0.00946111	0.256999	-0.0317897	0.156164		0.8192	-0.0322496	0.206401	-0.00869942	0.195979
0.82944	-0.012204	0.256219	-0.0326638	0.156552		0.82944	-0.0379517	0.207591	-0.00872105	0.199514
0.83968	-0.0147297	0.255083	-0.0334705	0.157279		0.83968	-0.0437072	0.209135	-0.00910203	0.20267
0.84992	-0.0170218	0.253597	-0.0341588	0.158316		0.84992	-0.0493945	0.210981	-0.00987825	0.205197
0.86016	-0.0190724	0.251793	-0.0346816	0.159654		0.86016	-0.0549018	0.213096	-0.0110721	0.206904
0.8704	-0.0208808	0.249724	-0.034997	0.161304		0.8704	-0.0601306	0.215458	-0.0126916	0.207665
0.88064	-0.0224526	0.247467	-0.0350707	0.163293		0.88064	-0.064999	0.218055	-0.0147308	0.207429
0.89088	-0.0237979	0.245109	-0.0348768	0.165655		0.89088	-0.0694437	0.220876	-0.0171695	0.206212
0.90112	-0.0249307	0.242745	-0.0343991	0.168416		0.90112	-0.0734215	0.223905	-0.0199741	0.204099
0.91136	-0.0258666	0.240463	-0.0336319	0.171586		0.91136	-0.0769105	0.227114	-0.0230994	0.201229
0.9216	-0.0266222	0.23834	-0.0325802	0.175148		0.9216	-0.0799098	0.23046	-0.0264896	0.197786
0.93184	-0.0272133	0.23643	-0.0312594	0.179052		0.93184	-0.0824387	0.233883	-0.0300808	0.193981
0.94208	-0.0276547	0.23476	-0.0296949	0.183215		0.94208	-0.0845355	0.237307	-0.033803	0.190036
0.95232	-0.0279584	0.233333	-0.0279214	0.187526		0.95232	-0.0862549	0.240646	-0.0375823	0.186165
0.96256	-0.0281341	0.232122	-0.0259814	0.191854		0.96256	-0.0876656	0.243808	-0.0413441	0.182552
0.9728	-0.028188	0.231085	-0.0239234	0.196057		0.9728	-0.0888471	0.246701	-0.045015	0.179338
0.98304	-0.0281235	0.230167	-0.0218004	0.199993		0.98304	-0.0898861	0.24924	-0.0485253	0.176611
0.99328	-0.0279412	0.229311	-0.0196679	0.203529		0.99328	-0.0908725	0.251353	-0.0518116	0.174399
1.00352	-0.0276395	0.22847	-0.0175814	0.206552		1.00352	-0.0918964	0.252987	-0.0548185	0.172684
1.01376	-0.0272151	0.227608	-0.0155948	0.208976		1.01376	-0.0930438	0.254107	-0.0575005	0.171408
1.024	-0.026664	0.22671	-0.0137579	0.21074		1.024	-0.0943934	0.2547	-0.059823	0.170492
1.03424	-0.0259827	0.225781	-0.0121147	0.211817		1.03424	-0.0960137	0.254774	-0.0617637	0.169854
1.04448	-0.0251686	0.224842	-0.0107016	0.212209		1.04448	-0.09796	0.254353	-0.0633126	0.169428
1.05472	-0.0242217	0.223927	-0.00954615	0.211943		1.05472	-0.100273	0.253477	-0.0644723	0.169166
1.06496	-0.0231451	0.223074	-0.00866578	0.211073		1.06496	-0.102977	0.252195	-0.0652575	0.169048
1.0752	-0.021946	0.222317	-0.00806735	0.209669		1.0752	-0.106078	0.250563	-0.0656942	0.169081
1.08544	-0.0206362	0.221679	-0.00774676	0.207811		1.08544	-0.109567	0.248635	-0.0658185	0.169288
1.09568	-0.0192328	0.221161	-0.00768915	0.205589		1.09568	-0.113418	0.246463	-0.0656749	0.169697
1.10592	-0.0177581	0.220746	-0.00786957	0.203091		1.10592	-0.117588	0.244095	-0.0653149	0.170337
1.11616	-0.0162397	0.22039	-0.00825391	0.2004		1.11616	-0.122022	0.241569	-0.0647943	0.171218
1.1264	-0.0147102	0.220035	-0.00880031	0.197594		1.1264	-0.126655	0.238918	-0.0641719	0.17233
1.13664	-0.0132064	0.219609	-0.00946088	0.194745		1.13664	-0.131413	0.236172	-0.0635065	0.17364
1.14688	-0.0117688	0.21904	-0.0101836	0.191915		1.14688	-0.136216	0.233356	-0.0628555	0.175087
1.15712	-0.0104403	0.218262	-0.0109146	0.189164		1.15712	-0.140984	0.230498	-0.0622721	0.176598
1.16736	-0.00926497	0.21723	-0.0116002	0.186545		1.16736	-0.145636	0.22763	-0.0618042	0.178089
1.1776	-0.00828675	0.215925	-0.0121893	0.184116		1.1776	-0.150099	0.224791	-0.0614922	0.179478
1.18784	-0.00754802	0.214361	-0.0126356	0.181931		1.18784	-0.154306	0.222028	-0.0613678	0.180699
1.19808	-0.00708809	0.212588	-0.0128994	0.180046		1.19808	-0.158199	0.219394	-0.0614533	0.181703
1.20832	-0.00694178	0.210691	-0.0129499	0.178512		1.20832	-0.161734	0.216948	-0.0617606	0.182466
1.21856	-0.00713809	0.208786	-0.012766	0.177373		1.21856	-0.164881	0.214749	-0.0622912	0.182996
1.2288	-0.00769903	0.207011	-0.0123381	0.176657		1.2288	-0.167625	0.212853	-0.0630362	0.183321
1.23904	-0.00863869	0.205513	-0.0116685	0.176371		1.23904	-0.169967	0.211307	-0.0639768	0.183496
1.24928	-0.00996247	0.204433	-0.0107716	0.176495		1.24928	-0.171922	0.210141	-0.0650854	0.183583
1.25952	-0.0116667	0.203891	-0.00967391	0.176982		1.25952	-0.173523	0.209371	-0.0663262	0.183653
1.26976	-0.0137385	0.203972	-0.0084134	0.177751		1.26976	-0.174812	0.208991	-0.067657	0.183768
1.28	-0.0161559	0.204714	-0.00703823	0.178703		1.28	-0.175846	0.208977	-0.0690309	0.183975
1.29024	-0.0188885	0.206103	-0.00560537	0.179719		1.29024	-0.176689	0.209288	-0.0703975	0.1843
1.30048	-0.0218983	0.208077	-0.00417872	0.180672		1.30048	-0.177409	0.209871	-0.0717053	0.184743
1.31072	-0.0251405	0.210531	-0.00282691	0.181442		1.31072	-0.178082	0.210671	-0.0729029	0.185278
1.32096	-0.0285651	0.213328	-0.00162094	0.181919		1.32096	-0.178779	0.211629	-0.073941	0.18586
1.3312	-0.0321185	0.216319	-0.000631582	0.182018		1.3312	-0.179569	0.212694	-0.0747743	0.18643
1.34144	-0.0357446	0.219346	7.3176e-05	0.181682		1.34144	-0.180515	0.213822	-0.0753621	0.186925
1.35168	-0.0393874	0.222264	0.000430718	0.180887		1.35168	-0.181669	0.214983	-0.0756704	0.187286
1.36192	-0.0429918	0.224938	0.000386242	0.179648		1.36192	-0.183072	0.216155	-0.0756719	0.187469
1.37216	-0.0465061	0.22726	-0.000105007	0.178008		1.37216	-0.184751	0.21733	-0.0753473	0.187447
1.3824	-0.0498829	0.229138	-0.0010758	0.176045		1.3824	-0.186715	0.218506	-0.0746855	0.187214
1.39264	-0.053081	0.230509	-0.00254533	0.173857		1.39264	-0.188958	0.219685	-0.0736832	0.18679
1.40288	-0.0560663	0.231327	-0.00451806	0.171557		1.40288	-0.191458	0.220874	-0.0723448	0.186212
1.41312	-0.0588127	0.231565	-0.00698306	0.169259		1.41312	-0.194173	0.222075	-0.0706821	0.185531
1.42336	-0.0613029	0.231213	-0.00991374	0.16707		1.42336	-0.197048	0.223287	-0.0687131	0.184806
1.4336	-0.0635283	0.230272	-0.0132682	0.165072		1.4336	-0.200012	0.224506	-0.066461	0.184095
1.44384	-0.0654894	0.228755	-0.01699	0.163323		1.44384	-0.202985	0.225722	-0.063953	0.183445
1.45408	-0.067195	0.226683	-0.0210094	0.161842		1.45408	-0.205874	0.226921	-0.0612193	0.182889
1.46432	-0.0686619	0.224087	-0.0252453	0.160618		1.46432	-0.208581	0.228088	-0.0582914	0.182439
1.47456	-0.0699135	0.221007	-0.0296069	0.159611		1.47456	-0.211008	0.22921	-0.0552007	0.182083
1.4848	-0.0709792	0.217494	-0.0339966	0.158762		1.4848	-0.213053	0.230275	-0.0519774	0.181793
1.49504	-0.0718921	0.213609	-0.0383123	0.158008		1.49504	-0.214621	0.231275	-0.0486496	0.181523
1.50528	-0.0726885	0.209427	-0.0424504	0.157291		1.50528	-0.215626	0.232208	-0.0452414	0.181221
1.51552	-0.0734056	0.205036	-0.0463087	0.156573		1.51552	-0.215989	0.233076	-0.0417731	0.180831
1.52576	-0.07408	0.200536	-0.0497888	0.155842		1.52576	-0.215648	0.233885	-0.03826	0.180307
1.536	-0.0747463	0.196039	-0.0527998	0.155119		1.536	-0.214556	0.234642	-0.0347122	0.179613
1.54624	-0.0754357	0.191658	-0.0552597	0.154456		1.54624	-0.212685	0.235349	-0.0311345	0.178728
1.55648	-0.0761746	0.18751	-0.0570984	0.153931		1.55648	-0.210024	0.236007	-0.0275267	0.177652
1.56672	-0.0769835	0.1837	-0.0582594	0.153643		1.56672	-0.206585	0.236607	-0.0238839	0.176398
1.57696	-0.0778765	0.180321	-0.0587012	0.153695		1.57696	-0.202399	0.237131	-0.0201974	0.174995
1.5872	-0.0788607	0.177437	-0.0583985	0.154179		1.5872	-0.197515	0.237551	-0.0164551	0.173479
1.59744	-0.0799356	0.175087	-0.0573426	0.155166		1.59744	-0.192001	0.237832	-0.0126429	0.17189
1.60768	-0.0810941	0.173272	-0.0555414	0.156689		1.60768	-0.18594	0.23793	-0.00874568	0.170266
1.61792	-0.0823223	0.171965	-0.0530192	0.158742		1.61792	-0.17943	0.237803	-0.00474865	0.168635
1.62816	-0.0836004	0.171112	-0.0498157	0.161274		1.62816	-0.172577	0.237407	-0.000638255	0.167015
1.6384	-0.0849037	0.17064	-0.0459847	0.164198		1.6384	-0.165495	0.236708	0.00359643	0.165413
1.64864	-0.0862039	0.170469	-0.0415924	0.167402		1.64864	-0.158301	0.235683	0.00796271	0.163823
1.65888	-0.0874704	0.170521	-0.0367153	0.17076		1.65888	-0.151112	0.234326	0.0124633	0.162232
1.66912	-0.0886717	0.170731	-0.031438	0.174144		1.66912	-0.144041	0.232651	0.0170956	0.160624
1.67936	-0.0897768	0.17105	-0.0258507	0.177438		1.67936	-0.137193	0.230694	0.0218512	0.158985
1.6896	-0.0907571	0.171452	-0.0200467	0.180542		1.6896	-0.130663	0.228512	0.0267153	0.157311
1.69984	-0.0915875	0.171935	-0.0141199	0.183379		1.69984	-0.124533	0.226185	0.0316673	0.155609
1.71008	-0.0922474	0.172515	-0.0081622	0.185898		1.71008	-0.118868	0.223809	0.0366801	0.153904
1.72032	-0.0927223	0.173225	-0.00226136	0.188071		1.72032	-0.113718	0.221495	0.0417215	0.152234
1.73056	-0.0930042	0.174106	0.00350133	0.189891		1.73056	-0.109113	0.219359	0.0467542	0.150652
1.7408	-0.0930923	0.175202	0.00905273	0.191368		1.7408	-0.105063	0.217516	0.0517375	0.149218
1.75104	-0.092993	0.176551	0.0143293	0.192523		1.75104	-0.101563	0.216073	0.0566277	0.147994
1.76128	-0.0927201	0.178181	0.0192785	0.19338		1.76128	-0.0985883	0.215118	0.0613799	0.147036
1.77152	-0.092294	0.180103	0.023859	0.193967		1.77152	-0.0960971	0.21472	0.0659494	0.146384
1.78176	-0.0917413	0.182314	0.0280416	0.194309		1.78176	-0.0940347	0.214919	0.0702932	0.14606
1.792	-0.0910937	0.184793	0.0318087	0.194425		1.792	-0.0923344	0.215728	0.0743713	0.146063
1.80224	-0.0903864	0.187508	0.0351542	0.194331		1.80224	-0.0909204	0.217132	0.0781486	0.14637
1.81248	-0.0896573	0.190419	0.0380824	0.19404		1.81248	-0.0897106	0.219094	0.0815962	0.146942
1.82272	-0.0889448	0.193478	0.0406071	0.193568		1.82272	-0.0886201	0.221559	0.0846926	0.147732
1.83296	-0.0882863	0.196643	0.0427502	0.192935		1.83296	-0.087564	0.224462	0.0874249	0.148692
1.8432	-0.087717	0.19987	0.0445401	0.192168		1.8432	-0.0864599	0.227728	0.0897897	0.149782
1.85344	-0.0872674	0.203125	0.0460102	0.19131		1.85344	-0.0852309	0.231283	0.091794	0.150981
1.86368	-0.0869626	0.206377	0.0471968	0.190415		1.86368	-0.0838078	0.235052	0.0934555	0.152289
1.87392	-0.0868205	0.209601	0.0481378	0.189552		1.87392	-0.0821301	0.238964	0.0948029	0.15373
1.88416	-0.0868512	0.212776	0.0488707	0.188799		1.88416	-0.0801477	0.24295	0.0958755	0.155349
1.8944	-0.0870557	0.215879	0.0494314	0.188235		1.8944	-0.0778214	0.246945	0.0967234	0.157208
1.90464	-0.0874256	0.21889	0.0498524	0.187938		1.90464	-0.0751221	0.250886	0.0974065	0.159374
1.91488	-0.0879434	0.221782	0.0501622	0.187968		1.91488	-0.0720307	0.254711	0.097994	0.161912
1.92512	-0.0885821	0.224524	0.0503839	0.188362		1.92512	-0.0685365	0.25836	0.0985628	0.164871
1.93536	-0.0893064	0.227082	0.0505353	0.189128		1.93536	-0.0646351	0.261774	0.0991973	0.168276
1.9456	-0.0900731	0.229415	0.0506278	0.190234		1.9456	-0.0603261	0.264896	0.0999871	0.17212
1.95584	-0.0908328	0.231481	0.0506673	0.191617		1.95584	-0.0556106	0.267672	0.101026	0.176361
1.96608	-0.0915312	0.233237	0.050654	0.19318		1.96608	-0.0504878	0.270056	0.102412	0.180927
1.97632	-0.0921106	0.234642	0.0505829	0.194806		1.97632	-0.0449523	0.27201	0.104242	0.185722
1.98656	-0.0925123	0.235658	0.0504452	0.196362		1.98656	-0.0389908	0.273511	0.106614	0.19063
1.9968	-0.092678	0.236257	0.0502285	0.197718		1.9968	-0.0325796	0.274551	0.109625	0.195531
2.00704	-0.092552	0.236417	0.0499188	0.19875		2.00704	-0.0256818	0.275144	0.11337	0.200308
2.01728	-0.0920834	0.236127	0.049501	0.199357		2.01728	-0.0182452	0.275331	0.117937	0.204857
2.02752	-0.0912272	0.235386	0.0489608	0.199462		2.02752	-0.0102013	0.275178	0.123413	0.209094
2.03776	-0.0899463	0.234202	0.0482855	0.199023		2.03776	-0.00146441	0.274786	0.129876	0.212962
2.048	-0.0882127	0.232592	0.0474655	0.198033		2.048	0.00806849	0.274285	0.137398	0.216431
2.05824	-0.0860087	0.230582	0.0464951	0.196519		2.05824	0.0185166	0.273839	0.146045	0.219501
2.06848	-0.0833269	0.228204	0.0453737	0.194546		2.06848	0.0300136	0.273639	0.155875	0.222202
2.07872	-0.0801713	0.225494	0.0441063	0.192204		2.07872	0.042705	0.273899	0.166936	0.224589
2.08896	-0.0765564	0.222493	0.0427038	0.189611		2.08896	0.0567447	0.274841	0.17927	0.226738
2.0992	-0.072507	0.219246	0.0411836	0.186899		2.0992	0.0722908	0.276686	0.192907	0.228739
2.10944	-0.0680574	0.215804	0.0395694	0.184205		2.10944	0.0895009	0.279634	0.207871	0.230691
2.11968	-0.0632499	0.212219	0.0378908	0.181663		2.11968	0.108527	0.283846	0.224177	0.23269
2.12992	-0.0581332	0.208554	0.0361826	0.179395		2.12992	0.129508	0.289431	0.241827	0.234827
2.14016	-0.0527609	0.204878	0.0344844	0.177499		2.14016	0.152567	0.296431	0.260817	0.237175
2.1504	-0.047189	0.201266	0.0328393	0.176045		2.1504	0.177804	0.304819	0.281132	0.239788
2.16064	-0.0414743	0.197806	0.0312931	0.175075		2.16064	0.205288	0.3145	0.302747	0.242698
2.17088	-0.0356717	0.194592	0.0298927	0.174601		2.17088	0.235055	0.325319	0.325627	0.245911
2.18112	-0.0298326	0.191724	0.028685	0.174613		2.18112	0.267103	0.337075	0.349725	0.249411
2.19136	-0.0240024	0.189304	0.0277153	0.175083		2.19136	0.301385	0.349536	0.374983	0.25316
2.2016	-0.018219	0.187429	0.0270267	0.175976		2.2016	0.337811	0.362454	0.401332	0.257107
2.21184	-0.0125108	0.186184	0.0266581	0.177256		2.21184	0.376242	0.375577	0.428692	0.261189
2.22208	-0.0068962	0.185635	0.0266436	0.178889		2.22208	0.416489	0.388664	0.456966	0.265338
2.23232	-0.0013819	0.185821	0.0270113	0.180851		2.23232	0.458317	0.401492	0.486047	0.269486
2.24256	0.00403714	0.186752	0.0277831	0.183123		2.24256	0.501444	0.413864	0.515815	0.27357
2.2528	0.00937792	0.188405	0.0289737	0.185691		2.2528	0.545545	0.425614	0.546134	0.277533
2.26304	0.014669	0.190728	0.0305907	0.188543		2.26304	0.590256	0.43661	0.576854	0.281333
2.27328	0.0199497	0.193645	0.0326343	0.19166		2.27328	0.635178	0.446757	0.607813	0.284941
2.28352	0.0252691	0.197058	0.0350981	0.195017		2.28352	0.679885	0.455994	0.638833	0.288348
2.29376	0.0306843	0.200863	0.0379692	0.19858		2.29376	0.723929	0.464289	0.669725	0.291562
2.304	0.0362585	0.204951	0.0412289	0.202298		2.304	0.766851	0.471643	0.700284	0.294617
2.31424	0.0420591	0.209218	0.0448538	0.206113		2.31424	0.808185	0.478077	0.730296	0.297572
2.32448	0.0481555	0.213567	0.0488168	0.209954		2.32448	0.847471	0.483629	0.759536	0.300512
2.33472	0.0546163	0.217914	0.0530882	0.213747		2.33472	0.884258	0.488347	0.787771	0.303547
2.34496	0.061507	0.222187	0.0576367	0.217416		2.34496	0.918117	0.492281	0.814759	0.306816
2.3552	0.0688879	0.226325	0.0624312	0.22089		2.3552	0.948644	0.495476	0.840256	0.310476
2.36544	0.0768113	0.230279	0.067441	0.224107		2.36544	0.975472	0.497968	0.864012	0.314705
2.37568	0.0853199	0.23401	0.0726378	0.227016		2.37568	0.998272	0.499778	0.88578	0.319685
2.38592	0.0944445	0.237486	0.077996	0.229582		2.38592	1.01676	0.500909	0.905315	0.325598
2.39616	0.104203	0.240679	0.0834939	0.231786		2.39616	1.0307	0.501347	0.922376	0.332607
2.4064	0.114599	0.243567	0.0891138	0.233625		2.4064	1.03992	0.501065	0.936731	0.340848
2.41664	0.12562	0.246128	0.0948427	0.235112		2.41664	1.04428	0.500022	0.948162	0.350419
2.42688	0.13724	0.248345	0.100672	0.23627		2.42688	1.0437	0.498172	0.95646	0.361363
2.43712	0.149417	0.250203	0.106598	0.237135		2.43712	1.03815	0.495468	0.961436	0.373675
2.44736	0.162092	0.251691	0.11262	0.237746		2.44736	1.02767	0.491872	0.96292	0.387289
2.4576	0.175196	0.252801	0.118741	0.238146		2.4576	1.01231	0.487359	0.960763	0.402093
2.46784	0.188643	0.253535	0.124968	0.238375		2.46784	0.992178	0.481926	0.954839	0.417928
2.47808	0.202341	0.253898	0.131308	0.238471		2.47808	0.967415	0.475595	0.945048	0.434601
2.48832	0.216183	0.253908	0.137767	0.238464		2.48832	0.938189	0.468417	0.931317	0.451895
2.49856	0.23006	0.253588	0.144352	0.238377		2.49856	0.904691	0.460479	0.9136	0.469579
2.5088	0.243855	0.252973	0.151068	0.238225		2.5088	0.867126	0.451899	0.891882	0.487415
2.51904	0.257449	0.252105	0.157914	0.23802		2.51904	0.825711	0.442828	0.866174	0.50517
2.52928	0.270723	0.251031	0.164886	0.237767		2.52928	0.780665	0.433448	0.836518	0.522621
2.53952	0.283558	0.249804	0.171974	0.237467		2.53952	0.732207	0.42397	0.802985	0.539558
2.54976	0.295841	0.248482	0.179158	0.237123		2.54976	0.68055	0.414625	0.765674	0.555789
2.56	0.307463	0.247119	0.186414	0.236738		2.56	0.625899	0.405658	0.724712	0.571143
2.57024	0.318323	0.245771	0.193707	0.236317		2.57024	0.568449	0.397322	0.680251	0.585468
2.58048	0.328329	0.244486	0.200994	0.235871		2.58048	0.508382	0.389864	0.63247	0.598633
2.59072	0.337396	0.24331	0.208223	0.235411		2.59072	0.445869	0.383512	0.581572	0.610523
2.60096	0.345452	0.242282	0.215333	0.234953		2.60096	0.381072	0.378469	0.527781	0.621038
2.6112	0.352437	0.241434	0.222256	0.234515		2.6112	0.314145	0.37489	0.471344	0.630088
2.62144	0.358297	0.240791	0.228914	0.234116		2.62144	0.245239	0.372876	0.412526	0.63759
2.63168	0.362994	0.240374	0.235227	0.233777		2.63168	0.174506	0.372465	0.35161	0.643466
2.64192	0.366498	0.240197	0.241106	0.233516		2.64192	0.102105	0.373623	0.288896	0.647633
2.65216	0.368788	0.240272	0.246461	0.233352		2.65216	0.0282086	0.376247	0.2247	0.650006
2.6624	0.369854	0.240605	0.2512	0.233303		2.6624	-0.046995	0.380169	0.15935	0.650492
2.67264	0.369691	0.2412	0.25523	0.233384		2.67264	-0.123291	0.385166	0.0931872	0.648991
2.68288	0.368305	0.242057	0.25846	0.233612		2.68288	-0.200436	0.390972	0.026565	0.645397
2.69312	0.365704	0.243172	0.260803	0.234		2.69312	-0.278149	0.397294	-0.0401544	0.639599
2.70336	0.361902	0.244536	0.262179	0.234564		2.70336	-0.356112	0.403824	-0.106599	0.631483
2.7136	0.356919	0.246138	0.262511	0.235314		2.7136	-0.433963	0.410262	-0.17239	0.620946
2.72384	0.350773	0.247961	0.261735	0.236262		2.72384	-0.511296	0.416321	-0.237142	0.607895
2.73408	0.343489	0.249985	0.259794	0.237411		2.73408	-0.587661	0.421748	-0.300464	0.592263
2.74432	0.335091	0.252185	0.256645	0.238761		2.74432	-0.662563	0.426338	-0.361962	0.574017
2.75456	0.325605	0.254534	0.252253	0.240304		2.75456	-0.735469	0.429938	-0.421242	0.553175
2.7648	0.315056	0.257005	0.2466	0.242021		2.7648	-0.805809	0.432467	-0.477907	0.529825
2.77504	0.303472	0.259567	0.239679	0.243881		2.77504	-0.872983	0.433921	-0.531565	0.504139
2.78528	0.290881	0.262191	0.231495	0.245844		2.78528	-0.936372	0.434379	-0.581831	0.476406
2.79552	0.277313	0.264848	0.222069	0.247857		2.79552	-0.995344	0.434005	-0.628324	0.447067
2.80576	0.262798	0.267507	0.211431	0.249857		2.80576	-1.04927	0.433049	-0.67068	0.416756
2.816	0.24737	0.270137	0.199627	0.251775		2.816	-1.09752	0.431835	-0.708544	0.386365
2.82624	0.231064	0.272707	0.18671	0.253539		2.82624	-1.1395	0.430745	-0.741586	0.357115
2.83648	0.21392	0.275183	0.172746	0.255075		2.83648	-1.17466	0.430188	-0.769495	0.330627
2.84672	0.195983	0.277526	0.157809	0.256317		2.84672	-1.20247	0.430568	-0.79199	0.308925
2.85696	0.177299	0.279693	0.141981	0.257203		2.85696	-1.22249	0.432235	-0.80882	0.29428
2.8672	0.157924	0.28164	0.125352	0.257686		2.8672	-1.23434	0.435448	-0.819772	0.288749
2.87744	0.137916	0.283314	0.108014	0.257733		2.87744	-1.23773	0.44033	-0.824673	0.293502
2.88768	0.117341	0.284664	0.0900678	0.257327		2.88768	-1.23247	0.446848	-0.823397	0.308343
2.89792	0.0962722	0.285636	0.0716148	0.256471		2.89792	-1.21845	0.454807	-0.815864	0.331829
2.90816	0.0747867	0.286176	0.0527598	0.255187		2.90816	-1.19569	0.463862	-0.802051	0.361863
2.9184	0.0529691	0.286239	0.0336095	0.253514		2.9184	-1.16432	0.473549	-0.781989	0.396271
2.92864	0.0309097	0.285784	0.0142711	0.251509		2.92864	-1.12457	0.483322	-0.755768	0.43312
2.93888	0.00870382	0.284783	-0.005147	0.249245		2.93888	-1.0768	0.492597	-0.72354	0.470804
2.94912	-0.0135483	0.28322	-0.0245366	0.246808		2.94912	-1.02146	0.500789	-0.685518	0.508017
2.95936	-0.0357428	0.281095	-0.0437893	0.244292		2.95936	-0.95911	0.507344	-0.641978	0.543701
2.9696	-0.0577727	0.278425	-0.0627966	0.241801		2.9696	-0.890413	0.511771	-0.593259	0.577002
2.97984	-0.0795288	0.275243	-0.0814503	0.239442		2.97984	-0.816111	0.513661	-0.539757	0.607227
2.99008	-0.100901	0.271596	-0.0996419	0.237323		2.99008	-0.737017	0.512703	-0.48193	0.633824
3.00032	-0.12178	0.267547	-0.117263	0.235554		3.00032	-0.654007	0.508701	-0.420287	0.656364
3.01056	-0.142055	0.263166	-0.134205	0.234241		3.01056	-0.568	0.501579	-0.355388	0.674534
3.0208	-0.161621	0.258528	-0.150358	0.233485		3.0208	-0.479943	0.491392	-0.287838	0.68813
3.03104	-0.180371	0.253711	-0.165614	0.233382		3.03104	-0.390799	0.478332	-0.218279	0.69705
3.04128	-0.198206	0.248787	-0.179864	0.234022		3.04128	-0.301524	0.462736	-0.147383	0.701302
3.05152	-0.215028	0.243818	-0.192999	0.235485		3.05152	-0.213056	0.44509	-0.075847	0.700992
3.06176	-0.230746	0.238856	-0.204911	0.237838		3.06176	-0.126301	0.426034	-0.00438303	0.696333
3.072	-0.245272	0.233938	-0.215494	0.241138		3.072	-0.0421127	0.40637	0.0662912	0.68764
3.08224	-0.258526	0.229085	-0.224645	0.245421		3.08224	0.0387136	0.387049	0.13546	0.67533
3.09248	-0.270432	0.224308	-0.232264	0.250707		3.09248	0.115455	0.369155	0.202419	0.659925
3.10272	-0.280921	0.219606	-0.238257	0.256992		3.10272	0.187469	0.353842	0.266483	0.64205
3.11296	-0.289929	0.214978	-0.242538	0.264249		3.11296	0.254199	0.342238	0.326995	0.622431
3.1232	-0.297399	0.210421	-0.245026	0.27243		3.1232	0.315181	0.335287	0.383336	0.60189
3.13344	-0.30328	0.205943	-0.245653	0.281461		3.13344	0.370044	0.333581	0.434929	0.581331
3.14368	-0.307527	0.201565	-0.244364	0.291249		3.14368	0.418509	0.337236	0.481247	0.56172
3.15392	-0.3101	0.197326	-0.241116	0.301681		3.15392	0.460387	0.345866	0.52182	0.544047
3.16416	-0.310967	0.193285	-0.235884	0.312631		3.16416	0.495574	0.358693	0.556239	0.529265
3.1744	-0.310102	0.189522	-0.228659	0.323957		3.1744	0.524044	0.374714	0.584157	0.518221
3.18464	-0.307486	0.186133	-0.219453	0.335511		3.18464	0.545842	0.392871	0.605298	0.511565
3.19488	-0.303107	0.183226	-0.208299	0.34714		3.19488	0.561073	0.412167	0.619453	0.509677
3.20512	-0.296961	0.18091	-0.195252	0.358685		3.20512	0.569893	0.431741	0.62648	0.512618
3.21536	-0.289053	0.179285	-0.180388	0.36999		3.21536	0.572495	0.450884	0.626309	0.520136
3.2256	-0.279397	0.178432	-0.163808	0.380899		3.2256	0.569101	0.469046	0.618934	0.53172
3.23584	-0.268015	0.178401	-0.145635	0.391261		3.23584	0.559948	0.485823	0.604414	0.546681
3.24608	-0.254943	0.179201	-0.126014	0.400929		3.24608	0.545281	0.500943	0.582869	0.564249
3.25632	-0.240226	0.180804	-0.105112	0.409764		3.25632	0.525339	0.514248	0.554472	0.583657
3.26656	-0.223923	0.183139	-0.0831163	0.417634		3.26656	0.500352	0.525683	0.519451	0.604197
3.2768	-0.206105	0.186102	-0.0602298	0.424414		3.2768	0.470527	0.53528	0.478076	0.625258
3.28704	-0.186858	0.189564	-0.0366719	0.429992		3.28704	0.436049	0.543147	0.430657	0.646346
3.29728	-0.16628	0.19338	-0.012674	0.434265		3.29728	0.397074	0.549456	0.37754	0.667084
3.30752	-0.144486	0.197398	0.0115237	0.437142		3.30752	0.353732	0.55443	0.319096	0.687206
3.31776	-0.121602	0.20147	0.0356758	0.438547		3.31776	0.306119	0.558333	0.255718	0.706551
3.328	-0.0977698	0.205451	0.0595352	0.438418		3.328	0.254308	0.561454	0.187817	0.725039
3.33824	-0.0731439	0.20921	0.0828574	0.436707		3.33824	0.198349	0.564092	0.115813	0.742658
3.34848	-0.0478907	0.21263	0.105404	0.433387		3.34848	0.138276	0.566543	0.0401322	0.759445
3.35872	-0.0221871	0.215611	0.126949	0.428447		3.35872	0.0741118	0.569078	-0.0387973	0.775462
3.36896	0.00378072	0.218069	0.147277	0.421899		3.36896	0.00588	0.571931	-0.120549	0.79078
3.3792	0.0298198	0.219942	0.166194	0.413775		3.3792	-0.0663886	0.575279	-0.2047	0.805459
3.38944	0.0557326	0.221186	0.183525	0.404132		3.38944	-0.142646	0.57923	-0.290836	0.819532
3.39968	0.0813195	0.22178	0.199121	0.393051		3.39968	-0.222815	0.583817	-0.378549	0.832992
3.40992	0.106381	0.221729	0.212858	0.38064		3.40992	-0.306785	0.588988	-0.467442	0.845785
3.42016	0.130723	0.221063	0.224641	0.367038		3.42016	-0.394397	0.594615	-0.557124	0.857806
3.4304	0.154155	0.21984	0.234404	0.352416		3.4304	-0.48544	0.6005	-0.647217	0.868901
3.44064	0.176499	0.21815	0.242111	0.33698		3.44064	-0.579643	0.606385	-0.737347	0.878873
3.45088	0.197588	0.216109	0.247759	0.32098		3.45088	-0.676669	0.611975	-0.827148	0.887493
3.46112	0.217269	0.213865	0.251372	0.304711		3.46112	-0.776112	0.616952	-0.91626	0.894514
3.47136	0.235408	0.211588	0.253003	0.288527		3.47136	-0.877498	0.620999	-1.00433	0.899686
3.4816	0.25189	0.209464	0.252731	0.27284		3.4816	-0.980281	0.623819	-1.09099	0.902774
3.49184	0.266622	0.207688	0.25066	0.258133		3.49184	-1.08385	0.625153	-1.1759	0.903578
3.50208	0.279532	0.206443	0.246914	0.244952		3.50208	-1.18753	0.624804	-1.25869	0.901947
3.51232	0.290573	0.205891	0.241637	0.233889		3.51232	-1.2906	0.622648	-1.33901	0.897798
3.52256	0.29972	0.206152	0.234986	0.22554		3.52256	-1.39226	0.618652	-1.4165	0.891129
3.5328	0.306971	0.207292	0.227126	0.220432		3.5328	-1.49172	0.612891	-1.49079	0.882037
3.54304	0.312349	0.209316	0.218232	0.218934		3.54304	-1.58813	0.60556	-1.56152	0.870724
3.55328	0.315896	0.212163	0.208479	0.22118		3.55328	-1.68065	0.596983	-1.62831	0.857511
3.56352	0.317672	0.215717	0.19804	0.227032		3.56352	-1.7684	0.587621	-1.69081	0.842841
3.57376	0.317756	0.219821	0.187085	0.236119		3.57376	-1.85057	0.578073	-1.74863	0.827283
3.584	0.31624	0.224285	0.175772	0.247905		3.584	-1.92634	0.569069	-1.80142	0.811523
3.59424	0.313226	0.228913	0.164248	0.261785		3.59424	-1.99494	0.561443	-1.84883	0.796353
3.60448	0.308825	0.233511	0.152645	0.277153		3.60448	-2.05566	0.556089	-1.89051	0.782645
3.61472	0.303153	0.237902	0.141078	0.293441		3.61472	-2.10786	0.5539	-1.92613	0.771309
3.62496	0.296325	0.241936	0.129643	0.310145		3.62496	-2.15098	0.555682	-1.95538	0.763237
3.6352	0.288456	0.245494	0.118417	0.326824		3.6352	-2.18453	0.56206	-1.97799	0.759233
3.64544	0.279653	0.248493	0.107454	0.343099		3.64544	-2.20814	0.573407	-1.9937	0.75994
3.65568	0.270017	0.250886	0.0967919	0.35865		3.65568	-2.22152	0.589798	-2.00229	0.765774
3.66592	0.259636	0.25266	0.086445	0.37321		3.66592	-2.22451	0.611011	-2.00358	0.77688
3.67616	0.248588	0.253833	0.0764114	0.386558		3.67616	-2.21705	0.636569	-1.99743	0.793119
3.6864	0.236935	0.254449	0.0666722	0.398519		3.6864	-2.19917	0.665808	-1.98376	0.814097
3.69664	0.224724	0.254574	0.057194	0.408962		3.69664	-2.17103	0.69795	-1.96252	0.839207
3.70688	0.211988	0.254289	0.0479315	0.417793		3.70688	-2.13289	0.732167	-1.93373	0.867698
3.71712	0.198743	0.253682	0.0388303	0.424959		3.71712	-2.0851	0.767629	-1.89747	0.898733
3.72736	0.184993	0.252846	0.0298299	0.43044		3.72736	-2.02811	0.80354	-1.85386	0.931451
3.7376	0.170727	0.251869	0.0208667	0.43425		3.7376	-1.96243	0.839155	-1.8031	0.965003
3.74784	0.155925	0.250831	0.0118775	0.436433		3.74784	-1.88866	0.873789	-1.74542	0.998581
3.75808	0.140559	0.249801	0.00280166	0.437055		3.75808	-1.80746	0.906824	-1.68114	1.03144
3.76832	0.124594	0.248836	-0.00641513	0.436202		3.76832	-1.71955	0.937706	-1.61063	1.0629
3.77856	0.107996	0.247975	-0.0158189	0.433976		3.77856	-1.62567	0.965944	-1.53428	1.09236
3.7888	0.0907287	0.247246	-0.0254452	0.430484		3.7888	-1.5266	0.991105	-1.45259	1.11929
3.79904	0.0727633	0.246664	-0.0353166	0.425833		3.79904	-1.42314	1.01282	-1.36606	1.14324
3.80928	0.054078	0.24623	-0.0454424	0.420129		3.80928	-1.3161	1.03075	-1.27525	1.16381
3.81952	0.0346624	0.245939	-0.0558165	0.413465		3.81952	-1.20627	1.04465	-1.18075	1.18069
3.82976	0.0145205	0.245775	-0.0664179	0.405922		3.82976	-1.09445	1.05429	-1.08321	1.19363
3.84	-0.00632675	0.245718	-0.0772105	0.397568		3.84	-0.981417	1.0595	-0.98326	1.20244
3.85024	-0.0278394	0.245742	-0.0881434	0.388454		3.85024	-0.867916	1.06017	-0.881585	1.207
3.86048	-0.0499568	0.245816	-0.0991523	0.37862		3.86048	-0.754665	1.05621	-0.778867	1.20725
3.87072	-0.072597	0.245909	-0.110161	0.368098		3.87072	-0.642347	1.04761	-0.675796	1.20317
3.88096	-0.0956561	0.245984	-0.121081	0.356921		3.88096	-0.531605	1.03439	-0.573063	1.19483
3.8912	-0.119009	0.246006	-0.13182	0.345131		3.8912	-0.423041	1.01664	-0.471347	1.18233
3.90144	-0.142509	0.245941	-0.142274	0.332787		3.90144	-0.317214	0.994485	-0.371314	1.16583
3.91168	-0.165992	0.245759	-0.152341	0.319981		3.91168	-0.214639	0.968119	-0.273607	1.14555
3.92192	-0.189277	0.245437	-0.161916	0.306847		3.92192	-0.115789	0.937789	-0.178842	1.12174
3.93216	-0.212172	0.24496	-0.170894	0.293572		3.93216	-0.0210937	0.903802	-0.0876012	1.09472
3.9424	-0.23447	0.244325	-0.179177	0.280409		3.9424	0.0690609	0.866529	-0.000427352	1.06481
3.95264	-0.255962	0.243544	-0.186673	0.267684		3.95264	0.154328	0.826411	0.0821802	1.03241
3.96288	-0.276437	0.242642	-0.1933	0.255796		3.96288	0.2344	0.783959	0.15977	0.997917
3.97312	-0.295684	0.241659	-0.198984	0.245208		3.97312	0.309009	0.739763	0.231943	0.961773
3.98336	-0.313501	0.240645	-0.203667	0.236424		3.98336	0.377922	0.694504	0.298355	0.924433
3.9936	-0.329695	0.239661	-0.207303	0.229938		3.9936	0.440943	0.648956	0.358717	0.886375
4.00384	-0.344089	0.23877	-0.209859	0.226173		4.00384	0.497913	0.604007	0.4128	0.848089
4.01408	-0.356525	0.238034	-0.211321	0.225399		4.01408	0.548706	0.560663	0.460436	0.810072
4.02432	-0.366868	0.237503	-0.211686	0.22768		4.02432	0.593232	0.520053	0.501515	0.77283
4.03456	-0.375007	0.237217	-0.210969	0.232855		4.03456	0.631437	0.483409	0.535989	0.736865
4.0448	-0.380859	0.237193	-0.209197	0.240565		4.0448	0.663301	0.452012	0.563867	0.702671
4.05504	-0.384371	0.237426	-0.206411	0.250318		4.05504	0.688845	0.427069	0.585217	0.670722
4.06528	-0.385519	0.23789	-0.202664	0.261561		4.06528	0.708123	0.409521	0.600162	0.641458
4.07552	-0.384311	0.238537	-0.198019	0.273742		4.07552	0.721232	0.399821	0.608879	0.615265
4.08576	-0.380785	0.239302	-0.192547	0.286349		4.08576	0.728308	0.397774	0.611593	0.592453
4.096	-0.375006	0.240111	-0.186326	0.298933		4.096	0.729524	0.40253	0.608577	0.573229
4.10624	-0.36707	0.240885	-0.179439	0.311119		4.10624	0.725097	0.412752	0.600147	0.557673
4.11648	-0.357096	0.24155	-0.171971	0.322605		4.11648	0.715285	0.426876	0.586654	0.545722
4.12672	-0.345225	0.24204	-0.164009	0.33316		4.12672	0.700384	0.443343	0.568487	0.537166
4.13696	-0.331618	0.242306	-0.155639	0.342619		4.13696	0.680728	0.460749	0.546061	0.531651
4.1472	-0.316452	0.242314	-0.146944	0.350878		4.1472	0.65669	0.477911	0.519815	0.52871
4.15744	-0.299914	0.242047	-0.138004	0.357884		4.15744	0.628676	0.493875	0.490208	0.52779
4.16768	-0.282201	0.241509	-0.128893	0.363636		4.16768	0.597122	0.507898	0.457712	0.528289
4.17792	-0.263511	0.240716	-0.119681	0.368168		4.17792	0.56249	0.519424	0.422807	0.529598
4.18816	-0.244046	0.239693	-0.11043	0.371553		4.18816	0.525265	0.528054	0.385976	0.531129
4.1984	-0.224001	0.23847	-0.101196	0.373888		4.1984	0.485946	0.53352	0.3477	0.532339
4.20864	-0.203566	0.237078	-0.0920282	0.375292		4.20864	0.445045	0.535675	0.308454	0.532752
4.21888	-0.182921	0.23554	-0.0829685	0.375894		4.21888	0.403075	0.534469	0.2687	0.531968
4.22912	-0.162234	0.233867	-0.0740533	0.37583		4.22912	0.360546	0.529942	0.228885	0.529674
4.23936	-0.141659	0.232058	-0.0653131	0.375235		4.23936	0.31796	0.522217	0.189436	0.525647
4.2496	-0.121333	0.230099	-0.0567737	0.374235		4.2496	0.275802	0.511487	0.150755	0.519754
4.25984	-0.101379	0.227962	-0.0484567	0.372942		4.25984	0.234532	0.498014	0.113218	0.511957
4.27008	-0.0818996	0.225609	-0.0403807	0.371454		4.27008	0.194584	0.482125	0.0771715	0.502309
4.28032	-0.062984	0.223	-0.0325623	0.369843		4.28032	0.156354	0.464201	0.0429282	0.490955
4.29056	-0.0447032	0.220095	-0.025017	0.368162		4.29056	0.120202	0.444683	0.0107677	0.478123
4.3008	-0.0271139	0.216862	-0.0177599	0.366441		4.3008	0.0864394	0.42406	-0.019066	0.464123
4.31104	-0.0102584	0.213282	-0.0108068	0.36469		4.31104	0.0553347	0.402866	-0.0463653	0.449341
4.32128	0.0058325	0.209356	-0.00417452	0.362897		4.32128	0.0271048	0.381675	-0.0709592	0.434222
4.33152	0.0211385	0.205105	0.00211849	0.361041		4.33152	0.00191662	0.361087	-0.0927128	0.419261
4.34176	0.0356475	0.200577	0.0080519	0.359088		4.34176	-0.0201135	0.341706	-0.111527	0.404979
4.352	0.049353	0.195839	0.0136035	0.357		4.352	-0.038919	0.324117	-0.127337	0.391894
4.36224	0.062253	0.190982	0.0187491	0.354739		4.36224	-0.054481	0.308842	-0.14011	0.380489
4.37248	0.0743472	0.186115	0.0234635	0.352272		4.37248	-0.0668253	0.296288	-0.149846	0.371172
4.38272	0.0856357	0.181354	0.0277201	0.349572		4.38272	-0.0760187	0.286699	-0.156572	0.364237
4.39296	0.0961174	0.176819	0.0314926	0.346625		4.39296	-0.0821642	0.280112	-0.160341	0.359832
4.4032	0.105789	0.172624	0.0347552	0.343431		4.4032	-0.0853959	0.276348	-0.161228	0.357951
4.41344	0.114643	0.168866	0.0374837	0.340002		4.41344	-0.0858735	0.275035	-0.15933	0.358434
4.42368	0.122669	0.165618	0.0396567	0.336368		4.42368	-0.0837759	0.275667	-0.15476	0.361001
4.43392	0.129852	0.162925	0.0412568	0.33257		4.43392	-0.0792958	0.277671	-0.147645	0.365291
4.44416	0.136174	0.160799	0.0422713	0.328661		4.44416	-0.0726329	0.280476	-0.138124	0.370903
4.4544	0.141613	0.159226	0.0426934	0.324704		4.4544	-0.0639888	0.283561	-0.126342	0.377442
4.46464	0.146145	0.158164	0.0425233	0.320768		4.46464	-0.0535609	0.286488	-0.11245	0.384545
4.47488	0.149745	0.15756	0.0417688	0.316922		4.47488	-0.0415382	0.288914	-0.0966027	0.3919
4.48512	0.152387	0.157353	0.0404459	0.313232		4.48512	-0.0280963	0.290595	-0.0789537	0.399258
4.49536	0.154047	0.157485	0.0385794	0.309758		4.49536	-0.0133946	0.291382	-0.0596556	0.40643
4.5056	0.154706	0.157907	0.0362031	0.30655		4.5056	0.0024272	0.291209	-0.0388573	0.413287
4.51584	0.154349	0.158584	0.0333596	0.303641		4.51584	0.0192502	0.290086	-0.0167028	0.419746
4.52608	0.152966	0.159496	0.0301002	0.30105		4.52608	0.0369778	0.288086	0.00666997	0.425768
4.53632	0.150558	0.160635	0.0264842	0.298782		4.53632	0.0555355	0.285333	0.0311298	0.431342
4.54656	0.147133	0.162004	0.0225787	0.296822		4.54656	0.0748703	0.281994	0.0565528	0.436481
4.5568	0.142712	0.163608	0.018457	0.295149		4.5568	0.0949494	0.278261	0.0828227	0.441209
4.56704	0.137326	0.165451	0.0141976	0.293728		4.56704	0.115757	0.274346	0.10983	0.44556
4.57728	0.13102	0.167527	0.00988328	0.292523		4.57728	0.137294	0.270464	0.137474	0.449567
4.58752	0.12385	0.169822	0.00559923	0.291497		4.58752	0.159572	0.266821	0.165659	0.453261
4.59776	0.115886	0.172306	0.00143171	0.290617		4.59776	0.182609	0.263603	0.194296	0.456671
4.608	0.10721	0.174936	-0.00253354	0.28986		4.608	0.206432	0.260965	0.223301	0.459821
4.61824	0.0979141	0.177655	-0.00621291	0.28921		4.61824	0.231064	0.259021	0.252595	0.462725
4.62848	0.0881035	0.180399	-0.00952642	0.288668		4.62848	0.256529	0.257842	0.282103	0.465396
4.63872	0.0778914	0.183096	-0.0123992	0.288242		4.63872	0.282842	0.257446	0.311752	0.467838
4.64896	0.0673989	0.185676	-0.0147629	0.287951		4.64896	0.31001	0.257811	0.341473	0.470051
4.6592	0.0567534	0.188068	-0.0165565	0.287823		4.6592	0.338026	0.258872	0.371198	0.472026
4.66944	0.0460863	0.190209	-0.0177279	0.287886		4.66944	0.366873	0.260533	0.400861	0.47375
4.67968	0.035531	0.192047	-0.0182342	0.288169		4.67968	0.396512	0.262678	0.430395	0.475201
4.68992	0.025221	0.193535	-0.0180422	0.288693		4.68992	0.426894	0.265176	0.459737	0.47635
4.70016	0.0152878	0.194642	-0.0171292	0.289467		4.70016	0.457947	0.267895	0.488823	0.47716
4.7104	0.00585852	0.195343	-0.0154825	0.290488		4.7104	0.489586	0.270706	0.517592	0.477588
4.72064	-0.00294553	0.195624	-0.0130995	0.291735		4.72064	0.52171	0.273487	0.545983	0.477585
4.73088	-0.0110111	0.19548	-0.00998729	0.293171		4.73088	0.554205	0.276133	0.573937	0.477097
4.74112	-0.0182342	0.194912	-0.00616177	0.29474		4.74112	0.586941	0.278549	0.6014	0.476071
4.75136	-0.0245221	0.193926	-0.00164714	0.296375		4.75136	0.619785	0.280659	0.628319	0.474458
4.7616	-0.0297936	0.192533	0.00352521	0.297998		4.7616	0.652591	0.282403	0.654646	0.472214
4.77184	-0.0339809	0.190747	0.00931781	0.299523		4.77184	0.685215	0.283737	0.680336	0.469305
4.78208	-0.0370293	0.188588	0.0156882	0.300866		4.78208	0.71751	0.284634	0.705353	0.465715
4.79232	-0.0388984	0.18608	0.0225903	0.301945		4.79232	0.749332	0.285084	0.729663	0.461444
4.80256	-0.0395615	0.183253	0.0299754	0.302687		4.80256	0.780543	0.285092	0.75324	0.456511
4.8128	-0.0390059	0.180144	0.0377936	0.303034		4.8128	0.811015	0.284681	0.776066	0.450959
4.82304	-0.0372321	0.176801	0.0459949	0.302939		4.82304	0.840631	0.283887	0.798128	0.444851
4.83328	-0.0342536	0.173285	0.05453	0.302378		4.83328	0.869285	0.282764	0.819421	0.438268
4.84352	-0.030096	0.16967	0.0633517	0.301343		4.84352	0.896889	0.281381	0.839947	0.43131
4.85376	-0.0247958	0.166045	0.0724152	0.299849		4.85376	0.923372	0.279821	0.859712	0.42409
4.864	-0.0183996	0.162514	0.0816792	0.297929		4.864	0.948678	0.278181	0.87873	0.416724
4.87424	-0.010963	0.159195	0.0911058	0.295634		4.87424	0.97277	0.276568	0.897021	0.409332
4.88448	-0.00254904	0.156217	0.100661	0.293034		4.88448	0.995627	0.275098	0.914604	0.402026
4.89472	0.00677256	0.153709	0.110316	0.290208		4.89472	1.01725	0.273892	0.931505	0.394906
4.90496	0.016927	0.151799	0.120045	0.287246		4.90496	1.03764	0.27307	0.947751	0.388054
4.9152	0.0278355	0.150598	0.129826	0.284243		4.9152	1.05682	0.272745	0.963367	0.381533
4.92544	0.0394164	0.150192	0.13964	0.281292		4.92544	1.07484	0.273018	0.978376	0.37538
4.93568	0.0515865	0.150632	0.149474	0.278479		4.93568	1.09174	0.273971	0.992802	0.369614
4.94592	0.0642618	0.151924	0.159315	0.275882		4.94592	1.10756	0.27566	1.00666	0.364234
4.95616	0.077359	0.154035	0.169152	0.27356		4.95616	1.12237	0.278117	1.01997	0.359229
4.9664	0.0907956	0.156889	0.178977	0.271551		4.9664	1.13621	0.28134	1.03272	0.354579
4.97664	0.104492	0.160378	0.188781	0.269872		4.97664	1.14916	0.2853	1.04492	0.350271
4.98688	0.118369	0.164371	0.198558	0.268516		4.98688	1.16125	0.28994	1.05655	0.346297
4.99712	0.132356	0.168726	0.2083	0.267452		4.99712	1.17254	0.295182	1.06759	0.342667
5.00736	0.14638	0.173297	0.217997	0.26663		5.00736	1.18307	0.300932	1.07801	0.339409
5.0176	0.160378	0.177944	0.227641	0.265982		5.0176	1.19287	0.307087	1.08778	0.336571
5.02784	0.174288	0.182537	0.237221	0.265431		5.02784	1.20196	0.313544	1.09683	0.334223
5.03808	0.188057	0.186963	0.246724	0.264891		5.03808	1.21035	0.320202	1.1051	0.332446
5.04832	0.201636	0.191125	0.256136	0.26428		5.04832	1.21805	0.326974	1.11254	0.33133
5.05856	0.214981	0.194947	0.265443	0.26352		5.05856	1.22503	0.333786	1.11906	0.330965
5.0688	0.228055	0.198371	0.274627	0.262547		5.0688	1.23129	0.340583	1.12458	0.331428
5.07904	0.240829	0.20136	0.283671	0.261309		5.07904	1.23678	0.347331	1.12901	0.332773
5.08928	0.253278	0.203895	0.292556	0.259776		5.08928	1.24147	0.354017	1.13227	0.335029
5.09952	0.265384	0.205974	0.301264	0.257939		5.09952	1.24531	0.360651	1.13426	0.338188
5.10976	0.277138	0.207612	0.309774	0.25581		5.10976	1.24824	0.367262	1.13489	0.342206
5.12	0.288534	0.208836	0.318067	0.253424		5.12	1.25019	0.373894	1.13408	0.347005
5.13024	0.299572	0.209689	0.326126	0.250837		5.13024	1.2511	0.380606	1.13175	0.352481
5.14048	0.310261	0.210221	0.333933	0.248125		5.14048	1.25091	0.387466	1.12781	0.358506
5.15072	0.320612	0.21049	0.341472	0.245376		5.15072	1.24954	0.394543	1.1222	0.364941
5.16096	0.330642	0.210561	0.348729	0.242688		5.16096	1.24693	0.401904	1.11487	0.371646
5.1712	0.340372	0.210499	0.355689	0.240163		5.1712	1.24301	0.409611	1.10575	0.378484
5.18144	0.349826	0.21037	0.362343	0.237896		5.18144	1.23772	0.417709	1.09482	0.385332
5.19168	0.359032	0.210238	0.36868	0.235973		5.19168	1.23101	0.426228	1.08205	0.392085
5.20192	0.368018	0.210163	0.374692	0.234464		5.20192	1.22281	0.435178	1.06744	0.398661
5.21216	0.376813	0.210195	0.380373	0.233414		5.21216	1.2131	0.444547	1.05098	0.405
5.2224	0.385448	0.21038	0.385715	0.23284		5.2224	1.20182	0.454299	1.0327	0.411068
5.23264	0.393949	0.210752	0.390714	0.232737		5.23264	1.18896	0.464377	1.01263	0.416855
5.24288	0.402344	0.211335	0.395364	0.23307		5.24288	1.17449	0.474705	0.99081	0.422369
5.25312	0.410654	0.212144	0.399658	0.233784		5.25312	1.15839	0.485187	0.967298	0.427642
5.26336	0.418897	0.213182	0.403591	0.23481		5.26336	1.14067	0.495717	0.942161	0.432718
5.2736	0.427087	0.214444	0.407152	0.236068		5.2736	1.12132	0.506176	0.915479	0.437652
5.28384	0.435232	0.215915	0.410333	0.237475		5.28384	1.10035	0.51644	0.887336	0.442508
5.29408	0.443332	0.217573	0.41312	0.238954		5.29408	1.07779	0.526381	0.857827	0.447352
5.30432	0.45138	0.219389	0.415497	0.240435		5.30432	1.05366	0.535874	0.827052	0.452249
5.31456	0.459364	0.221328	0.417448	0.24186		5.31456	1.02799	0.544798	0.795113	0.457258
5.3248	0.467262	0.223355	0.418949	0.243187		5.3248	1.00083	0.553038	0.762117	0.46243
5.33504	0.475046	0.22543	0.419978	0.244389		5.33504	0.972207	0.560489	0.728171	0.467805
5.34528	0.482679	0.227515	0.420508	0.245453		5.34528	0.942191	0.56706	0.693385	0.47341
5.35552	0.490121	0.229573	0.420509	0.246381		5.35552	0.910835	0.572672	0.657863	0.479256
5.36576	0.497322	0.231572	0.41995	0.247186		5.36576	0.878204	0.577261	0.62171	0.485339
5.376	0.504229	0.233485	0.418799	0.247893		5.376	0.844369	0.580778	0.585028	0.491636
5.38624	0.510785	0.235293	0.417022	0.248533		5.38624	0.809406	0.583192	0.547915	0.498111
5.39648	0.516927	0.236983	0.414587	0.249141		5.39648	0.773397	0.584486	0.510463	0.50471
5.40672	0.522594	0.238553	0.411463	0.24976		5.40672	0.736428	0.58466	0.472761	0.511367
5.41696	0.527722	0.240008	0.407618	0.250432		5.41696	0.698591	0.583726	0.434894	0.518001
5.4272	0.53225	0.241364	0.403028	0.251203		5.4272	0.659981	0.581709	0.396941	0.524521
5.43744	0.536117	0.242642	0.397669	0.252123		5.43744	0.620699	0.578645	0.358978	0.530829
5.44768	0.539266	0.243869	0.391524	0.253239		5.44768	0.580847	0.574575	0.321076	0.536818
5.45792	0.541647	0.245076	0.384581	0.254603		5.45792	0.540531	0.569549	0.283304	0.54238
5.46816	0.543213	0.246292	0.376835	0.256267		5.46816	0.49986	0.563616	0.245725	0.547402
5.4784	0.543924	0.247547	0.368289	0.258282		5.4784	0.458943	0.556826	0.208403	0.551775
5.48864	0.543751	0.248861	0.358953	0.260695		5.48864	0.41789	0.549226	0.171398	0.555393
5.49888	0.542669	0.250249	0.348843	0.263549		5.49888	0.376811	0.540859	0.134768	0.558154
5.50912	0.540664	0.251715	0.337987	0.266875		5.50912	0.335812	0.531762	0.098572	0.559966
5.51936	0.53773	0.253252	0.326416	0.270694		5.51936	0.294999	0.521967	0.0628677	0.560744
5.5296	0.53387	0.254843	0.314174	0.275008		5.5296	0.254474	0.511498	0.0277122	0.560419
5.53984	0.529093	0.25646	0.301307	0.279798		5.53984	0.214334	0.500378	-0.00683723	0.558929
5.55008	0.523419	0.25807	0.287871	0.285024		5.55008	0.174671	0.488626	-0.0407232	0.556232
5.56032	0.516872	0.259632	0.273924	0.290624		5.56032	0.135569	0.476262	-0.0738884	0.552297
5.57056	0.509484	0.261106	0.259531	0.296513		5.57056	0.0971065	0.463313	-0.106276	0.547112
5.5808	0.501289	0.262452	0.244758	0.30259		5.5808	0.0593542	0.449812	-0.137829	0.540679
5.59104	0.492327	0.263634	0.229674	0.308736		5.59104	0.0223743	0.435806	-0.168492	0.533019
5.60128	0.482639	0.264625	0.214347	0.314824		5.60128	-0.0137789	0.421359	-0.198212	0.524168
5.61152	0.472269	0.265404	0.198846	0.32072		5.61152	-0.0490593	0.406555	-0.226936	0.514182
5.62176	0.461257	0.265962	0.183234	0.326292		5.62176	-0.083429	0.391503	-0.254616	0.503131
5.632	0.449647	0.2663	0.167574	0.331412		5.632	-0.116857	0.376337	-0.281207	0.491104
5.64224	0.437475	0.266425	0.151923	0.335964		5.64224	-0.149321	0.361217	-0.306667	0.478206
5.65248	0.424777	0.266355	0.136331	0.339845		5.65248	-0.180802	0.346332	-0.330961	0.464559
5.66272	0.411584	0.266112	0.120841	0.342969		5.66272	-0.211289	0.331891	-0.354059	0.450298
5.67296	0.397924	0.265722	0.10549	0.34527		5.67296	-0.240773	0.318127	-0.375937	0.435576
5.6832	0.383817	0.26521	0.0903056	0.346703		5.6832	-0.269249	0.305279	-0.396578	0.420557
5.69344	0.36928	0.2646	0.0753089	0.347245		5.69344	-0.296713	0.29359	-0.415973	0.405417
5.70368	0.354325	0.263913	0.0605113	0.346892		5.70368	-0.323163	0.283282	-0.434118	0.390342
5.71392	0.338959	0.263163	0.045917	0.345661		5.71392	-0.348596	0.274548	-0.451021	0.375522
5.72416	0.323187	0.262358	0.0315227	0.34359		5.72416	-0.373006	0.267526	-0.466694	0.361152
5.7344	0.307008	0.261498	0.0173186	0.340729		5.7344	-0.396387	0.262288	-0.481158	0.347423
5.74464	0.290421	0.26058	0.0032891	0.337144		5.74464	-0.418727	0.258824	-0.494441	0.334516
5.75488	0.273423	0.259592	-0.0105859	0.332912		5.75488	-0.440013	0.257047	-0.506577	0.322596
5.76512	0.256013	0.258521	-0.0243299	0.328117		5.76512	-0.460228	0.256797	-0.517609	0.311807
5.77536	0.238188	0.25735	-0.0379683	0.322851		5.77536	-0.47935	0.257857	-0.527581	0.302259
5.7856	0.21995	0.256062	-0.0515272	0.317206		5.7856	-0.497354	0.25998	-0.536546	0.294026
5.79584	0.201305	0.254641	-0.0650319	0.311278		5.79584	-0.514213	0.2629	-0.544559	0.287142
5.80608	0.182262	0.25307	-0.0785057	0.305161		5.80608	-0.529897	0.26636	-0.551678	0.281597
5.81632	0.162836	0.251337	-0.0919682	0.298949		5.81632	-0.544376	0.27012	-0.557963	0.277343
5.82656	0.14305	0.249429	-0.105435	0.29273		5.82656	-0.557621	0.273969	-0.563475	0.274296
5.8368	0.122931	0.247336	-0.118914	0.286593		5.8368	-0.569602	0.277727	-0.568276	0.272349
5.84704	0.102515	0.245046	-0.132411	0.280618		5.84704	-0.580295	0.281247	-0.572427	0.271379
5.85728	0.0818468	0.242551	-0.14592	0.274884		5.85728	-0.589681	0.284413	-0.575986	0.271258
5.86752	0.0609748	0.239838	-0.159431	0.269461		5.86752	-0.597746	0.28714	-0.579012	0.271863
5.87776	0.0399564	0.236895	-0.172925	0.264413		5.87776	-0.604486	0.289365	-0.581557	0.273078
5.888	0.0188542	0.233708	-0.186376	0.259794		5.888	-0.609904	0.291051	-0.583672	0.274804
5.89824	-0.00226383	0.230262	-0.19975	0.255648		5.89824	-0.614015	0.292178	-0.585404	0.276955
5.90848	-0.023326	0.226542	-0.213009	0.252005		5.90848	-0.616846	0.292741	-0.586795	0.27946
5.91872	-0.0442575	0.222533	-0.226108	0.248881		5.91872	-0.618436	0.292752	-0.587881	0.282259
5.92896	-0.0649825	0.218225	-0.238996	0.246275		5.92896	-0.618835	0.292229	-0.588697	0.285302
5.9392	-0.085425	0.213609	-0.251623	0.24417		5.9392	-0.618109	0.291206	-0.58927	0.288539
5.94944	-0.10551	0.208684	-0.263932	0.242533		5.94944	-0.616332	0.289719	-0.589623	0.291926
5.95968	-0.125167	0.203459	-0.275868	0.241317		5.95968	-0.613592	0.287816	-0.589775	0.295413
5.96992	-0.144328	0.197952	-0.287378	0.240463		5.96992	-0.609986	0.285549	-0.58974	0.298947
5.98016	-0.162932	0.192192	-0.298409	0.239905		5.98016	-0.605621	0.282977	-0.589529	0.302469
5.9904	-0.180923	0.186224	-0.308913	0.23957		5.9904	-0.60061	0.280163	-0.589149	0.305918
6.00064	-0.198254	0.180106	-0.318845	0.239388		6.00064	-0.595071	0.277175	-0.588602	0.309225
6.01088	-0.214887	0.173915	-0.328168	0.239289		6.01088	-0.589124	0.274085	-0.587889	0.312323
6.02112	-0.230791	0.16774	-0.336851	0.239213		6.02112	-0.58289	0.270965	-0.587007	0.315145
6.03136	-0.245946	0.161689	-0.344872	0.239105		6.03136	-0.576488	0.267893	-0.58595	0.317624
6.0416	-0.260339	0.155882	-0.352215	0.238924		6.0416	-0.570031	0.264946	-0.584712	0.319704
6.05184	-0.273967	0.150452	-0.358875	0.238636		6.05184	-0.563625	0.262201	-0.583283	0.321334
6.06208	-0.286835	0.145538	-0.364853	0.238221		6.06208	-0.557368	0.259736	-0.581653	0.322475
6.07232	-0.298955	0.141279	-0.370161	0.237668		6.07232	-0.551345	0.257628	-0.57981	0.323099
6.08256	-0.310346	0.137803	-0.374818	0.236974		6.08256	-0.545629	0.255949	-0.577742	0.323193
6.0928	-0.321032	0.13522	-0.378849	0.236146		6.0928	-0.540277	0.254768	-0.575435	0.322756
6.10304	-0.331041	0.133605	-0.382288	0.235195		6.10304	-0.535333	0.25415	-0.572875	0.321802
6.11328	-0.340404	0.132992	-0.385172	0.234138		6.11328	-0.530823	0.25415	-0.570047	0.320358
6.12352	-0.349151	0.133367	-0.387545	0.232993		6.12352	-0.526757	0.254813	-0.566936	0.318464
6.13376	-0.357317	0.134667	-0.389452	0.231783		6.13376	-0.523131	0.256173	-0.563527	0.316172
6.144	-0.36493	0.136789	-0.39094	0.230531		6.144	-0.519923	0.258249	-0.559807	0.313543
6.15424	-0.37202	0.139596	-0.392056	0.229261		6.15424	-0.517101	0.261042	-0.55576	0.310648
6.16448	-0.378611	0.142931	-0.392849	0.227998		6.16448	-0.514618	0.264535	-0.551372	0.307566
6.17472	-0.384723	0.14663	-0.393361	0.226766		6.17472	-0.512418	0.268692	-0.546631	0.30438
6.18496	-0.39037	0.150529	-0.393636	0.225591		6.18496	-0.510439	0.273459	-0.541524	0.301175
6.1952	-0.395563	0.15447	-0.39371	0.224497		6.1952	-0.508609	0.278764	-0.536041	0.298037
6.20544	-0.400306	0.158314	-0.393615	0.223506		6.20544	-0.506857	0.284518	-0.530174	0.295051
6.21568	-0.404595	0.161932	-0.393378	0.222638		6.21568	-0.50511	0.290622	-0.523915	0.292295
6.22592	-0.408425	0.165219	-0.39302	0.221909		6.22592	-0.503297	0.296967	-0.51726	0.289841
6.23616	-0.411783	0.168086	-0.392556	0.221327		6.23616	-0.501353	0.303439	-0.510208	0.287748
6.2464	-0.414652	0.170464	-0.391992	0.220896		6.2464	-0.499218	0.309922	-0.502761	0.286063
6.25664	-0.417015	0.172303	-0.391333	0.22061		6.25664	-0.49684	0.316301	-0.494922	0.284818
6.26688	-0.418848	0.173574	-0.390574	0.220452		6.26688	-0.49418	0.322469	-0.486701	0.284025
6.27712	-0.420131	0.174265	-0.389709	0.220398		6.27712	-0.491208	0.328326	-0.478111	0.283683
6.28736	-0.42084	0.174379	-0.388726	0.220414		6.28736	-0.487907	0.33378	-0.469168	0.283768
6.2976	-0.420955	0.173939	-0.387611	0.220458		6.2976	-0.484272	0.338755	-0.459893	0.284244
6.30784	-0.420459	0.17298	-0.386348	0.220484		6.30784	-0.480313	0.343185	-0.450312	0.28506
6.31808	-0.419338	0.171549	-0.384919	0.220443		6.31808	-0.476048	0.34702	-0.440454	0.286151
6.32832	-0.417584	0.169705	-0.383309	0.220285		6.32832	-0.471508	0.350221	-0.430352	0.287446
6.33856	-0.415193	0.167515	-0.381503	0.219965		6.33856	-0.466734	0.352762	-0.420043	0.288869
6.3488	-0.41217	0.165054	-0.379487	0.219442		6.3488	-0.461774	0.354629	-0.409568	0.29034
6.35904	-0.408526	0.162398	-0.377254	0.218684		6.35904	-0.456684	0.355817	-0.39897	0.29178
6.36928	-0.40428	0.159628	-0.374797	0.217669		6.36928	-0.45152	0.356328	-0.388294	0.293116
6.37952	-0.399459	0.156823	-0.372118	0.216384		6.37952	-0.446344	0.356171	-0.377589	0.294275
6.38976	-0.394096	0.154061	-0.369222	0.214828		6.38976	-0.441214	0.355355	-0.366903	0.295193
6.4	-0.388232	0.151414	-0.366119	0.213011		6.4	-0.436187	0.353893	-0.356284	0.295814
6.41024	-0.381916	0.148948	-0.362825	0.210952		6.41024	-0.431315	0.351796	-0.34578	0.296087
6.42048	-0.375201	0.146721	-0.359361	0.208678		6.42048	-0.426642	0.349075	-0.335438	0.29597
6.43072	-0.368145	0.144779	-0.355755	0.206221		6.43072	-0.422204	0.345735	-0.325304	0.295428
6.44096	-0.360809	0.143158	-0.352035	0.203617		6.44096	-0.418027	0.341782	-0.315418	0.294438
6.4512	-0.353258	0.14188	-0.348235	0.200904		6.4512	-0.414126	0.337217	-0.30582	0.29298
6.46144	-0.345558	0.140951	-0.344392	0.19812		6.46144	-0.410503	0.332041	-0.296544	0.291047
6.47168	-0.337773	0.140364	-0.340541	0.195302		6.47168	-0.407149	0.326254	-0.287619	0.28864
6.48192	-0.329966	0.1401	-0.33672	0.192483		6.48192	-0.404044	0.319858	-0.279072	0.28577
6.49216	-0.3222	0.140126	-0.332964	0.189694		6.49216	-0.401156	0.31286	-0.27092	0.282459
6.5024	-0.31453	0.1404	-0.329306	0.186966		6.5024	-0.398442	0.305274	-0.263179	0.27874
6.51264	-0.307009	0.140876	-0.325777	0.184324		6.51264	-0.395852	0.297119	-0.255857	0.27466
6.52288	-0.299682	0.141506	-0.322399	0.181797		6.52288	-0.393326	0.288428	-0.248957	0.270274
6.53312	-0.29259	0.142241	-0.319193	0.179409		6.53312	-0.3908	0.279247	-0.242478	0.265653
6.54336	-0.285764	0.143041	-0.31617	0.17719		6.54336	-0.388209	0.269636	-0.236415	0.260873
6.5536	-0.279229	0.143874	-0.313334	0.175167		6.5536	-0.385481	0.259668	-0.230756	0.256021
6.56384	-0.273002	0.14472	-0.310683	0.173367		6.56384	-0.38255	0.249437	-0.225489	0.251186
6.57408	-0.267093	0.145574	-0.308205	0.17182		6.57408	-0.37935	0.239049	-0.220597	0.246459
6.58432	-0.261505	0.146444	-0.305882	0.170547		6.58432	-0.375821	0.228628	-0.216062	0.241925
6.59456	-0.256232	0.147352	-0.303685	0.169569		6.59456	-0.371909	0.218313	-0.211863	0.237658
6.6048	-0.251265	0.148333	-0.301581	0.168894		6.6048	-0.36757	0.208253	-0.207981	0.233719
6.61504	-0.246586	0.149426	-0.29953	0.168522		6.61504	-0.362767	0.198605	-0.204396	0.230149
6.62528	-0.242176	0.150676	-0.297485	0.168441		6.62528	-0.357477	0.189528	-0.201089	0.226967
6.63552	-0.238008	0.152125	-0.295396	0.168626		6.63552	-0.351684	0.181173	-0.198042	0.224171
6.64576	-0.234056	0.153805	-0.293209	0.169039		6.64576	-0.345387	0.173679	-0.195241	0.221739
6.656	-0.230291	0.155735	-0.290869	0.169633		6.656	-0.338597	0.167156	-0.192671	0.219632
6.66624	-0.226681	0.157915	-0.288321	0.170351		6.66624	-0.331332	0.161677	-0.190324	0.217802
6.67648	-0.223197	0.160325	-0.285512	0.171134		6.67648	-0.323626	0.15727	-0.188192	0.216197
6.68672	-0.219808	0.162925	-0.282392	0.171919		6.68672	-0.315518	0.153911	-0.18627	0.214769
6.69696	-0.216488	0.165654	-0.278914	0.172648		6.69696	-0.307057	0.151528	-0.184558	0.213484
6.7072	-0.213209	0.168439	-0.27504	0.173268		6.7072	-0.2983	0.150004	-0.183055	0.212321
6.71744	-0.209949	0.171195	-0.270738	0.173735		6.71744	-0.289307	0.14919	-0.181765	0.211281
6.72768	-0.206687	0.173832	-0.265983	0.174016		6.72768	-0.280143	0.148921	-0.180691	0.210386
6.73792	-0.203407	0.176261	-0.260762	0.174087		6.73792	-0.270874	0.149028	-0.17984	0.209678
6.74816	-0.200095	0.178399	-0.255071	0.173939		6.74816	-0.261568	0.149349	-0.179216	0.209214
6.7584	-0.19674	0.180175	-0.248916	0.173575		6.7584	-0.252291	0.149741	-0.178824	0.209063
6.76864	-0.193337	0.181529	-0.242316	0.173007		6.76864	-0.243106	0.150082	-0.178668	0.209292
6.77888	-0.189881	0.18242	-0.235298	0.172262		6.77888	-0.234073	0.150275	-0.17875	0.209966
6.78912	-0.186372	0.18282	-0.227902	0.171371		6.78912	-0.225246	0.150249	-0.179068	0.211131
6.79936	-0.182811	0.182724	-0.220175	0.170376		6.79936	-0.216676	0.149958	-0.179618	0.212812
6.8096	-0.179202	0.18214	-0.212175	0.169325		6.8096	-0.208405	0.149377	-0.180393	0.215007
6.81984	-0.175551	0.181092	-0.203966	0.16827		6.81984	-0.200473	0.148502	-0.18138	0.217685
6.83008	-0.171864	0.179621	-0.195621	0.167267		6.83008	-0.192909	0.147346	-0.182565	0.220791
6.84032	-0.16815	0.177777	-0.187215	0.166375		6.84032	-0.185739	0.145936	-0.183926	0.224247
6.85056	-0.164416	0.175618	-0.178829	0.165656		6.85056	-0.178982	0.144313	-0.18544	0.227962
6.8608	-0.160673	0.173212	-0.170545	0.16517		6.8608	-0.172655	0.142528	-0.187079	0.231835
6.87104	-0.156928	0.170626	-0.162444	0.164978		6.87104	-0.166766	0.140638	-0.188811	0.235768
6.88128	-0.153191	0.167932	-0.154606	0.165141		6.88128	-0.161322	0.138708	-0.190604	0.239672
6.89152	-0.149471	0.1652	-0.14711	0.165716		6.89152	-0.156327	0.136806	-0.192422	0.243466
6.90176	-0.145775	0.162495	-0.140027	0.166754		6.90176	-0.151783	0.135	-0.194229	0.247087
6.912	-0.142113	0.15988	-0.133424	0.168299		6.912	-0.14769	0.133358	-0.195989	0.250491
6.92224	-0.138491	0.157415	-0.12736	0.170388		6.92224	-0.144048	0.131947	-0.197666	0.253648
6.93248	-0.134918	0.15515	-0.121885	0.173042		6.93248	-0.140854	0.130825	-0.199227	0.256546
6.94272	-0.131401	0.153132	-0.117042	0.176272		6.94272	-0.138109	0.130044	-0.200644	0.259185
6.95296	-0.127949	0.151402	-0.112861	0.180072		6.95296	-0.135812	0.129647	-0.201889	0.261576
6.9632	-0.124569	0.149995	-0.109362	0.184424		6.9632	-0.133961	0.129664	-0.202944	0.263735
6.97344	-0.12127	0.14894	-0.106558	0.189291		6.97344	-0.132555	0.13011	-0.203792	0.265681
6.98368	-0.118062	0.148261	-0.104446	0.194626		6.98368	-0.131594	0.13099	-0.204425	0.267433
6.99392	-0.114953	0.147976	-0.103018	0.200369		6.99392	-0.131075	0.132292	-0.204841	0.269008
7.00416	-0.111953	0.148099	-0.102254	0.206452		7.00416	-0.130994	0.133994	-0.205046	0.270417
7.0144	-0.109074	0.148642	-0.102124	0.212799		7.0144	-0.131345	0.136064	-0.205051	0.271669
7.02464	-0.106326	0.149612	-0.102592	0.219332		7.02464	-0.132118	0.13846	-0.204875	0.272767
7.03488	-0.103721	0.151015	-0.103614	0.22597		7.03488	-0.133301	0.141135	-0.204542	0.273712
7.04512	-0.101271	0.152857	-0.10514	0.232634		7.04512	-0.134876	0.144037	-0.204082	0.274505
7.05536	-0.0989871	0.155144	-0.107115	0.239245		7.05536	-0.136821	0.147115	-0.20353	0.275145
7.0656	-0.0968809	0.15788	-0.109481	0.24573		7.0656	-0.139108	0.150315	-0.202922	0.275636
7.07584	-0.0949633	0.161071	-0.112177	0.252021		7.07584	-0.141705	0.153587	-0.202299	0.275986
7.08608	-0.0932443	0.164718	-0.115142	0.258055		7.08608	-0.144571	0.156881	-0.201701	0.276203
7.09632	-0.0917326	0.16882	-0.118314	0.263778		7.09632	-0.147663	0.160151	-0.201168	0.276304
7.10656	-0.0904357	0.173368	-0.121634	0.269141		7.10656	-0.15093	0.163354	-0.200736	0.276304
7.1168	-0.0893592	0.178346	-0.125042	0.274105		7.1168	-0.154319	0.166449	-0.200441	0.276221
7.12704	-0.0885068	0.183725	-0.128485	0.278637		7.12704	-0.15777	0.169401	-0.20031	0.27607
7.13728	-0.0878801	0.189464	-0.131911	0.282713		7.13728	-0.161224	0.172175	-0.200366	0.275863
7.14752	-0.0874783	0.195509	-0.135274	0.286316		7.14752	-0.164618	0.174742	-0.200625	0.275605
7.15776	-0.0872987	0.201791	-0.138533	0.289437		7.15776	-0.16789	0.177077	-0.201094	0.275295
7.168	-0.0873358	0.208231	-0.14165	0.292073		7.168	-0.170978	0.179156	-0.201771	0.274923
7.17824	-0.0875823	0.214741	-0.144597	0.294226		7.17824	-0.173827	0.180964	-0.202646	0.274469
7.18848	-0.0880287	0.221227	-0.147348	0.295906		7.18848	-0.176382	0.182487	-0.203698	0.273909
7.19872	-0.0886638	0.227592	-0.149884	0.297125		7.19872	-0.178597	0.183721	-0.2049	0.273213
7.20896	-0.0894749	0.233743	-0.15219	0.297899		7.20896	-0.180433	0.184668	-0.206213	0.27235
7.2192	-0.0904484	0.239592	-0.154259	0.298246		7.2192	-0.181858	0.185337	-0.207594	0.27129
7.22944	-0.0915697	0.24506	-0.156086	0.298185		7.22944	-0.182853	0.185749	-0.208991	0.270008
7.23968	-0.0928241	0.250084	-0.157673	0.297738		7.23968	-0.183405	0.185935	-0.210349	0.268486
7.24992	-0.0941972	0.254615	-0.159023	0.296924		7.24992	-0.183517	0.185937	-0.211607	0.266717
7.26016	-0.0956751	0.258621	-0.160146	0.295763		7.26016	-0.183198	0.18581	-0.212704	0.264702
7.2704	-0.097245	0.262089	-0.161052	0.294275		7.2704	-0.182472	0.185623	-0.213579	0.262458
7.28064	-0.0988954	0.265024	-0.161755	0.292481		7.28064	-0.181369	0.185455	-0.214173	0.260013
7.29088	-0.100617	0.267447	-0.162273	0.290402		7.29088	-0.179932	0.185396	-0.214429	0.257401
7.30112	-0.102402	0.269392	-0.162623	0.28806		7.30112	-0.178208	0.185545	-0.214298	0.25467
7.31136	-0.104245	0.270907	-0.162825	0.285483		7.31136	-0.176255	0.186003	-0.213737	0.25187
7.3216	-0.106142	0.272044	-0.1629	0.282699		7.3216	-0.174133	0.186873	-0.212712	0.249053
7.33184	-0.108095	0.27286	-0.162871	0.279746		7.33184	-0.171904	0.188251	-0.2112	0.246271
7.34208	-0.110102	0.273413	-0.162759	0.276663		7.34208	-0.169633	0.19022	-0.209188	0.243572
7.35232	-0.11217	0.273754	-0.162588	0.273499		7.35232	-0.167384	0.192844	-0.206676	0.240999
7.36256	-0.114302	0.27393	-0.16238	0.270305		7.36256	-0.165215	0.196167	-0.203676	0.238587
7.3728	-0.116506	0.273978	-0.16216	0.267137		7.3728	-0.163183	0.200202	-0.200212	0.236361
7.38304	-0.11879	0.273926	-0.161951	0.264053		7.38304	-0.161334	0.204938	-0.19632	0.234341
7.39328	-0.121162	0.273795	-0.161776	0.261109		7.39328	-0.15971	0.210336	-0.192047	0.232539
7.40352	-0.123631	0.273597	-0.161657	0.258355		7.40352	-0.158339	0.216331	-0.187451	0.23096
7.41376	-0.126207	0.273343	-0.161618	0.255832		7.41376	-0.157242	0.222842	-0.182598	0.229609
7.424	-0.128896	0.273038	-0.161679	0.253569		7.424	-0.156427	0.229773	-0.177561	0.228487
7.43424	-0.131706	0.272693	-0.161862	0.251578		7.43424	-0.155893	0.237017	-0.172418	0.227593
7.44448	-0.13464	0.272319	-0.162186	0.249851		7.44448	-0.155626	0.244466	-0.167251	0.226931
7.45472	-0.137703	0.271931	-0.162668	0.248364		7.45472	-0.155603	0.252012	-0.162142	0.2265
7.46496	-0.140895	0.271552	-0.163326	0.247073		7.46496	-0.155792	0.259551	-0.157172	0.226305
7.4752	-0.144212	0.271206	-0.164174	0.24592		7.4752	-0.156152	0.266989	-0.152418	0.226347
7.48544	-0.147652	0.27092	-0.165223	0.244834		7.48544	-0.156638	0.274243	-0.14795	0.226626
7.49568	-0.151207	0.270718	-0.166482	0.24374		7.49568	-0.157199	0.281241	-0.143833	0.227141
7.50592	-0.154867	0.270619	-0.167958	0.242563		7.50592	-0.157782	0.287928	-0.140119	0.227885
7.51616	-0.158619	0.270634	-0.169653	0.241236		7.51616	-0.158335	0.294262	-0.136852	0.228849
7.5264	-0.16245	0.270762	-0.171565	0.2397		7.5264	-0.158806	0.300219	-0.13406	0.230019
7.53664	-0.166342	0.270986	-0.17369	0.237915		7.53664	-0.159148	0.305787	-0.13176	0.231378
7.54688	-0.17028	0.271275	-0.176017	0.235863		7.54688	-0.159322	0.31097	-0.129955	0.232903
7.55712	-0.174243	0.271583	-0.178531	0.233547		7.55712	-0.159294	0.315785	-0.128634	0.234572
7.56736	-0.178213	0.271853	-0.181215	0.230995		7.56736	-0.159039	0.320263	-0.127771	0.236359
7.5776	-0.182171	0.272017	-0.184044	0.228259		7.5776	-0.158545	0.32444	-0.127328	0.23824
7.58784	-0.186099	0.272006	-0.186992	0.22541		7.58784	-0.157809	0.328364	-0.127257	0.240192
7.59808	-0.189979	0.27175	-0.190025	0.222541		7.59808	-0.156837	0.332084	-0.127497	0.242192
7.60832	-0.193796	0.271187	-0.193109	0.219753		7.60832	-0.155651	0.335655	-0.12798	0.244219
7.61856	-0.197533	0.270264	-0.196203	0.217156		7.61856	-0.154279	0.339129	-0.12863	0.246255
7.6288	-0.201181	0.268945	-0.199267	0.214856		7.6288	-0.152761	0.342557	-0.129369	0.248285
7.63904	-0.204728	0.26721	-0.202256	0.212949		7.63904	-0.151144	0.345984	-0.130115	0.250294
7.64928	-0.208166	0.265059	-0.205124	0.211516		7.64928	-0.149482	0.349449	-0.130787	0.252268
7.65952	-0.21149	0.262511	-0.207827	0.21061		7.65952	-0.147832	0.352982	-0.131307	0.254198
7.66976	-0.214697	0.259604	-0.210318	0.210261		7.66976	-0.146255	0.356604	-0.1316	0.256074
7.68	-0.217785	0.256388	-0.212553	0.210466		7.68	-0.144811	0.360328	-0.131601	0.257889
7.69024	-0.220755	0.25293	-0.214491	0.211197		7.69024	-0.143559	0.364157	-0.131252	0.25964
7.70048	-0.223608	0.249299	-0.216094	0.212404		7.70048	-0.142552	0.368085	-0.130505	0.261327
7.71072	-0.226346	0.24557	-0.217326	0.214019		7.71072	-0.141836	0.372096	-0.129326	0.262952
7.72096	-0.228973	0.241813	-0.21816	0.215964		7.72096	-0.14145	0.376169	-0.12769	0.264524
7.7312	-0.23149	0.238091	-0.21857	0.21816		7.7312	-0.14142	0.380277	-0.125588	0.266055
7.74144	-0.2339	0.234453	-0.218541	0.22053		7.74144	-0.141763	0.384385	-0.123022	0.267561
7.75168	-0.236205	0.230937	-0.218062	0.223002		7.75168	-0.142483	0.388455	-0.12001	0.269062
7.76192	-0.238402	0.227562	-0.21713	0.225519		7.76192	-0.143569	0.392447	-0.116578	0.27058
7.77216	-0.240489	0.224335	-0.21575	0.228031		7.77216	-0.144998	0.396316	-0.112766	0.272136
7.7824	-0.242461	0.221249	-0.213934	0.230502		7.7824	-0.146736	0.400017	-0.108623	0.273751
7.79264	-0.244312	0.218289	-0.211701	0.232903		7.79264	-0.148735	0.403503	-0.104205	0.27544
7.80288	-0.246029	0.215436	-0.209077	0.235214		7.80288	-0.150936	0.406728	-0.0995745	0.277216
7.81312	-0.247601	0.212676	-0.206095	0.23742		7.81312	-0.153275	0.409646	-0.094799	0.279081
7.82336	-0.249012	0.209999	-0.202794	0.239508		7.82336	-0.155677	0.412215	-0.089947	0.281031
7.8336	-0.250244	0.207406	-0.199215	0.241464		7.8336	-0.158066	0.414394	-0.0850868	0.283053
7.84384	-0.251278	0.204913	-0.195405	0.243275		7.84384	-0.160362	0.416148	-0.0802847	0.285124
7.85408	-0.252093	0.202552	-0.191414	0.244923		7.85408	-0.162487	0.417447	-0.0756023	0.287216
7.86432	-0.252666	0.200369	-0.187291	0.246387		7.86432	-0.164364	0.418269	-0.0710952	0.289295
7.87456	-0.252975	0.19842	-0.183087	0.247646		7.87456	-0.165923	0.418598	-0.0668112	0.291322
7.8848	-0.252999	0.196771	-0.178853	0.248673		7.8848	-0.167103	0.418428	-0.0627888	0.29326
7.89504	-0.252716	0.195489	-0.174633	0.249445		7.89504	-0.167851	0.417764	-0.0590568	0.29507
7.90528	-0.252107	0.194637	-0.170472	0.249936		7.90528	-0.168125	0.416618	-0.0556332	0.29672
7.91552	-0.251155	0.194262	-0.166408	0.250128		7.91552	-0.167898	0.415015	-0.052525	0.298179
7.92576	-0.249848	0.194397	-0.162474	0.250003		7.92576	-0.167153	0.412987	-0.0497283	0.299426
7.936	-0.248176	0.19505	-0.158695	0.249551		7.936	-0.165891	0.410579	-0.0472291	0.300445
7.94624	-0.246135	0.196202	-0.155092	0.248768		7.94624	-0.164123	0.407838	-0.0450035	0.301227
7.95648	-0.243722	0.197812	-0.151674	0.247658		7.95648	-0.161875	0.404822	-0.0430194	0.301772
7.96672	-0.240945	0.199814	-0.148447	0.246231		7.96672	-0.159184	0.401592	-0.0412375	0.302084
7.97696	-0.237812	0.202127	-0.145404	0.244505		7.97696	-0.156097	0.398211	-0.039613	0.302175
7.9872	-0.23434	0.204656	-0.142534	0.242503		7.9872	-0.15267	0.394743	-0.0380971	0.30206
7.99744	-0.230549	0.207304	-0.139818	0.240253		7.99744	-0.148965	0.391248	-0.0366392	0.301756
8.00768	-0.226465	0.209974	-0.137229	0.237786		8.00768	-0.145048	0.387785	-0.0351887	0.301287
8.01792	-0.222119	0.212576	-0.134736	0.235135		8.01792	-0.140985	0.384407	-0.0336963	0.300674
8.02816	-0.217545	0.215032	-0.132304	0.232334		8.02816	-0.136842	0.381161	-0.0321163	0.299941
8.0384	-0.212781	0.217278	-0.129891	0.229416		8.0384	-0.132679	0.378084	-0.0304078	0.299113
8.04864	-0.207868	0.219266	-0.127458	0.226409		8.04864	-0.128552	0.375208	-0.0285362	0.298214
8.05888	-0.202848	0.220963	-0.12496	0.223341		8.05888	-0.124508	0.372557	-0.0264741	0.297268
8.06912	-0.197766	0.222352	-0.122357	0.220233		8.06912	-0.120581	0.370148	-0.0242024	0.296298
8.07936	-0.192664	0.223434	-0.119608	0.217105		8.07936	-0.116796	0.36799	-0.0217102	0.295325
8.0896	-0.187587	0.224217	-0.116677	0.213969		8.0896	-0.113164	0.36609	-0.0189955	0.294368
8.09984	-0.182576	0.224721	-0.113532	0.210834		8.09984	-0.109683	0.364448	-0.0160649	0.293442
8.11008	-0.177669	0.224974	-0.110148	0.207705		8.11008	-0.106338	0.363061	-0.0129328	0.292558
8.12032	-0.172904	0.225005	-0.106505	0.204585		8.12032	-0.1031	0.361921	-0.00962087	0.291722
8.13056	-0.168311	0.224846	-0.102593	0.201472		8.13056	-0.0999304	0.36102	-0.00615699	0.290934
8.1408	-0.163919	0.224526	-0.0984065	0.198365		8.1408	-0.0967776	0.360344	-0.00257386	0.290186
8.15104	-0.15975	0.224073	-0.0939517	0.195264		8.15104	-0.0935831	0.359878	0.00109235	0.289465
8.16128	-0.15582	0.223508	-0.0892417	0.192167		8.16128	-0.0902821	0.359601	0.00480359	0.288749
8.17152	-0.152142	0.22285	-0.0842982	0.189077		8.17152	-0.0868057	0.359489	0.00852152	0.28801
8.18176	-0.148721	0.222115	-0.0791505	0.186		8.18176	-0.0830841	0.359513	0.0122091	0.287218
8.192	-0.145558	0.221316	-0.073835	0.182943		8.192	-0.079049	0.359639	0.0158322	0.286337
8.20224	-0.142647	0.220465	-0.0683941	0.17992		8.20224	-0.0746368	0.359828	0.0193609	0.28533
8.21248	-0.139978	0.219576	-0.0628753	0.176947		8.21248	-0.0697905	0.360038	0.0227706	0.284161
8.22272	-0.137536	0.218669	-0.0573296	0.174046		8.22272	-0.0644627	0.360222	0.0260435	0.282797
8.23296	-0.135301	0.217766	-0.05181	0.171239		8.23296	-0.0586175	0.360331	0.0291686	0.28121
8.2432	-0.13325	0.216898	-0.0463702	0.168552		8.2432	-0.052232	0.360314	0.0321429	0.279377
8.25344	-0.131355	0.216102	-0.0410631	0.166008		8.25344	-0.045298	0.360121	0.0349709	0.277285
8.26368	-0.129589	0.215419	-0.0359387	0.163631		8.26368	-0.0378223	0.359702	0.0376649	0.274926
8.27392	-0.127918	0.214896	-0.031043	0.161437		8.27392	-0.0298274	0.35901	0.0402441	0.272304
8.28416	-0.126311	0.21458	-0.0264165	0.15944		8.28416	-0.0213511	0.358003	0.0427343	0.26943
8.2944	-0.124733	0.214514	-0.0220928	0.157642		8.2944	-0.0124453	0.356644	0.0451663	0.266325
8.30464	-0.123151	0.214738	-0.0180974	0.15604		8.30464	-0.00317548	0.354902	0.0475751	0.263017
8.31488	-0.121532	0.215279	-0.0144472	0.15462		8.31488	0.00638177	0.352751	0.0499982	0.259541
8.32512	-0.119843	0.216151	-0.0111493	0.15336		8.32512	0.0161405	0.350176	0.0524741	0.255942
8.33536	-0.118053	0.217356	-0.0082011	0.152235		8.33536	0.026008	0.347167	0.0550406	0.252266
8.3456	-0.116132	0.218876	-0.00559008	0.151211		8.3456	0.0358875	0.34372	0.0577334	0.248566
8.35584	-0.114054	0.220682	-0.0032939	0.150257		8.35584	0.045681	0.339843	0.060584	0.2449
8.36608	-0.111792	0.222729	-0.00128098	0.149342		8.36608	0.0552923	0.335548	0.0636188	0.241327
8.37632	-0.109325	0.224963	0.00048869	0.148437		8.37632	0.0646296	0.330855	0.0668573	0.237906
8.38656	-0.106633	0.227323	0.00206257	0.147524		8.38656	0.0736082	0.325791	0.0703114	0.234696
8.3968	-0.103698	0.229748	0.00349426	0.146589		8.3968	0.0821533	0.320391	0.0739844	0.231753
8.40704	-0.100508	0.232174	0.00484206	0.145631		8.40704	0.0902017	0.314693	0.0778702	0.229128
8.41728	-0.0970501	0.234544	0.00616738	0.144655		8.41728	0.0977038	0.308744	0.0819538	0.226863
8.42752	-0.0933175	0.236805	0.00753295	0.143674		8.42752	0.104624	0.302594	0.0862106	0.224987
8.43776	-0.0893051	0.238913	0.00900116	0.142707		8.43776	0.110944	0.296301	0.0906074	0.223518
8.448	-0.0850113	0.240831	0.0106322	0.141777		8.448	0.116659	0.289924	0.0951032	0.222457
8.45824	-0.0804375	0.242528	0.0124823	0.140908		8.45824	0.12178	0.283524	0.0996499	0.221786
8.46848	-0.0755881	0.243982	0.0146024	0.140121		8.46848	0.126333	0.277168	0.104194	0.221474
8.47872	-0.0704708	0.245173	0.0170362	0.139432		8.47872	0.130358	0.270918	0.108678	0.22147
8.48896	-0.0650963	0.246086	0.0198192	0.138854		8.48896	0.133905	0.264837	0.113042	0.221714
8.4992	-0.0594783	0.246707	0.0229779	0.138389		8.4992	0.137034	0.258984	0.117225	0.222133
8.50944	-0.0536335	0.247021	0.0265284	0.138037		8.50944	0.139813	0.253412	0.12117	0.222652
8.51968	-0.0475817	0.247014	0.0304766	0.137795		8.51968	0.142313	0.248165	0.124821	0.223194
8.52992	-0.0413455	0.24667	0.0348176	0.137655		8.52992	0.144607	0.24328	0.128127	0.223686
8.54016	-0.0349503	0.245974	0.0395358	0.137616		8.54016	0.146768	0.238782	0.131045	0.224065
8.5504	-0.0284242	0.244908	0.044606	0.137681		8.5504	0.148866	0.234687	0.133541	0.224279
8.56064	-0.0217975	0.243458	0.0499933	0.137861		8.56064	0.150963	0.230997	0.135588	0.224291
8.57088	-0.0151029	0.241612	0.0556548	0.138177		8.57088	0.153115	0.227708	0.137171	0.224078
8.58112	-0.00837478	0.239362	0.0615405	0.138662		8.58112	0.155368	0.224805	0.138286	0.223637
8.59136	-0.00164924	0.236708	0.0675948	0.139356		8.59136	0.157756	0.222268	0.138939	0.22298
8.6016	0.00503668	0.233658	0.0737586	0.140306		8.6016	0.160301	0.220071	0.139147	0.222134
8.61184	0.0116453	0.230228	0.0799702	0.141557		8.61184	0.163014	0.218188	0.13894	0.221138
8.62208	0.0181389	0.226445	0.0861679	0.143149		8.62208	0.165892	0.216594	0.138353	0.220041
8.63232	0.0244801	0.222343	0.0922915	0.145109		8.63232	0.168919	0.215263	0.137434	0.218898
8.64256	0.0306328	0.217968	0.0982837	0.147443		8.64256	0.17207	0.214175	0.136234	0.217767
8.6528	0.0365625	0.213374	0.104092	0.150136		8.6528	0.175308	0.213313	0.134813	0.216703
8.66304	0.042237	0.208618	0.109671	0.153146		8.66304	0.178589	0.212664	0.133231	0.215757
8.67328	0.0476271	0.203763	0.114983	0.15641		8.67328	0.181862	0.21222	0.131551	0.214969
8.68352	0.0527073	0.198875	0.119996	0.15984		8.68352	0.185073	0.211974	0.129836	0.214373
8.69376	0.057456	0.194018	0.124691	0.163334		8.69376	0.188164	0.211923	0.128144	0.213986
8.704	0.0618563	0.189253	0.129056	0.166783		8.704	0.191079	0.212067	0.12653	0.213816
8.71424	0.0658962	0.184636	0.133091	0.170072		8.71424	0.193765	0.212407	0.125043	0.213858
8.72448	0.0695691	0.18022	0.136803	0.173094		8.72448	0.196171	0.212946	0.123722	0.214093
8.73472	0.072874	0.176049	0.140211	0.17575		8.73472	0.198255	0.213688	0.122599	0.214497
8.74496	0.0758153	0.172163	0.14334	0.177961		8.74496	0.199982	0.21464	0.121693	0.215036
8.7552	0.0784031	0.168596	0.146223	0.179664		8.7552	0.201325	0.215811	0.121014	0.215668
8.76544	0.0806531	0.165379	0.148899	0.180824		8.76544	0.202269	0.217213	0.120559	0.216352
8.77568	0.0825857	0.162536	0.15141	0.18143		8.77568	0.202807	0.218859	0.120316	0.217041
8.78592	0.0842265	0.160092	0.153803	0.181496		8.78592	0.202945	0.220767	0.12026	0.217691
8.79616	0.085605	0.158067	0.156124	0.181065		8.79616	0.202695	0.222952	0.120357	0.218258
8.8064	0.0867541	0.15648	0.158419	0.180203		8.8064	0.202082	0.225431	0.120563	0.218704
8.81664	0.0877097	0.155343	0.160732	0.178995		8.81664	0.201134	0.228215	0.120827	0.218993
8.82688	0.0885095	0.154665	0.163102	0.177545		8.82688	0.19989	0.231312	0.121094	0.2191
8.83712	0.0891925	0.154444	0.165563	0.175968		8.83712	0.19839	0.234719	0.121302	0.219008
8.84736	0.0897976	0.15467	0.168141	0.17438		8.84736	0.196677	0.238422	0.121389	0.218711
8.8576	0.0903631	0.155322	0.170856	0.172893		8.8576	0.194794	0.242396	0.121292	0.218215
8.86784	0.0909258	0.156367	0.173719	0.171609		8.86784	0.192784	0.246601	0.120953	0.217542
8.87808	0.0915199	0.157763	0.176729	0.170608		8.87808	0.190685	0.250983	0.120314	0.216728
8.88832	0.0921762	0.159459	0.179879	0.169944		8.88832	0.188531	0.255474	0.119326	0.215823
8.89856	0.0929217	0.161399	0.183151	0.169644		8.89856	0.186348	0.259998	0.117948	0.21489
8.9088	0.0937788	0.163525	0.186521	0.169705		8.9088	0.184155	0.264468	0.116146	0.214004
8.91904	0.0947647	0.165778	0.189953	0.170095		8.91904	0.181962	0.268792	0.113899	0.213247
8.92928	0.0958915	0.168106	0.193407	0.170763		8.92928	0.179769	0.272878	0.111195	0.212701
8.93952	0.0971653	0.170461	0.196837	0.171643		8.93952	0.177569	0.276635	0.108035	0.212448
8.94976	0.0985867	0.172802	0.200194	0.172659		8.94976	0.175344	0.279979	0.104431	0.212557
8.96	0.100151	0.175101	0.203425	0.173736		8.96	0.173069	0.282832	0.100406	0.213085
8.97024	0.101847	0.177334	0.206477	0.174807		8.97024	0.170712	0.28513	0.0959942	0.214064
8.98048	0.103661	0.179487	0.2093	0.175811		8.98048	0.168235	0.286822	0.0912401	0.215505
8.99072	0.105571	0.181551	0.211846	0.176704		8.99072	0.165598	0.287869	0.0861955	0.217391
9.00096	0.107554	0.183522	0.214072	0.177456		9.00096	0.162758	0.288252	0.0809195	0.21968
9.0112	0.109584	0.185396	0.215942	0.178052		9.0112	0.159672	0.287963	0.0754762	0.222312
9.02144	0.111629	0.18717	0.217426	0.178491		9.02144	0.1563	0.287012	0.0699329	0.225207
9.03168	0.113659	0.188839	0.218507	0.178785		9.03168	0.152607	0.285422	0.0643579	0.228275
9.04192	0.115641	0.190393	0.219176	0.178954		9.04192	0.148563	0.28323	0.0588187	0.231422
9.05216	0.117543	0.19182	0.219432	0.179027		9.05216	0.144149	0.280481	0.05338	0.234554
9.0624	0.119331	0.193103	0.219289	0.179035		9.0624	0.139351	0.277233	0.0481018	0.237584
9.07264	0.120974	0.194223	0.218769	0.179011		9.07264	0.134169	0.273549	0.0430375	0.240435
9.08288	0.122444	0.195158	0.217905	0.178987		9.08288	0.128614	0.269498	0.0382328	0.243043
9.09312	0.123714	0.19589	0.21674	0.178989		9.09312	0.122707	0.265152	0.033724	0.245358
9.10336	0.124759	0.196401	0.215324	0.179042		9.10336	0.116482	0.260587	0.0295377	0.247347
9.1136	0.125559	0.196683	0.213715	0.179162		9.1136	0.109983	0.255876	0.0256896	0.248991
9.12384	0.126098	0.196732	0.211974	0.179357		9.12384	0.103264	0.251092	0.0221845	0.250286
9.13408	0.126363	0.196555	0.210169	0.179632		9.13408	0.0963874	0.246305	0.0190166	0.251241
9.14432	0.126343	0.196171	0.208367	0.17998		9.14432	0.0894216	0.241584	0.0161696	0.251875
9.15456	0.126035	0.195607	0.206635	0.180391		9.15456	0.0824401	0.236988	0.0136175	0.252215
9.1648	0.125436	0.194902	0.205037	0.180844		9.1648	0.0755187	0.232573	0.0113259	0.252294
9.17504	0.12455	0.194102	0.203634	0.181316		9.17504	0.0687331	0.228389	0.0092528	0.252148
9.18528	0.123381	0.193259	0.202479	0.181778		9.18528	0.0621566	0.224474	0.00735069	0.251813
9.19552	0.121939	0.192428	0.201618	0.182195		9.19552	0.055858	0.220859	0.00556772	0.251324
9.20576	0.120236	0.19166	0.201087	0.182532		9.20576	0.049899	0.217564	0.00384964	0.250711
9.216	0.118287	0.191002	0.200912	0.182751		9.216	0.0443323	0.214598	0.00214158	0.249999
9.22624	0.116108	0.190491	0.201108	0.182817		9.22624	0.0392005	0.21196	0.000389777	0.249206
9.23648	0.113718	0.190151	0.201678	0.182694		9.23648	0.034534	0.209637	-0.00145666	0.248344
9.24672	0.111138	0.18999	0.202612	0.182355		9.24672	0.0303507	0.207609	-0.00344424	0.247416
9.25696	0.10839	0.190001	0.20389	0.181778		9.25696	0.026655	0.205847	-0.00561364	0.246422
9.2672	0.105495	0.190164	0.205479	0.18095		9.2672	0.0234385	0.20432	-0.00799854	0.245354
9.27744	0.102479	0.190445	0.207338	0.17987		9.27744	0.0206796	0.202992	-0.0106247	0.244201
9.28768	0.0993643	0.190798	0.209416	0.178549		9.28768	0.0183451	0.201827	-0.0135091	0.242949
9.29792	0.0961768	0.191177	0.211655	0.177011		9.29792	0.0163911	0.200794	-0.0166599	0.241587
9.30816	0.0929411	0.19153	0.21399	0.175292		9.30816	0.0147645	0.199865	-0.0200761	0.2401
9.3184	0.0896821	0.191812	0.216354	0.173441		9.3184	0.0134054	0.199018	-0.0237476	0.238478
9.32864	0.0864247	0.191984	0.218677	0.171515		9.32864	0.0122487	0.19824	-0.027656	0.236715
9.33888	0.0831933	0.192017	0.220889	0.16958		9.33888	0.0112266	0.197523	-0.031775	0.234805
9.34912	0.0800121	0.191893	0.222924	0.167703		9.34912	0.0102709	0.196867	-0.0360716	0.232748
9.35936	0.0769046	0.19161	0.224717	0.165951		9.35936	0.00931536	0.196278	-0.0405068	0.230547
9.3696	0.0738933	0.191178	0.226211	0.164384		9.3696	0.00829738	0.195766	-0.0450374	0.228204
9.37984	0.0709998	0.190621	0.227357	0.163054		9.37984	0.00716045	0.195345	-0.0496168	0.225724
9.39008	0.0682443	0.189973	0.228112	0.161997		9.39008	0.00585549	0.195035	-0.0541967	0.223113
9.40032	0.0656452	0.189279	0.228445	0.161237		9.40032	0.00434221	0.194854	-0.0587285	0.220373
9.41056	0.063219	0.188589	0.228335	0.160781		9.41056	0.00259007	0.194826	-0.0631646	0.21751
9.4208	0.0609801	0.187957	0.22777	0.160625		9.4208	0.000578749	0.194975	-0.0674596	0.214525
9.43104	0.05894	0.187436	0.226751	0.160755		9.43104	-0.00170175	0.19533	-0.0715716	0.211423
9.44128	0.0571073	0.187077	0.22529	0.161154		9.44128	-0.00425143	0.195921	-0.0754631	0.208211
9.45152	0.0554875	0.186923	0.223406	0.161802		9.45152	-0.00706103	0.196782	-0.0791018	0.204903
9.46176	0.0540821	0.18701	0.22113	0.162686		9.46176	-0.0101131	0.197952	-0.0824616	0.201518
9.472	0.0528893	0.187365	0.218498	0.163799		9.472	-0.0133834	0.199467	-0.0855223	0.198087
9.48224	0.0519028	0.188001	0.215556	0.165143		9.48224	-0.0168426	0.201363	-0.0882705	0.194653
9.49248	0.0511124	0.188923	0.212353	0.166727		9.49248	-0.0204577	0.203673	-0.0906994	0.191271
9.50272	0.0505038	0.190122	0.208941	0.168565		9.50272	-0.0241945	0.206416	-0.0928083	0.188006
9.51296	0.0500586	0.191581	0.205374	0.17067		9.51296	-0.028019	0.209601	-0.0946027	0.184929
9.5232	0.0497547	0.193274	0.201707	0.173053		9.5232	-0.0318993	0.213215	-0.0960934	0.182114
9.53344	0.0495663	0.195168	0.197992	0.17571		9.53344	-0.035807	0.217224	-0.0972961	0.179626
9.54368	0.0494647	0.197221	0.194279	0.178624		9.54368	-0.0397192	0.221571	-0.0982306	0.177517
9.55392	0.0494187	0.199392	0.190612	0.181759		9.55392	-0.0436186	0.226175	-0.0989196	0.17581
9.56416	0.0493954	0.201631	0.187032	0.185057		9.56416	-0.0474949	0.230933	-0.0993887	0.174502
9.5744	0.0493608	0.203891	0.183571	0.188443		9.5744	-0.0513447	0.235724	-0.0996645	0.17355
9.58464	0.0492808	0.206124	0.180255	0.191826		9.58464	-0.0551717	0.240416	-0.0997746	0.172879
9.59488	0.0491222	0.208284	0.177102	0.195104		9.59488	-0.0589856	0.24487	-0.0997465	0.172387
9.60512	0.0488533	0.21033	0.174124	0.198172		9.60512	-0.0628017	0.248945	-0.0996069	0.171953
9.61536	0.0484456	0.212228	0.171323	0.20093		9.61536	-0.0666393	0.252511	-0.0993811	0.171451
9.6256	0.0478741	0.213952	0.168697	0.203287		9.6256	-0.0705203	0.255448	-0.0990929	0.170768
9.63584	0.0471183	0.215488	0.166235	0.20517		9.63584	-0.0744669	0.257655	-0.0987636	0.16982
9.64608	0.0461635	0.216832	0.163924	0.206529		9.64608	-0.0785001	0.259054	-0.0984124	0.168563
9.65632	0.0450009	0.217996	0.161745	0.207342		9.65632	-0.0826373	0.259594	-0.098056	0.167012
9.66656	0.0436286	0.219005	0.159676	0.207615		9.66656	-0.0868903	0.259254	-0.0977087	0.16525
9.6768	0.042052	0.219897	0.157693	0.207385		9.6768	-0.0912635	0.258042	-0.0973825	0.163433
9.68704	0.0402836	0.22072	0.155772	0.20672		9.68704	-0.0957519	0.255996	-0.0970874	0.161789
9.69728	0.0383434	0.221532	0.153891	0.205711		9.69728	-0.10034	0.253183	-0.0968318	0.160612
9.70752	0.0362587	0.222393	0.152028	0.204468		9.70752	-0.104999	0.249695	-0.0966225	0.160229
9.71776	0.0340634	0.22336	0.150165	0.203115		9.71776	-0.109691	0.245646	-0.0964652	0.160971
9.728	0.0317976	0.224484	0.148288	0.201773		9.728	-0.114363	0.241164	-0.0963653	0.163115
9.73824	0.0295066	0.225802	0.146387	0.200554		9.73824	-0.118949	0.236388	-0.0963274	0.166844
9.74848	0.0272399	0.22733	0.144457	0.199549		9.74848	-0.123375	0.231455	-0.0963566	0.172202
9.75872	0.0250502	0.229064	0.142497	0.198815		9.75872	-0.127554	0.226497	-0.096458	0.17909
9.76896	0.0229917	0.230977	0.140515	0.198373		9.76896	-0.131393	0.221632	-0.096637	0.187282
9.7792	0.0211191	0.233018	0.138518	0.198204		9.7792	-0.134793	0.216956	-0.0969	0.196457
9.78944	0.0194857	0.235116	0.136523	0.198251		9.78944	-0.137653	0.212538	-0.0972537	0.20624
9.79968	0.0181422	0.237187	0.134547	0.198427		9.79968	-0.139869	0.208422	-0.0977053	0.216242
9.80992	0.0171352	0.239138	0.132611	0.198627		9.80992	-0.141345	0.204622	-0.0982626	0.22609
9.82016	0.016506	0.240876	0.130739	0.198736		9.82016	-0.141988	0.20113	-0.0989334	0.235445
9.8304	0.0162889	0.242313	0.128953	0.198648		9.8304	-0.141717	0.197921	-0.0997256	0.24402
9.84064	0.0165106	0.243376	0.127276	0.198276		9.84064	-0.140462	0.194961	-0.100646	0.251588
9.85088	0.0171891	0.244012	0.125732	0.197559		9.85088	-0.138171	0.192213	-0.101703	0.257985
9.86112	0.018333	0.244191	0.124338	0.196476		9.86112	-0.134808	0.189648	-0.102899	0.263116
9.87136	0.0199413	0.24391	0.123111	0.195044		9.87136	-0.130358	0.187252	-0.104241	0.266953
9.8816	0.0220032	0.243195	0.122062	0.193329		9.8816	-0.124826	0.185025	-0.105729	0.269534
9.89184	0.0244983	0.242103	0.121198	0.191438		9.89184	-0.118241	0.18299	-0.107364	0.27096
9.90208	0.0273969	0.240715	0.120521	0.189517		9.90208	-0.110651	0.181184	-0.109142	0.271386
9.91232	0.0306608	0.239135	0.120026	0.187745		9.91232	-0.10213	0.179661	-0.11106	0.271014
9.92256	0.0342444	0.237485	0.119703	0.186317		9.92256	-0.0927667	0.178484	-0.113108	0.270083
9.9328	0.0380955	0.235894	0.119537	0.18543		9.9328	-0.0826718	0.177716	-0.115277	0.268851
9.94304	0.0421571	0.234494	0.119508	0.185266		9.94304	-0.0719701	0.177416	-0.117553	0.267583
9.95328	0.0463684	0.233407	0.119593	0.185969		9.95328	-0.0607992	0.177627	-0.119922	0.266534
9.96352	0.0506668	0.232737	0.119764	0.18763		9.96352	-0.0493057	0.178377	-0.122365	0.26593
9.97376	0.0549893	0.232566	0.119992	0.190282		9.97376	-0.0376417	0.179669	-0.124863	0.265953
9.984	0.0592743	0.23294	0.120245	0.19389		9.984	-0.0259607	0.181485	-0.127396	0.266735

## Sheet: ABR data fig3
ABR thresholds and p values for Fig. 3B-D
B. Mir96+13G>A ABR thresholds (mean and standard deviation)
Stimulus/frequency	Mean threshold (wildtype P273)			Mean threshold (wildtype P365)
	Mean	SD		Mean	SD
CLICK	33.5714	4.75595		37.5	6.89202
3kHz	70	11.9024		80.8333	10.2062
6kHz	37.8571	8.59125		40.8333	8.01041
12kHz	20	4.08248		27.5	5.24404
18kHz	30.7143	19.0238		37.5	24.8495
24kHz	72.8571	26.5922		87.5	9.87421
30kHz	92.8571	5.66947		95	0
36kHz	95	0		95	0
42kHz	95	0		95	0
	Mean threshold (heterozygote P273)			Mean threshold (heterozygote P365)
	Mean	SD		Mean	SD
CLICK	34.2857	4.74631		39.5455	5.68091
3kHz	68.9286	8.58858		74.5455	6.87552
6kHz	38.9286	6.25686		43.1818	6.80908
12kHz	18.9286	5.25451		29.5455	13.1253
18kHz	31.7857	23.0891		34.5455	22.0743
24kHz	62.8571	25.1698		79.0909	18.1409
30kHz	92.8571	8.01784		95	0
36kHz	95	0		95	0
42kHz	95	0		95	0
	Mean threshold (homozygote P273)			Mean threshold (homozygote P365)
	Mean	SD		Mean	SD
CLICK	95	0		95	0
3kHz	95	0		95	0
6kHz	95	0		95	0
12kHz	95	0		95	0
18kHz	95	0		95	0
24kHz	95	0		95	0
30kHz	95	0		95	0
36kHz	95	0		95	0
42kHz	95	0		95	0
Linear mixed model Bonferroni-corrected p-values
		P273
		Click	3kHz	6kHz	12kHz	18kHz	24kHz	30kHz	36kHz	42kHz
Wildtype vs heterozygote		1	1	1	1	1	0.008	1	1	1
Wildtype vs homozygote		<0.001	0.871	<0.001	<0.001	<0.001	<0.001	1	1	1
Heterozygote vs homozygote		<0.001	1	<0.001	<0.001	<0.001	<0.001	1	1	1
		P365
		Click	3kHz	6kHz	12kHz	18kHz	24kHz	30kHz	36kHz	42kHz
Wildtype vs heterozygote		1	0.065	1	1	0.767	0.031	1	1	1
Wildtype vs homozygote		<0.001	0.056	<0.001	<0.001	<0.001	0.821	1	1	1
Heterozygote vs homozygote		<0.001	<0.001	<0.001	<0.001	<0.001	0.011	1	1	1
C. Mir96+13G>A on C3HeB/FeJ background ABR thresholds (mean and standard deviation)
Stimulus/frequency	Mean threshold (wildtype P21)			Mean threshold (wildtype P28)			Mean threshold (wildtype P56)			Mean threshold (wildtype P98)			Mean threshold (wildtype P180)
	Mean	SD		Mean	SD		Mean	SD		Mean	SD		Mean	SD
CLICK	25	2.88675		29.1667	4.91596		30.8333	2.04124		30	3.16228		28.3333	2.58199
3kHz	65	6.45497		59.1667	8.61201		59.1667	9.17424		51.6667	6.0553		65	4.47214
6kHz	37.8571	6.98638		35.8333	5.84523		35	3.16228		31.6667	9.30949		34.1667	7.3598
12kHz	20.7143	5.34522		16.6667	4.08248		18.3333	5.16398		16.6667	5.16398		18.3333	6.0553
18kHz	22.1429	4.8795		19.1667	4.91596		29.1667	3.76386		17.5	6.12372		19.1667	3.76386
24kHz	25	2.88675		27.5	8.21584		40.8333	12.0069		27.5	6.89202		31.6667	8.16497
30kHz	33.5714	9.44911		37.5	11.2916		50.8333	10.2062		45.8333	8.61201		54.1667	21.0753
36kHz	50	9.57427		45.8333	5.84523		58.3333	6.8313		50	19.7484		53.3333	21.6025
42kHz	46.4286	6.90066		45.8333	11.143		59.1667	19.3434		47.5	23.8223		44.1667	25.1827
	Mean threshold (heterozygote P21)			Mean threshold (heterozygote P28)			Mean threshold (heterozygote P56)			Mean threshold (heterozygote P98)			Mean threshold (heterozygote P180)
	Mean	SD		Mean	SD		Mean	SD		Mean	SD		Mean	SD
CLICK	26	3.16228		30	3.33333		31.1111	2.20479		28.5	2.41523		30	4.71405
3kHz	74.5	7.61942		68.5	7.47217		68.3333	10.6066		69.5	11.6548		69.5	7.24569
6kHz	46.5	12.9207		36	3.16228		38.3333	8.29156		36	13.7032		37.5	10.0692
12kHz	25	8.16497		19.5	5.50252		23.3333	10.8972		18	6.74949		21.5	7.09068
18kHz	26.5	7.09068		19.5	4.97214		23.3333	7.07107		17.5	5.89256		19.5	4.97214
24kHz	30.5	10.6589		28.5	8.18196		39.4444	9.16667		31	3.94405		31	7.37865
30kHz	49	10.4881		43.5	12.7039		45.5556	8.45741		48	10.5935		47	8.56349
36kHz	54	14.2984		47	4.21637		57.2222	14.8137		45	4.71405		47.5	8.57969
42kHz	53	18.2878		47	9.18937		57.2222	22.7913		42.5	12.304		43	18.2878
	Mean threshold (homozygote P21)			Mean threshold (homozygote P28)			Mean threshold (homozygote P56)			Mean threshold (homozygote P98)			Mean threshold (homozygote P180)
	Mean	SD		Mean	SD		Mean	SD		Mean	SD		Mean	SD
CLICK	95	0		95	0		95	0		95	0		95	0
3kHz	95	0		95	0		95	0		95	0		95	0
6kHz	95	0		95	0		95	0		95	0		95	0
12kHz	95	0		91.4286	6.26783		93.5714	3.77964		93.5714	3.77964		95	0
18kHz	95	0		95	0		95	0		95	0		95	0
24kHz	95	0		95	0		95	0		95	0		95	0
30kHz	95	0		95	0		95	0		95	0		95	0
36kHz	95	0		95	0		95	0		95	0		95	0
42kHz	95	0		95	0		95	0		95	0		95	0
Linear mixed model Bonferroni-corrected p-values
		P21
		Click	3kHz	6kHz	12kHz	18kHz	24kHz	30kHz	36kHz	42kHz
Wildtype vs heterozygote		1	0.066	0.179	0.894	0.889	0.666	0.002	1	0.376
Wildtype vs homozygote		<0.001	<0.001	<0.001	<0.001	<0.001	<0.001	<0.001	<0.001	<0.001
Heterozygote vs homozygote		<0.001	<0.001	<0.001	<0.001	<0.001	<0.001	<0.001	<0.001	<0.001
		P28
		Click	3kHz	6kHz	12kHz	18kHz	24kHz	30kHz	36kHz	42kHz
Wildtype vs heterozygote		1	0.096	1	1	1	1	0.458	1	1
Wildtype vs homozygote		<0.001	<0.001	<0.001	<0.001	<0.001	<0.001	<0.001	<0.001	<0.001
Heterozygote vs homozygote		<0.001	<0.001	<0.001	<0.001	<0.001	<0.001	<0.001	<0.001	<0.001
		P56
		Click	3kHz	6kHz	12kHz	18kHz	24kHz	30kHz	36kHz	42kHz
Wildtype vs heterozygote		1	0.127	1	0.759	0.427	1	0.776	1	1
Wildtype vs homozygote		<0.001	<0.001	<0.001	<0.001	<0.001	<0.001	<0.001	<0.001	<0.001
Heterozygote vs homozygote		<0.001	<0.001	<0.001	<0.001	<0.001	<0.001	<0.001	<0.001	<0.001
		P98
		Click	3kHz	6kHz	12kHz	18kHz	24kHz	30kHz	36kHz	42kHz
Wildtype vs heterozygote		1	<0.001	0.956	1	1	1	1	0.682	0.521
Wildtype vs homozygote		<0.001	<0.001	<0.001	<0.001	<0.001	<0.001	<0.001	<0.001	<0.001
Heterozygote vs homozygote		<0.001	<0.001	<0.001	<0.001	<0.001	<0.001	<0.001	<0.001	<0.001
		P180
		Click	3kHz	6kHz	12kHz	18kHz	24kHz	30kHz	36kHz	42kHz
Wildtype vs heterozygote		1	0.779	1	1	1	1	0.205	0.372	1
Wildtype vs homozygote		<0.001	<0.001	<0.001	<0.001	<0.001	<0.001	<0.001	<0.001	<0.001
Heterozygote vs homozygote		<0.001	<0.001	<0.001	<0.001	<0.001	<0.001	<0.001	<0.001	<0.001
D. Mir96+13G>A ABR thresholds (mean and standard deviation) before and after noise exposure
Stimulus/frequency	Mean threshold (wildtype unexposed, pre-noise)			Mean threshold (wildtype unexposed, noise+1 day)			Mean threshold (wildtype unexposed, noise+3 days)			Mean threshold (wildtype unexposed, noise+7 days)			Mean threshold (wildtype unexposed, noise+14 days)			Mean threshold (wildtype unexposed, noise+28 days)
	Mean	SD		Mean	SD		Mean	SD		Mean	SD		Mean	SD		Mean	SD
CLICK	20	3.53553		21	2.23607		23	4.47214		25	0		22	2.73861		24	4.1833
3kHz	60	7.90569		55	5		58	10.3682		53	14.4049		53	13.5093		53	6.7082
6kHz	33	5.70088		29	4.1833		32	8.3666		23	6.7082		26	7.4162		24	6.5192
12kHz	10	0		10	3.53553		12	2.73861		8	2.73861		11	6.5192		10	5
18kHz	17	4.47214		15	5		18	4.47214		15	6.12372		15	3.53553		16	4.1833
24kHz	26	5.47723		20	0		22	2.73861		21	4.1833		24	2.23607		28	2.73861
30kHz	38	4.47214		33	4.47214		38	5.70088		35	7.90569		35	3.53553		38	4.47214
36kHz	49	12.4499		44	5.47723		46	4.1833		47	9.08295		50	11.726		54	15.9687
42kHz	64	20.4328		62	20.1866		65	21.6025		67	25.6418		67	18.9077		80	20.6155
	Mean threshold (heterozygote unexposed, pre-noise)			Mean threshold (heterozygote unexposed, noise+1 day)			Mean threshold (heterozygote unexposed, noise+3 days)			Mean threshold (heterozygote unexposed, noise+7 days)			Mean threshold (heterozygote unexposed, noise+14 days)			Mean threshold (heterozygote unexposed, noise+28 days)
	Mean	SD		Mean	SD		Mean	SD		Mean	SD		Mean	SD		Mean	SD
CLICK	22	7.58288		27	2.73861		24	2.23607		27	2.73861		27	4.47214		28	2.73861
3kHz	58	4.47214		59	9.61769		58	4.47214		56	4.1833		60	7.07107		59	5.47723
6kHz	31	10.8397		28	9.08295		27	5.70088		29	7.4162		30	3.53553		29	4.1833
12kHz	15	5		14	5.47723		12	4.47214		13	2.73861		18	2.73861		15	0
18kHz	20	5		19	4.1833		16	4.1833		19	2.23607		25	5		21	2.23607
24kHz	25	5		22	4.47214		24	2.23607		25	5		32	8.3666		27	2.73861
30kHz	41	6.5192		35	10		40	7.07107		41	7.4162		51	13.8744		48	12.5499
36kHz	67	13.5093		69	13.8744		66	17.8185		71	22.1923		75	20.3101		80	14.1421
42kHz	93	4.47214		92	6.7082		92	4.47214		93	4.47214		95	0		94	2.23607
	Mean threshold (wildtype noise-exposed, pre-noise)			Mean threshold (wildtype noise-exposed, noise+1 day)			Mean threshold (wildtype noise-exposed, noise+3 days)			Mean threshold (wildtype noise-exposed, noise+7 days)			Mean threshold (wildtype noise-exposed, noise+14 days)			Mean threshold (wildtype noise-exposed, noise+28 days)
	Mean	SD		Mean	SD		Mean	SD		Mean	SD		Mean	SD		Mean	SD
CLICK	23	2.73861		38	5.70088		33	2.73861		33	4.47214		29	5.47723		33	2.73861
3kHz	62	5.70088		58	7.58288		62	4.47214		57	10.3682		59	8.94427		59	6.5192
6kHz	27	2.73861		26	4.1833		30	5		28	5.70088		28	4.47214		27	5.70088
12kHz	8	2.73861		46	15.5724		22	5.70088		21	5.47723		19	2.23607		22	4.47214
18kHz	15	5		78	10.3682		56	19.4936		46	17.8185		43	14.4049		46	15.1658
24kHz	22	2.73861		81	12.4499		59	18.8414		50	20.3101		47	16.0468		52	21.9659
30kHz	36	4.1833		92	6.7082		74	20.1246		63	23.076		57	23.076		68	26.3629
36kHz	46	13.8744		95	0		89	13.4164		73	21.9659		75	19.0394		84	19.4936
42kHz	69	24.3413		95	0		91	8.94427		88	13.0384		88	13.0384		91	8.94427
	Mean threshold (heterozygote noise-exposed, pre-noise)			Mean threshold (heterozygote noise-exposed, noise+1 day)			Mean threshold (heterozygote noise-exposed, noise+3 days)			Mean threshold (heterozygote noise-exposed, noise+7 days)			Mean threshold (heterozygote noise-exposed, noise+14 days)			Mean threshold (heterozygote noise-exposed, noise+28 days)
	Mean	SD		Mean	SD		Mean	SD		Mean	SD		Mean	SD		Mean	SD
CLICK	26	2.23607		43	2.73861		39	4.1833		33	4.47214		32	2.73861		34	2.23607
3kHz	62	10.3682		64	12.9422		61	7.4162		58	8.3666		60	11.1803		58	10.3682
6kHz	31	4.1833		31	6.5192		33	5.70088		27	4.47214		31	6.5192		36	8.94427
12kHz	16	10.8397		58	13.5093		31	7.4162		25	5		25	7.90569		23	4.47214
18kHz	20	9.35414		76	8.21584		65	6.12372		52	10.9545		45	12.2474		47	12.0416
24kHz	27	5.70088		83	13.0384		67	13.0384		55	6.12372		52	9.74679		56	18.5068
30kHz	39	8.21584		89	8.21584		78	12.0416		70	12.7475		78	15.6525		87	9.08295
36kHz	66	17.8185		95	0		94	2.23607		86	15.1658		88	15.6525		92	6.7082
42kHz	79	22.4722		95	0		94	2.23607		91	8.94427		88	15.6525		95	0
Linear mixed model Bonferroni-corrected p-values
		Pre-noise
		Click	3kHz	6kHz	12kHz	18kHz	24kHz	30kHz	36kHz	42kHz
Wildtype vs heterozygote (unexposed)		1	1	1	1	1	1	1	0.067	<0.001
Unexposed vs noise-exposed (wildtype)		1	1	1	1	1	1	1	1	1
Unexposed vs noise-exposed (heterozygote)		1	1	1	1	1	1	1	1	0.096
Wildtype vs heterozygote (noise-exposed)		1	1	1	0.763	1	1	1	0.031	0.942
		Noise+1 day
		Click	3kHz	6kHz	12kHz	18kHz	24kHz	30kHz	36kHz	42kHz
Wildtype vs heterozygote (unexposed)		1	1	1	1	1	1	1	0.003	<0.001
Unexposed vs noise-exposed (wildtype)		0.083	1	1	<0.001	<0.001	<0.001	<0.001	<0.001	<0.001
Unexposed vs noise-exposed (heterozygote)		0.159	1	1	<0.001	<0.001	<0.001	<0.001	<0.001	1
Wildtype vs heterozygote (noise-exposed)		1	1	1	0.581	1	1	1	1	1
		Noise+3 days
		Click	3kHz	6kHz	12kHz	18kHz	24kHz	30kHz	36kHz	42kHz
Wildtype vs heterozygote (unexposed)		1	1	1	1	1	1	1	0.021	<0.001
Unexposed vs noise-exposed (wildtype)		0.826	1	1	0.475	<0.001	<0.001	<0.001	<0.001	<0.001
Unexposed vs noise-exposed (heterozygote)		0.197	1	1	0.01	<0.001	<0.001	<0.001	<0.001	1
Wildtype vs heterozygote (noise-exposed)		1	1	1	1	1	1	1	1	1
		Noise+7 days
		Click	3kHz	6kHz	12kHz	18kHz	24kHz	30kHz	36kHz	42kHz
Wildtype vs heterozygote (unexposed)		1	1	1	1	1	1	1	0.001	<0.001
Unexposed vs noise-exposed (wildtype)		1	1	1	0.075	<0.001	<0.001	<0.001	<0.001	0.005
Unexposed vs noise-exposed (heterozygote)		1	1	1	0.253	<0.001	<0.001	<0.001	0.111	1
Wildtype vs heterozygote (noise-exposed)		1	1	1	1	1	1	1	0.225	1
		Noise+14 days
		Click	3kHz	6kHz	12kHz	18kHz	24kHz	30kHz	36kHz	42kHz
Wildtype vs heterozygote (unexposed)		1	1	1	0.877	0.58	1	0.183	<0.001	<0.001
Unexposed vs noise-exposed (wildtype)		1	1	1	0.624	<0.001	0.009	0.008	<0.001	0.003
Unexposed vs noise-exposed (heterozygote)		1	1	1	1	0.033	0.041	<0.001	0.146	1
Wildtype vs heterozygote (noise-exposed)		1	1	1	1	1	1	0.013	0.14	1
		Noise+28 days
		Click	3kHz	6kHz	12kHz	18kHz	24kHz	30kHz	36kHz	42kHz
Wildtype vs heterozygote (unexposed)		1	1	1	1	1	1	1	<0.001	0.132
Unexposed vs noise-exposed (wildtype)		1	1	1	0.138	<0.001	0.006	<0.001	<0.001	0.467
Unexposed vs noise-exposed (heterozygote)		1	1	1	1	0.002	<0.001	<0.001	0.186	1
Wildtype vs heterozygote (noise-exposed)		1	1	1	1	1	1	0.037	1	1

## Sheet: Synapse counts fig5
Synapse counts and p values for Fig. 5
Mir96+13G>A synapses/IHC					Mir96+14C>A synapses/IHC
	Wildtype	Heterozygote	Homozygote			Wildtype	Heterozygote	Homozygote
	14.33	12.86	8.67			13	11.45	12.69
	17	13.5	6.25			16.45	14.5	12.5
	12.11	12.92	9.5			17.9	15.25
	15.58	16.17				20.75
		13.1				14.5
Mean	14.755	13.71	8.14		Mean	16.52	13.7333	12.595
Standard deviation	2.07343	1.39771	1.68858		Standard deviation	3.01135	2.01267	0.13435
ANOVA p-value	0.0016				ANOVA p-value	0.1821
Tukey's multiple comparisons test	Adjusted P Value
Wildtype vs. Heterozygote	0.6483
Wildtype vs. Homozygote	0.0018
Heterozygote vs. Homozygote	0.0041

## Sheet: qRTPCR data fig6
qRTPCR data and p values for Fig. 6
	Mir96+13G>A						Mir96+14C>A
	Ocm		Slc26a5				Ocm		Slc26a5
	Wildtype	Homozygote	Wildtype	Homozygote			Wildtype	Homozygote	Wildtype	Homozygote
	1.00196	0.227319	1.00293	0.244045			1.03756	0.0296644	1.0162	0.0392463
	1.04243	0.350117	1.01112	0.42325			1.00589	0.0734084	1.01377	0.0749066
	1.00027	0.0473099	1.00796	0.421476			1.00581	0.0374875	1.00359	0.083965
	1.00181	0.421514	1.02278	0.387228				0.380998		0.179653
	1.03648	0.277822						0.18828		0.119552
	1.01265	0.858182						0.183832		0.0754088
Mean	1.01593	0.36371	1.0112	0.369				0.105652		0.0790705
Standard deviation	0.0188422	0.273539	0.00842665	0.0849367		Mean	1.01642	0.14276	1.01119	0.0931146
p-value (wildtype vs homozygote)	0.002165		0.028571			Standard deviation	0.0183058	0.122866	0.00669299	0.0447503
						p-value (wildtype vs homozygote)	0.016667		0.016667

## Sheet: ABR data fig10
ABR thresholds and p values for Fig. 10
Mir96+14C>A ABR thresholds (mean and standard deviation)
Stimulus/frequency	Mean threshold (wildtype; saccharin P21)			Mean threshold (wildtype; saccharin P28)			Mean threshold (wildtype; saccharin P56)			Mean threshold (wildtype; saccharin P98)			Mean threshold (wildtype; saccharin P180)
	Mean	SD		Mean	SD		Mean	SD		Mean	SD		Mean	SD
CLICK	23.125	3.72012		23.5714	2.43975		27.1429	2.67261		26.4286	3.77964		27.8571	4.8795
3kHz	71.25	12.7475		61.4286	8.52168		56.4286	6.26783		60	5.7735		57.1429	6.98638
6kHz	45.625	15.4544		34.2857	3.45033		30	5		30.7143	4.49868		30	4.08248
12kHz	18.75	3.53553		12.8571	2.67261		12.1429	2.67261		14.2857	3.45033		15.7143	3.45033
18kHz	20.625	4.17261		17.1429	3.93398		17.1429	3.93398		17.8571	4.8795		20	2.88675
24kHz	23.125	6.51235		22.8571	2.67261		25	2.88675		30	5		40	9.12871
30kHz	33.125	7.5297		30.7143	3.45033		41.4286	11.0733		57.1429	16.0357		87.1429	16.7971
36kHz	45.625	6.78101		53.5714	8.99735		57.1429	11.8523		81.4286	20.5577		91.4286	9.44911
42kHz	46.25	7.44024		72.1429	22.5198		75	20		89.2857	15.1186		95	0
	Mean threshold (wildtype; amitriptyline P21)			Mean threshold (wildtype; amitriptyline P28)			Mean threshold (wildtype; amitriptyline P56)			Mean threshold (wildtype; amitriptyline P98)			Mean threshold (wildtype; amitriptyline P180)
	Mean	SD		Mean	SD		Mean	SD		Mean	SD		Mean	SD
CLICK	27.5	5.34522		25	4.33013		26.25	4.43203		25.625	3.20435		26.875	4.58063
3kHz	70.625	13.2119		65	12.2474		54.375	7.76324		55.625	7.28869		61.25	7.44024
6kHz	51.25	19.2261		37.2222	6.18017		31.25	2.31455		30.625	4.17261		36.25	7.44024
12kHz	28.75	13.8229		18.8889	6.97217		12.5	4.6291		15	2.67261		16.25	5.82482
18kHz	30	11.6496		19.4444	7.68295		19.375	5.62996		20.625	4.95516		23.75	5.82482
24kHz	30	10.6904		23.3333	6.12372		26.875	3.72012		31.25	7.44024		40.625	16.1328
30kHz	37.5	7.55929		30.5556	8.07947		39.375	6.78101		52.5	14.1421		85	9.63624
36kHz	45	5.34522		46.6667	11.726		61.875	15.3384		83.125	16.6771		95	0
42kHz	56.875	11.9336		60	19.2029		81.25	18.4681		93.75	2.31455		95	0
	Mean threshold (wildtype; 2x amitriptyline P21)			Mean threshold (wildtype; 2x amitriptyline P28)			Mean threshold (wildtype; 2x amitriptyline P56)			Mean threshold (wildtype; 2x amitriptyline P98)
	Mean	SD		Mean	SD		Mean	SD		Mean	SD
CLICK	32	2.73861		28.3333	3.53553		28.3333	2.58199		27.8571	2.67261
3kHz	70	7.90569		56.1111	5.46453		61.6667	5.16398		60	4.08248
6kHz	42	4.47214		33.3333	3.53553		35.8333	2.04124		32.1429	5.66947
12kHz	20	6.12372		12.7778	2.63523		16.6667	5.16398		15.7143	7.31925
18kHz	19	2.23607		13.3333	4.33013		16.6667	6.0553		15.7143	5.34522
24kHz	26	7.4162		21.6667	4.33013		26.6667	7.52773		29.2857	8.86405
30kHz	31	5.47723		31.6667	3.53553		43.3333	9.83192		54.2857	22.9907
36kHz	37	2.73861		42.2222	6.66667		50.8333	6.6458		67.8571	24.8088
42kHz	48	11.5109		47.7778	16.7912		66.6667	13.6626		88.5714	17.0084
	Mean threshold (heterozygote; saccharin P21)			Mean threshold (heterozygote; saccharin P28)			Mean threshold (heterozygote; saccharin P56)			Mean threshold (heterozygote; saccharin P98)			Mean threshold (heterozygote; saccharin P180)
	Mean	SD		Mean	SD		Mean	SD		Mean	SD		Mean	SD
CLICK	37.2727	5.17863		36.6667	5.36543		36.6667	5.7735		37.9167	6.89477		47.7273	8.7646
3kHz	82.7273	9.31763		82.5	7.83349		80	8.25723		77.9167	6.20056		77.7273	6.0678
6kHz	56.3636	7.77525		52.9167	16.5774		45.8333	9.96205		46.25	5.27645		55.4545	11.7163
12kHz	33.1818	5.60032		30	8.52803		28.75	10.0284		31.6667	8.34847		50.9091	12.2103
18kHz	32.2727	6.0678		31.6667	7.48736		38.3333	9.61375		45	11.4812		81.8182	12.0981
24kHz	35	3.16228		51.6667	16.967		67.9167	14.2156		92.5	6.21582		95	0
30kHz	50	7.4162		86.6667	7.78499		95	0		95	0		95	0
36kHz	75.9091	10.6813		95	0		95	0		95	0		95	0
42kHz	95	0		93.75	4.33013		95	0		95	0		95	0
	Mean threshold (heterozygote; amitriptyline P21)			Mean threshold (heterozygote; amitriptyline P28)			Mean threshold (heterozygote; amitriptyline P56)			Mean threshold (heterozygote; amitriptyline P98)			Mean threshold (heterozygote; amitriptyline P180)
	Mean	SD		Mean	SD		Mean	SD		Mean	SD		Mean	SD
CLICK	36.9231	6.93375		32.7273	5.64076		34.5	4.97214		41.5	5.29675		49.5	4.97214
3kHz	81.5385	7.46788		86.3636	7.77525		78.5	6.68747		78	5.37484		77.5	10.0692
6kHz	59.2308	10.3775		49.5455	9.07043		41.5	6.68747		43.5	8.51469		49	4.59468
12kHz	32.3077	8.56723		26.3636	3.23335		23	4.83046		32	7.1492		46	11.9722
18kHz	32.6923	8.3205		26.8182	6.03023		32.5	7.1686		48	19.3218		76.5	20.1453
24kHz	32.3077	6.65062		33.6364	6.742		70.5	14.9907		95	0		95	0
30kHz	43.4615	8.26252		58.1818	18.476		94.5	1.58114		95	0		95	0
36kHz	70.7692	15.9225		85.4545	17.6712		95	0		95	0		95	0
42kHz	93.4615	5.547		95	0		95	0		95	0		95	0
	Mean threshold (heterozygote; 2x amitriptyline P21)			Mean threshold (heterozygote; 2x amitriptyline P28)			Mean threshold (heterozygote; 2x amitriptyline P56)			Mean threshold (heterozygote; 2x amitriptyline P98)
	Mean	SD		Mean	SD		Mean	SD		Mean	SD
CLICK	42.5	4.85913		40	4.56435		43.6364	5.04525		48.3333	4.92366
3kHz	83.5	8.83491		80.3846	6.9106		85	5.91608		80	7.38549
6kHz	61	8.09664		51.9231	5.60449		55.4545	12.3399		52.0833	10.9665
12kHz	28.5	5.29675		25.7692	6.72252		25.9091	7.00649		37.0833	13.561
18kHz	27.5	5.40062		23.8462	5.0637		36.8182	19.0096		66.6667	21.5674
24kHz	31	5.16398		32.6923	7.53198		71.8182	21.0087		94.1667	2.88675
30kHz	44	6.58281		52.3077	7.53198		95	0		95	0
36kHz	77.5	13.3853		82.6923	14.5223		95	0		95	0
42kHz	95	0		93.8462	4.16025		95	0		95	0
	Mean threshold (homozygote; saccharin P21)			Mean threshold (homozygote; saccharin P28)			Mean threshold (homozygote; saccharin P56)			Mean threshold (homozygote; saccharin P98)			Mean threshold (homozygote; saccharin P180)
	Mean	SD		Mean	SD		Mean	SD		Mean	SD		Mean	SD
CLICK	95	0		95	0		95	0		95	0		95	0
3kHz	95	0		95	0		95	0		95	0		95	0
6kHz	95	0		95	0		95	0		95	0		95	0
12kHz	95	0		95	0		95	0		95	0		95	0
18kHz	95	0		95	0		95	0		95	0		95	0
24kHz	95	0		95	0		95	0		95	0		95	0
30kHz	95	0		95	0		95	0		95	0		95	0
36kHz	95	0		95	0		95	0		95	0		95	0
42kHz	95	0		95	0		95	0		95	0		95	0
	Mean threshold (homozygote; amitriptyline P21)			Mean threshold (homozygote; amitriptyline P28)			Mean threshold (homozygote; amitriptyline P56)			Mean threshold (homozygote; amitriptyline P98)			Mean threshold (homozygote; amitriptyline P180)
	Mean	SD		Mean	SD		Mean	SD		Mean	SD		Mean	SD
CLICK	95	0		95	0		95	0		95	0		95	0
3kHz	95	0		95	0		95	0		95	0		95	0
6kHz	95	0		95	0		95	0		95	0		95	0
12kHz	95	0		95	0		95	0		95	0		95	0
18kHz	95	0		95	0		95	0		95	0		95	0
24kHz	95	0		95	0		95	0		95	0		95	0
30kHz	95	0		95	0		95	0		95	0		95	0
36kHz	95	0		95	0		95	0		95	0		95	0
42kHz	95	0		95	0		95	0		95	0		95	0
Linear mixed model Bonferroni-corrected p-values
		P21
		Click	3kHz	6kHz	12kHz	18kHz	24kHz	30kHz	36kHz	42kHz
Wildtype vs heterozygote (saccharin)		0.011	0.048	0.452	0.004	0.073	0.061	0.002	<0.001	<0.001
Wildtype vs homozygote (saccharin)		<0.001	<0.001	<0.001	<0.001	<0.001	<0.001	<0.001	<0.001	<0.001
Wildtype (saccharin) vs wildtype (amitriptyline)		1	1	1	0.387	0.626	1	1	1	0.509
Wildtype (saccharin) vs wildtype (2x amitriptyline)		1	1	1	1	1	1	1	1	1
Heterozygote vs homozygote (saccharin)		<0.001	0.003	<0.001	<0.001	<0.001	<0.001	<0.001	<0.001	1
Heterozygote (saccharin) vs heterozygote (amitriptyline)		1	1	1	1	1	1	1	1	1
Heterozygote (saccharin) vs heterozygote (2x amitriptyline)		1	1	1	1	1	1	1	1	1
Wildtype vs heterozygote (amitriptyline)		0.653	0.127	1	1	1	1	1	<0.001	<0.001
Wildtype vs homozygote (amitriptyline)		<0.001	<0.001	<0.001	<0.001	<0.001	<0.001	<0.001	<0.001	<0.001
Wildtype (amitriptyline) vs wildtype (2x amitriptyline)		1	1	0.753	1	0.292	1	1	1	1
Heterozygote vs homozygote (amitriptyline)		<0.001	0.004	<0.001	<0.001	<0.001	<0.001	<0.001	<0.001	1
Heterozygote (amitriptyline) vs heterozygote (2x amitriptyline)		1	1	1	1	1	1	1	1	1
Wildtype vs heterozygote (2x amitriptyline)		1	0.02	0.004	1	1	1	0.238	<0.001	<0.001
		P28
		Click	3kHz	6kHz	12kHz	18kHz	24kHz	30kHz	36kHz	42kHz
Wildtype vs heterozygote (saccharin)		0.063	<0.001	<0.001	<0.001	0.006	<0.001	<0.001	<0.001	<0.001
Wildtype vs homozygote (saccharin)		<0.001	<0.001	<0.001	<0.001	<0.001	<0.001	<0.001	<0.001	<0.001
Wildtype (saccharin) vs wildtype (amitriptyline)		1	1	1	1	1	1	1	1	0.107
Wildtype (saccharin) vs wildtype (2x amitriptyline)		1	1	1	1	1	1	1	0.461	<0.001
Heterozygote vs homozygote (saccharin)		<0.001	<0.001	<0.001	<0.001	<0.001	<0.001	0.134	1	1
Heterozygote (saccharin) vs heterozygote (amitriptyline)		1	1	1	1	1	<0.001	<0.001	0.036	1
Heterozygote (saccharin) vs heterozygote (2x amitriptyline)		1	1	1	1	0.993	<0.001	<0.001	<0.001	1
Wildtype vs heterozygote (amitriptyline)		1	<0.001	0.16	1	1	0.335	<0.001	<0.001	<0.001
Wildtype vs homozygote (amitriptyline)		<0.001	<0.001	<0.001	<0.001	<0.001	<0.001	<0.001	<0.001	<0.001
Wildtype (amitriptyline) vs wildtype (2x amitriptyline)		1	0.686	1	1	1	0.287	1	1	0.101
Heterozygote vs homozygote (amitriptyline)		<0.001	0.272	<0.001	<0.001	<0.001	<0.001	<0.001	0.618	1
Heterozygote (amitriptyline) vs heterozygote (2x amitriptyline)		0.934	1	1	1	1	1	1	1	1
Wildtype vs heterozygote (2x amitriptyline)		0.062	<0.001	<0.001	0.001	0.015	0.059	<0.001	<0.001	<0.001
		P56
		Click	3kHz	6kHz	12kHz	18kHz	24kHz	30kHz	36kHz	42kHz
Wildtype vs heterozygote (saccharin)		0.77	<0.001	0.009	<0.001	<0.001	<0.001	<0.001	<0.001	<0.001
Wildtype vs homozygote (saccharin)		<0.001	<0.001	<0.001	<0.001	<0.001	<0.001	<0.001	<0.001	<0.001
Wildtype (saccharin) vs wildtype (amitriptyline)		1	1	1	1	1	1	1	1	1
Wildtype (saccharin) vs wildtype (2x amitriptyline)		1	1	1	1	1	1	1	1	1
Heterozygote vs homozygote (saccharin)		<0.001	<0.001	<0.001	<0.001	<0.001	<0.001	1	1	1
Heterozygote (saccharin) vs heterozygote (amitriptyline)		1	1	1	1	1	1	1	1	1
Heterozygote (saccharin) vs heterozygote (2x amitriptyline)		1	1	0.263	1	1	1	1	1	1
Wildtype vs heterozygote (amitriptyline)		1	<0.001	0.818	0.078	0.037	<0.001	<0.001	<0.001	0.002
Wildtype vs homozygote (amitriptyline)		<0.001	<0.001	<0.001	<0.001	<0.001	<0.001	<0.001	<0.001	0.017
Wildtype (amitriptyline) vs wildtype (2x amitriptyline)		1	1	1	1	1	1	1	1	0.007
Heterozygote vs homozygote (amitriptyline)		<0.001	<0.001	<0.001	<0.001	<0.001	<0.001	<0.001	1	1
Heterozygote (amitriptyline) vs heterozygote (2x amitriptyline)		0.355	0.592	0.006	1	1	1	1	1	1
Wildtype vs heterozygote (2x amitriptyline)		0.061	<0.001	0.003	1	<0.001	<0.001	<0.001	<0.001	<0.001
		P98
		Click	3kHz	6kHz	12kHz	18kHz	24kHz	30kHz	36kHz	42kHz
Wildtype vs heterozygote (saccharin)		0.206	<0.001	0.012	<0.001	<0.001	<0.001	<0.001	0.003	1
Wildtype vs homozygote (saccharin)		<0.001	<0.001	<0.001	<0.001	<0.001	<0.001	<0.001	0.023	1
Wildtype (saccharin) vs wildtype (amitriptyline)		1	1	1	1	1	1	1	1	1
Wildtype (saccharin) vs wildtype (2x amitriptyline)		1	1	1	1	1	1	1	0.024	1
Heterozygote vs homozygote (saccharin)		<0.001	<0.001	<0.001	<0.001	<0.001	1	1	1	1
Heterozygote (saccharin) vs heterozygote (amitriptyline)		1	1	1	1	1	1	1	1	1
Heterozygote (saccharin) vs heterozygote (2x amitriptyline)		0.125	1	1	1	<0.001	1	1	1	1
Wildtype vs heterozygote (amitriptyline)		0.009	<0.001	0.143	<0.001	<0.001	<0.001	<0.001	0.015	1
Wildtype vs homozygote (amitriptyline)		<0.001	1	<0.001	<0.001	<0.001	<0.001	<0.001	0.078	1
Wildtype (amitriptyline) vs wildtype (2x amitriptyline)		1	1	1	1	1	1	1	0.005	1
Heterozygote vs homozygote (amitriptyline)		<0.001	<0.001	<0.001	<0.001	<0.001	1	1	1	1
Heterozygote (amitriptyline) vs heterozygote (2x amitriptyline)		1	1	0.481	1	<0.001	1	1	1	1
Wildtype vs heterozygote (2x amitriptyline)		<0.001	<0.001	<0.001	<0.001	<0.001	<0.001	<0.001	<0.001	1
		P180
		Click	3kHz	6kHz	12kHz	18kHz	24kHz	30kHz	36kHz	42kHz
Wildtype vs heterozygote (saccharin)		<0.001	<0.001	<0.001	<0.001	<0.001	<0.001	0.361	1	1
Wildtype vs homozygote (saccharin)		<0.001	<0.001	<0.001	<0.001	<0.001	<0.001	0.762	1	1
Wildtype (saccharin) vs wildtype (amitriptyline)		1	1	1	1	1	1	1	1	1
Heterozygote vs homozygote (saccharin)		<0.001	<0.001	<0.001	<0.001	<0.001	1	1	1	1
Heterozygote (saccharin) vs heterozygote (amitriptyline)		1	1	1	1	1	1	1	1	1
Wildtype vs heterozygote (amitriptyline)		<0.001	0.001	0.094	<0.001	<0.001	<0.001	0.016	1	1
Wildtype vs homozygote (amitriptyline)		<0.001	<0.001	<0.001	<0.001	<0.001	<0.001	0.07	1	1
Heterozygote vs homozygote (amitriptyline)		<0.001	<0.001	<0.001	<0.001	<0.001	1	1	1	1

## Sheet: ABR data figS3
ABR thresholds for Fig. S3
C57BL/6N ABR thresholds (mean and standard deviation) at P28
Stimulus/frequency	Mean threshold (saccharin)			Mean threshold (amitriptyline)
	Mean	SD		Mean	SD
CLICK	25.625	3.20435		22.9167	2.57464
3kHz	65.625	4.17261		56.25	8.29156
6kHz	33.75	5.17549		31.25	3.10791
12kHz	16.875	2.58775		15	2.13201
18kHz	20.625	3.20435		17.9167	5.8225
24kHz	28.125	6.51235		22.9167	3.34279
30kHz	39.375	5.62996		31.25	4.33013
36kHz	51.25	10.6066		45	5.64076
42kHz	80.625	13.7419		52.9167	17.2493
